# Supplementary material for: Discovery of photosynthesis genes through whole-genome sequencing of acetate-requiring mutants of Chlamydomonas reinhardtii
Source: PLoS Genet. 2021 Sep 7;17(9):e1009725. doi: 10.1371/journal.pgen.1009725 (PMC8448359; doi:10.1371/journal.pgen.1009725)
Supplement: S2 Table — (XLSX) [file pgen.1009725.s005.xlsx]

## Sheet: Sheet1
Table 2. Higher-confidence photosynthesis candidate genes. Higher confidence was determined by manual curation of the genes disrupted in a mutant following multiple criteria: (i) single gene disruption in a simple mutant, (ii) highest frequency disruption among multiple mutant alleles, (iii) GreenCut2 membership, (iv) protein domains associated with photosynthetic functions.
Cre ID	Gene name	Description	Subcellular localization1	GreenCut22	Other mutant libraries3	Multiple candidates4
Cre01.g000850	CPLD38	DUF3007	C	G
Cre01.g009650	BUG25	Basal body protein and putative AP2 domain transcription factor	O	G
Cre01.g013801	VTE1	Tocopherol cyclase	C, CP	G
Cre01.g016514	DLD2	Dihydrolipoyl dehydrogenase/Lipoyl dehydrogenase	C	G
Cre01.g016570		Mitogen-activated protein kinase kinase kinase 19	O
Cre01.g018600	BAP31	B-cell receptor-associated protein 31-like	C
Cre01.g019700	PAP7	Non-canonical poly(A) polymerase	O
Cre01.g027150	CPLD40, HEL5	DEAD/DEAH-box helicase	C	G	Cr
Cre01.g030700	PTK14	Protein tyrosine kinase	O
Cre01.g033450		Sphingomyelin phosphodiesterase 2	O
Cre01.g033763		D-Aminoacid aminotransferase-like PLP-dependent enzymes superfamily protein	C	G
Cre01.g033832		DEAD-box ATP-dependent RNA helicase 39	C	G
Cre01.g034600		WD-40 domain	C
Cre01.g043350	CAO1	Chlorophyllide a oxygenase	C	G
Cre01.g044850		Sacsin (SACS)	O
Cre01.g049000	CGL31, PTD1	Pterin dehydratase	C	G	Zm
Cre01.g049600	CGLD22	Expressed protein similar to ATP synthase I	C	G
Cre01.g050500	PPR1	Pentatricopeptide repeat protein	C		Cr
Cre01.g053900	NGLY1, PNG1	Peptide-N4-(N-acetyl-beta-glucosaminyl)asparagine amidase	O
Cre02.g074900		Extended synaptotagmin-related	C		Cr
Cre02.g076600		Peptidyl-tRNA hydrolase, PTH1 family	C		Zm
Cre02.g080700	BIP1	Endoplasmic reticulum associated HSP70 protein	O
Cre02.g084250	PPP7	Protein phosphatase 1K, mitochondrial	O			M
Cre02.g084350	CGLD1	Predicted protein (GDT1 like protein 1, chloroplastic)	O	G		M
Cre02.g086550	CGL122	23S rRNA (adenine2503-C2)-methyltransferase (rlmN)	C	G
Cre02.g087900		Mitogen-activated protein kinase kinase kinase/MLTK	C
Cre02.g088650		Phosphatidylinositol N-acetylglucosaminyltransferase/glucosaminyltransferase	O
Cre02.g099601		Androgen induced inhibitor of proliferation AS3/PDS5-related	O
Cre02.g099850	PDC2	Pyruvate dehydrogenase, E1 component, alpha subunit	C, CP
Cre02.g100300		Phosphatidylinositol 3-kinase-related protein kinase	O
Cre02.g105650	LPA2		C		Cr
Cre02.g106250	LAL2	La-like RNA-binding protein	O
Cre02.g110500			O
Cre02.g120100	RBCS1	Ribulose-1,5-bisphosphate carboxylase/oxygenase small subunit 1, chloroplast precursor	C	G		M
Cre02.g120150	RBCS2	Ribulose-1,5-bisphosphate carboxylase/oxygenase small subunit 2	C	G		M
Cre02.g120250	CDPK7, STT7	Calcium/calmodulin-dependent protein kinase	C			M
Cre02.g142146		Divinyl chlorophyllide a 8-vinyl-reductase/[4-vinyl]chlorophyllide a reductase	C		Zm
Cre02.g142750			O
Cre02.g143400		3',5'-cyclic-nucleotide phosphodiesterase	O
Cre03.g145387	FAP239	Flagellar associated protein	O
Cre03.g145987			O
Cre03.g149450		Ion channel pollux-related	C
Cre03.g154550	PCR1	Pyrroline-5-carboxylate reductase	C
Cre03.g155250			C
Cre03.g156150		ATP-dependent RNA helicase DDX10/DBP4	O
Cre03.g158900	DLA2	Dihydrolipoamide acetyltransferase	C, CP	G
Cre03.g159851		I-kappa-b-like protein IKBL	C
Cre03.g160250			O			M
Cre03.g160400	SAC1	Sulfur acclimation 1 protein, sodium/sulfate co-transporter	O			M
Cre03.g164900		Serine/Threonine protein kinase OSR1	O
Cre03.g172500	PTO2/PTOX2	Plastid terminal oxidase	C
Cre03.g173600		Ubiquitin and ubiquitin-like proteins	O
Cre03.g175700		CobW-related	O
Cre03.g179650		BTB/POZ domain (BTB)	O
Cre03.g182550	PNO3	Ferredoxin-NAD(+) reductase	O
Cre03.g182551	PCY1	Pre-apoplastocyanin	C, CP	G	Cr
Cre03.g182900		PNAS-related	O
Cre03.g184550	CPLD28, LPA3	Predicted protein	O	G		M
Cre03.g185200	CPL3, MPA6	Metallophosphoesterase/metallo-dependent phosphatase	C	G	Cr	M
Cre03.g185550	SBP1	Sedoheptulose-1,7-bisphosphatase	C, CP		Cr
Cre03.g194200	PDH2	Pyruvate dehydrogenase E1 beta subunit	C, CP			M
Cre03.g197450		Winged helix DNA-binding domain-containing protein	O
Cre03.g199250	CYG51	Adenylate/guanylate cyclase	O
Cre03.g206369		Tyrosine kinase specific for activated (GTP-bound)//Serine/Threonine protein kinase	C		Cr
Cre03.g207153			C
Cre03.g207400		von Willebrand factor type A domain	O
Cre03.g209505		Serine/Threonine-protein kinase SRK2	O
Cre03.g210961		Phosphatidylinositol transfer protein PDR16-related	O
Cre03.g211633		Similar to Flagellar Associated Protein FAP165	C
Cre03.g213201			C
Cre04.g212401		Baculoviral IAP repeat-containing protein 6 (apollon) (BIRC6, BRUCE)	O
Cre05.g232150	GDH2	Glutamate dehydrogenase	O
Cre05.g232200	NDA3	Mitochondrial NADH dehydrogenase	C
Cre05.g238322		Tryptophan-tRNA ligase/Tryptophanyl-tRNA synthetase	C
Cre05.g238332	PSAD	Photosystem I reaction center subunit II, 20 kDa	C	G	Cr
Cre05.g238500		23S rRNA (adenine2503-C2)-methyltransferase	C
Cre05.g241900			C
Cre05.g242000	CHLD	Magnesium chelatase subunit D	C, CP	G	Cr
Cre05.g242400	PGR5		C	G
Cre05.g243800	CPLD45	Predicted protein	C, CP	G	Cr
Cre05.g246800	GUN4	Tetrapyrrole-binding protein	C	G	Zm
Cre06.g259100			C		Cr
Cre06.g262650	OPR22, TAA1	RAP domain (RAP)	C
Cre06.g264100			O
Cre06.g268750	MME1	Malate dehydrogenase, decarboxylating	O
Cre06.g271200		NADH oxidase (H2O2-forming)	C
Cre06.g278094	ELG14	Exostosin-like glycosyltransferase	O
Cre06.g280050	XRN1	Single-stranded RNA 5'->3' exonuclease	O			M
Cre06.g280150	PSBP9	PsbP-like protein	C			M
Cre06.g280650	CGL59	Predicted protein	C	G	Cr,Zm
Cre06.g281250	CFA1	Cyclopropane fatty acid synthase	O
Cre06.g281800		Domain of unknown function (DUF1995)	C		Cr
Cre06.g284100	RHP1	Rh protein, CO2-responsive	C			M
Cre06.g284150	RHP2	Rh protein	C			M
Cre06.g289600			O
Cre06.g300250	TTL10	Tubulin polyglutamylase TTLL2	O
Cre06.g302305			O
Cre06.g308100		Enoyl-CoA hydratase 2/ECH2	O
Cre07.g315150	RBD1	Rubredoxin	C, CP	G
Cre07.g318200	CGLD34	SET and MYND domain containing protein DDB	O	G
Cre07.g336150			O
Cre07.g342920		Xaa-Pro dipeptidase/X-Pro dipeptidase	O
Cre07.g344950	LHCA9	Light-harvesting protein of photosystem I	C
Cre07.g348550	TGL13	Protein T08B1.4, Isoform B-related (lipase related)	O
Cre07.g349800			C
Cre07.g355750		F-box and WD40 domain protein	O
Cre07.g356350	DXS1	1-Deoxy-D-xylulose 5-phosphate synthase, chloroplast precursor	C, CP
Cre07.g356450		Leucine-rich repeat-containing protein	O
Cre08.g358250	MCA1	PPR repeat/Maturation/stability factor for petA mRNA	C		Zm
Cre08.g358350	TDA1, OPR34	FAST Leu-rich domain-containing	C		Cr
Cre08.g361250		Protein O-GlcNAc transferase/OGTase (DUF563)	C
Cre08.g362900	PSBP4	Lumenal PsbP-like protein	C	G	Zm
Cre08.g365200			O
Cre08.g365550			O
Cre08.g370550		D-2-Hydroxyglutarate dehydrogenase	O
Cre08.g372000	CGLD11	Predicted protein	C, CP	G
Cre08.g375000		Actin-fragmin kinase, catalytic	O
Cre08.g382300	CCB4	CGLD23 protein, required for Cyt b6 assembly	C	G	Zm
Cre08.g382515		WD repeat-containing protein 26	O
Cre08.g385300		ET and MYND domain-containing protein DDB	O
Cre09.g388356	TBC2	Translation factor for chloroplast psbC mRNA/Translation factor for chloroplast psbC mRNA	C		Cr
Cre09.g390060			C		Cr
Cre09.g391356		Mitogen-activated protein kinase kinase kinase/MLTK	O
Cre09.g392729		Methionyl-tRNA formyltransferase/transformylase	C
Cre09.g393136		Clathrin assembly protein	O
Cre09.g394150	RAA1	FAST kinase-like protein, subdomain 1	C		Cr
Cre09.g394325	ELI3	Early light-inducible protein	C	G
Cre09.g397956	FAP201	Flagellar associated protein (Exotosin family)	O
Cre09.g398919			C
Cre09.g410000		DC12-Related	O
Cre09.g411200		Rieske domain-containing protein	C, CP	G	At
Cre10.g417750		Neuropathy target esterase/Swiss cheese D.melanogaster	C
Cre10.g419250			O
Cre10.g419900			C
Cre10.g420350	PSAE	Photosystem I 8.1 kDa reaction center subunit IV	C, CP	G	Cr
Cre10.g420537		Sphingomyelin phosphodiesterase 2	O
Cre10.g421150		Glycosyltransferase 14 Family Member	C
Cre10.g427950		Leucine-rich repeat-containing protein	O
Cre10.g429400	MCG1	FAST Leu-rich domain-containing, stabilize petG mRNA	O		Cr
Cre10.g429601		Cell death-related nuclease 2	O
Cre10.g431950		Dual-specificity kinase	C
Cre10.g433350		Squamosa promoter-binding-like protein 10-related	O
Cre10.g433900		E3 ubiquitin-protein ligase HUWE1 (HUWE1, MULE, ARF-BP1)	O
Cre10.g440450	PSB28	Photosystem II subunit 28	C	G
Cre10.g445100	CGL50	Predicted protein	C	G
Cre10.g448950		Endonuclease/Exonuclease/Phosphatase family	C		Cr
Cre10.g452800	LCIB	Low-CO2-inducible protein	C, CP		Cr
Cre10.g457900			O
Cre10.g466500	CPL12	Glyoxylase family protein (yaeR)	C	G	Cr
Cre11.g467644	CLPB1	ClpB chaperone, Hsp100 family ClpB chaperone, Hsp100 family	O
Cre11.g467689	PETC	Rieske iron-sulfur subunit of the Cytochrome b6fcomplex, chloroplast precursor	C, CP	G	Cr
Cre11.g467690		Glutathione transferase/S-(hydroxyalkyl)glutathione lyase	O
Cre11.g467700	UPD1	Uroporphyrinogen-III decarboxylase	C, CP	G
Cre11.g467712		Structural maintenance of chromosomes SMC family member	C		Cr
Cre11.g469450	CGL124	Adhesion regulating molecule 1 110 kDa cell membrane glycoprotein	O	G
Cre11.g476100			C		Cr
Cre11.g477625	(CHLH2)	Magnesium chelatase subunit H	C		Zm
Cre12.g483650		Serine/Threonine-protein kinase STN7, chloroplastic	O, CP
Cre12.g486750			C
Cre12.g487500	CGL61, NYE1	Stay green 1 protein, predicted protein	C
Cre12.g494000	CGL82	Predicted protein/BRCA1-associated protein	O	G
Cre12.g494350		Endomembrane family protein 70	O, CP
Cre12.g494550	RNP10	RNA-binding protein	C
Cre12.g496250			C
Cre12.g499500	SAC3	Sulfur acclimation protein, Snf1-like Ser/Thr protein kinase	O
Cre12.g502000	FAP253	Flagellar associated protein	O
Cre12.g508850	GST8	Glutathione S-transferase, GST, superfamily, GST domain containing	C
Cre12.g509001	RPK2	Mitogen-activated protein kinase	n/a		Cr	M
Cre12.g509050	PSBP3	OEE2-like protein of thylakoid lumen	C	G		M
Cre12.g510034		Tetratricopeptide repeat protein 33, Osmosis responsive factor	O
Cre12.g510650	FBP1	Fructose-1,6-bisphosphatase	C, CP		Cr
Cre12.g510750			C
Cre12.g511400		Cyclin-related protein with PPR domain	O		Zm,At
Cre12.g511650		Auxilin/cyclin G-associated kinase-related	O
Cre12.g517681			C		Cr	M
Cre12.g517700	NYC1, SDR21	Short-chain dehydrogenase/reductase, probably chlorophyll b reductase	O	G		M
Cre12.g522000			C
Cre12.g524250			C		Cr
Cre12.g524300	CGL71	Tricopentapeptide repeat, Protein O-GlcNAc transferase	C, CP	G	Cr,Zm
Cre12.g524500	RMT2	Rubisco small subunit N-methyltransferase	O		Cr
Cre12.g524700		Pyrimidine and pyridine-specific 5'-nucleotidase (SDT1)	O		Zm
Cre12.g527600		Polyglutamine-binding protein 1 (PQBP1, NPW38)	O
Cre12.g528250		WASP-interacting protein VRP1/WIP, contains WH2 domain	O
Cre12.g531050	RAA3	PsaA mRNA maturation factor 3	C		Cr
Cre12.g538650	HEM4	Uroporphyrinogen-III synthase	C
Cre12.g543100		tRNA (adenine-N(1)-)-methyltransferase non-catalytic subunit (TRM6, GCD10)	O
Cre12.g549050	STR1	Strictosidine synthase	O
Cre12.g549500		Pyrimidodiazepine synthase	C
Cre12.g554800	PRK1	Phosphoribulokinase	C, CP	G	Cr
Cre12.g559050		BCDNA, fatty acid metabolism, transport	O
Cre13.g563150	CGLD8	Predicted protein	C, CP	G	Zm
Cre13.g569700			C		Cr
Cre13.g573000		Ribulose-1,5-bisphosphate carboxylase/oxygenase small subunit N-methyltransferase I-related	C
Cre13.g574150		L-2-hydroxyglutarate dehydrogenase / L-alpha-hydroxyglutarate dehydrogenase (FAO10)	C
Cre13.g574200	PAP2	Poly(A) polymerase/Topoisomerase related protein	C
Cre13.g575000	CCS1	Protein required for Cytochrome c synthesis/biogenesis, chloroplastic	O	G	Zm
Cre13.g578750	TBA1	PsbA translation factor	C, CP
Cre13.g579450	CST1	Chlamydomonas-specific membrane transporter of unknown function	O
Cre13.g580650		Serine/Threonine-protein phosphatase 2A activator (PPP2R4, PTPA)	C
Cre13.g580850		Chloroplast 50S ribosomal protein L22-related	C
Cre13.g584350			O
Cre13.g584950			C
Cre13.g586750		Transportin 3 and Importin 13	O		Cr
Cre13.g605650		Betaine aldehyde dehydrogenase/oxidase	O
Cre13.g607000		Cytosol nonspecific dipeptidase/Prolylglycine dipeptidase	O
Cre14.g608652			O
Cre14.g616600		Dynamin or thiamine synthase (FZL)	C		Cr
Cre14.g621650		Malonyl-CoA acyl carrier protein transacylase (fabD)	C, CP
Cre14.g624350	VTE6	MPBQ/MSBQ methyltransferase	C, CP
Cre15.g635450			O
Cre16.g656000		Sphingomyelin phosphodiesterase 2	O
Cre16.g658950			C		Cr
Cre16.g661250		Thioredoxin peroxidase	O
Cre16.g662150	CCB1, CPLD51	CPLD51 protein, required for Cyt b6 assembly	C
Cre16.g663050		Guanylate-binding family protein	O
Cre16.g663600		MFS transporter, ACS family, solute carrier family 17 (sodium-dependent inorganic phosphate cotransporter)	O
Cre16.g665250	APE1	Thylakoid associated protein required for photosynthetic acclimation to variable light intensity	C, CP	G
Cre16.g665400		Small nuclear ribonucleoprotein SmD1	O, CP
Cre16.g665800	SSS4	Soluble starch synthase	C			M
Cre16.g666050	CPLD49, SCD1	Saccharopine dehydrogenase	C	G	Cr	M
Cre16.g666150	ODA1	Flagellar outer dynein arm-docking complex protein 2	O
Cre16.g668700			O		Cr
Cre16.g670754		Voltage and ligand gated potassium channel	C
Cre16.g675100	CrCO	Zinc finger protein CONSTANS-related	C	G
Cre16.g677050		Adenylate and guanylate cyclase catalytic domain//Bacterial extracellular solute-binding protein	C
Cre16.g678808		U4/U6 small nuclear ribonucleoprotein Prp4 (contains WD40 repeats)	O
Cre16.g679950	RFC3	DNA replication factor C complex subunit 3	O
Cre16.g682100		Tropinone reductase I	O
Cre16.g684250			C
Cre16.g684300		3-Hydroxyisobutyrate dehydrogenase-related	C, CP		Zm
Cre16.g684900			C
Cre16.g686510			C
Cre16.g687966	FAP5	Tetratricopeptide repeat, Flagellar associated protein	C
Cre16.g689150	SQD3	Sulfolipid synthase	C
Cre16.g692228	MARS1	Serine/Threonine protein kinase	C		Cr
Cre17.g702150	TRX20, HCF164	Thioredoxin-like protein HCF164, chloroplastic	C, CP	G	Cr	M
Cre17.g702500	TAB2	DUF1092, PsaB RNA binding protein	C, CP	G	Zm	M
Cre17.g704000		Polyvinyl-alcohol oxidase/PVA oxidase	C
Cre17.g704350		Glyoxalase domain-containing protein 4	O
Cre17.g710800	NFU3	Iron-sulfur cluster assembly protein	C, CP	G
Cre17.g711150	FAD2	omega-6 Fatty acid desaturase (delta-12 desaturase)	O
Cre17.g712850	TRX23	Thiol-disulfide isomerase and thioredoxin	O		Cr
Cre17.g717400	miaA, TRIT1	tRNA dimethylallyltransferase	O	G
Cre17.g719450		Ca2+/calmodulin-dependent protein kinase, EF-Hand protein superfamily//Serine/threonine protein kinase	C
Cre17.g721350	GST13	Glutathione S-transferase	O
Cre17.g721950		E3 Ubiquitin-protein ligase ARI2-related	O
Cre17.g722300			O
Cre17.g724600	PAO2	Pheophorbide a oxygenase, Rieske iron-sulfur cluster protein	C			M
Cre17.g724700	PAO1	Pheophorbide a oxygenase, Rieske iron-sulfur cluster protein	C			M
Cre17.g725750	SSA2	60 kDa SS-A/Ro ribonucleoprotein	O
Cre17.g731100	CPL14	Uncharacterized conserved protein	C	G
Cre17.g734548	PPD2	Pyruvate phosphate dikinase, chloroplastic	C		Zm
1 C, predicted to be chloroplast targeted by Predalgo or ChloroP; O, other; n/a, not analyzed; CP, found in chloroplast proteome by Terashima M, Specht M, Hippler M. Curr Genet. 2011;57(3):151–68.
2 G, GreenCut2.
3 Identified in other photosynthesis mutant library studies Chlamydomonas (Cr), Maize (Zm), Arabidopsis (At).
4 M, Multiple strong candidates in this mutant. See S4 Table for further detail.
