# Supplementary material for: Discovery of photosynthesis genes through whole-genome sequencing of acetate-requiring mutants of Chlamydomonas reinhardtii
Source: PLoS Genet. 2021 Sep 7;17(9):e1009725. doi: 10.1371/journal.pgen.1009725 (PMC8448359; doi:10.1371/journal.pgen.1009725)
Supplement: S4 Table — (XLTX) [file pgen.1009725.s007.xltx]

## Sheet: Sheet1
S4 Table. Higher-confidence candidate genes corresponding mutants.
Function1	Related function	Function reported in Cr and other photosynthetic organisms	Citation-Cr3	Citation-other3	Cre ID	Gene name	Description	Predalgo4	ChloroP5	Transit peptide length6	GreenCut27	CLiP overlap as Li et al., (2019)8	PML overlap9	DEPI overlap as Cruz et al., (2016)10	Cr photosynthesis coexpression as Salome and Merchant, (2021)11	Proteome of Chlamydomonas chloroplast as Terashima et al, (2011)12	Multiple candidates13	Mutant 1	Mutant 2	Mutant 3	Mutant 4	Mutant 5	Mutant 6	Mutant 7
Known	Photosynthesis	At,Cr:Assembly of PSII	This work	[58]	Cre03.g184550	CPLD28, LPA3	Predicted protein (DUF1995)	O	-		G				Y		M (CPL3)	CAL014_01_47	CAL039_03_42	CAL028_01_27*	CAL036_02_09*	CAL029_03_31
Known	Photosynthesis	At,Cr:Required for chloroplast biogenesis	[1]	[59]	Cre10.g448051	CPSFL1	Sec14p-like phosphatidylinositol transfer family protein	O	-						Y			CAL007_02_07*	CAL028_01_03*	CAL028_01_06*	CAL031_01_04	CAL038_02_20	CAL033_04_04	CAL029_02_48*
Known	Photosynthesis	Cr:Affects phototrophic growth when disrupted (HOW?)	[2]		Cre03.g185200	CPL3, MPA6	Metallophosphoesterase/metallo-dependent phosphatase	C	C	66	G	HC					M (CPLD28)	CAL014_01_47	CAL007_03_47	CAL029_02_17	CAL032_04_31
Known	Photosynthesis	Cr:PetA Maturation/Stability	[3]		Cre08.g358250	MCA1	PPR repeat/Maturation/stability factor for petA mRNA	C	C	57			Y					CAL018_01_28	CAL007_04_12	CAL015_01_25*	CAL026_03_24*
Known	Photosynthesis	Cr:Structure and function of PSII	[4]		Cre02.g084350	CGLD1	Predicted protein (GDT1 like protein 1, chloroplastic)	SP	-		G				Y		M (PPP7)	CAL033_01_17	CAL039_03_22	CAL032_04_39	CAL029_03_18*
Known	Photosynthesis	Cr:Cyt b6f accumulation	[5]		Cre16.g666050	CPLD49, SCD1	Saccharopine dehydrogenase	C	C	103	G	LC			Y		M (SSS4)	CAL036_02_27*	CAL026_04_11	CAL014_01_15
Known	Photosynthesis	Cr:KO of all RBCS1 and 2	[6]		Cre02.g120150	RBCS2	Ribulose-1,5-bisphosphate carboxylase/oxygenase small subunit 2	C	C	33	G				Y		M-para (STT7, RBCS1)	CAL007_03_26*	CAL036_02_23*	CAL039_02_43*
Known	Photosynthesis	At,Cr:LHCII phosphorylation and state transition	[7]	[60]	Cre02.g120250	CDPK7, STT7	Calcium/calmodulin-dependent protein kinase	C	C	41					Y		M (RBCS1,2)	CAL036_02_23*	CAL039_02_43*	CAL035_02_27*
Known	Photosynthesis	Cr:Tetratricopeptide repeat protein protect PSI	[8]		Cre12.g524300	CGL71	Tricopentapeptide repeat, Protein O-GlcNac transferase	C	C	61	G	HC	Y		Y	Y		CAL013_01_05	CAL007_04_04
Known	Photosynthesis	Cr:Kinase responding to cpUPR	[9]		Cre16.g692228	MARS1	Serine/Threonine protein kinase	M	C**	51		LC						CAL038_02_41	CAL010_01_13
Known	Photosynthesis	At,Cr:RNA binding protein for psaB translation	[10]	[61]	Cre17.g702500	TAB2	DUF1092, psaB RNA binding protein	C	C	50	G		Y		Y	Y	M (TRX20/HCF164, Mutant exists with only one candidate gene)	CAL027_01_18	CAL010_02_02
Known	Photosynthesis	Cr:Cyt b6 assembly, cytochrome maturation	[11]		Cre16.g662150	CCB1, CPLD51	CPLD51 protein, required for Cyt b6 assembly	C	C	31					Y			CAL010_02_03	CAL010_02_08
Known	Photosynthesis	Cr:Binds PsbA RNA, Acetyl-CoA synthesis	[12]		Cre03.g158900	DLA2	Dihydrolipoamide acetyltransferase	C	C	30	G				Y	Y		CAL032_02_11*	CAL033_01_34
Known	Photosynthesis	Cr:Stability of b6f complex	[13]		Cre01.g000850	CPLD38	DUF3007	C	C	60	G				Y			CAL028_02_39*	CAL026_02_10*
Known	Photosynthesis	Cr:KO of all RBCS1 and 2	[6]		Cre02.g120100	RBCS1	Ribulose-1,5-bisphosphate carboxylase/oxygenase small subunit 1, chloroplast precursor	C	C	33	G				Y		M-para (STT7, RBCS2)	CAL007_03_26*	CAL036_02_23*
Known	Photosynthesis	At,Cr:Binds porphyrin and modulate Mg-chelatase	[14]	[62][63]	Cre05.g246800	GUN4	Tetrapyrrole-binding protein	C	C	45	G		Y		Y			CAL039_02_01
Known	Photosynthesis	At,Cr:Biogenesis of Cyt C	[11]	[64]	Cre08.g382300	CCB4	CGLD23 protein, required for Cyt b6 assembly	C	-	35	G		Y		Y			CAL026_02_44*
Known	Photosynthesis	At,Cr:Chlororespiration	[15]	[65]	Cre03.g172500	PTO2/PTOX2	Plastid terminal oxidase	C	-	24								CAL035_02_28*
Known	Photosynthesis	At,Cr:State transition kinase	[7]	[60]	Cre12.g483650	STN7	Serine/Threonine-protein kinase STN7, chloroplastic	O	-						Y	Y		CAL039_02_48
Known	Photosynthesis	Cr:Assembly of Cyt C	[16]		Cre13.g575000	CCS1	Protein required for Cytochrome c synthesis/biogenesis, chloroplastic	O	-		G		Y		Y			CAL030_02_27
Known	Photosynthesis	At,Cr:﻿Chlorophyllide a oxygenase	[17]	[66][67]	Cre01.g043350	CAO1	Chlorophyllide a oxygenase	C	C	29	G				Y			CAL014_01_13*
Known	Photosynthesis	Cr:CO2 transporter at plasmamembrane	[18,19]		Cre06.g284150	RHP2	Rh protein	C	-	34							M-para (RHP1)	CAL027_01_30*
Known	Photosynthesis	Cr:CO2 transporter at plasmamembrane	[18,19]		Cre06.g284100	RHP1	Rh protein, CO2-responsive	O	C	39					Y		M-para (RHP2)	CAL027_01_30*
Known	Photosynthesis	Cr:CpATPase assembly	[20]		Cre08.g372000	CGLD11	Predicted protein	C	C	41	G				Y	Y		CAL030_02_22
Known	Photosynthesis	Cr:Intron trans-splicing of psaA	[21]		Cre12.g531050	RAA3	psaA mRNA maturation factor 3	C	C	40		HC						CAL028_02_40*
Known	Photosynthesis	Cr:LCIB-LCIC complex localize to pyrenoid under low CO2	[22]		Cre10.g452800	LCIB	Low-CO2-inducible protein	C	C	50		HC			Y	Y		CAL036_02_17*
Known	Photosynthesis	Cr:LHCI subunit	[23][24][25]		Cre07.g344950	LHCA9	Light-harvesting protein of photosystem I	C	-	22					Y			CAL021_01_20
Known	Photosynthesis	Cr:Microsomal delta 12 desaturase	[26]		Cre17.g711150	FAD2	omega-6 Fatty acid desaturase (delta-12 desaturase)	O	-									CAL026_02_33*
Known	Photosynthesis	Cr:Plastocyanin	[27]		Cre03.g182551	PCY1	Pre-apoplastocyanin	C	C	43	G	LC			Y	Y		CAL028_01_36*
Known	Photosynthesis	Cr:PRK and Carbon fixation	[28]		Cre12.g554800	PRK1	Phosphoribulokinase	C	C	79	G	LC			Y	Y		CAL036_02_19*
Known	Photosynthesis	Cr:psaA expression	[29]		Cre06.g262650	OPR22, TAA1	RAP domain (RAP)	C	-	77					Y			CAL007_01_24*
Known	Photosynthesis	Cr:psbC mRNA and translation	[30]		Cre09.g388356	TBC2	Translation factor for chloroplast psbC mRNA/Translation factor for chloroplast PsbC mRNA	C	-	20		LC			Y			CAL033_01_13*
Known	Photosynthesis	Cr:PSII assembly	[31]		Cre07.g315150	RBD1	Rubredoxin	C	C	30	G				Y	Y		CAL028_02_13*
Known	Photosynthesis	Cr:Required for photoautotrophic growth, At:Required for PSI assembly	This work, (Interacts with PSI assembly complex [32])	[108][109]	Cre08.g362900	PSBP4	Lumenal PsbP-like protein	C	C	33	G		Y		Y			CAL032_04_48
Known	Photosynthesis	Cr:Stabilization of petG	[33]		Cre10.g429400	MCG1	FAST Leu-rich domain-containing, stabilize petG mRNA	O	-			LC						CAL039_03_30
Known	Photosynthesis	Cr:Trans-splicing factor	[34]		Cre12.g524250	RAA4		C	-	29		LC						CAL026_02_35*
Known	Photosynthesis	Cr:Transcriptional activator of NPQ genes	[35][36][106]		Cre16.g675100	CrCO	Zinc finger protein CONSTANS-related	M	C	31	G							CAL028_02_09*
Known	Photosynthesis	Cr:Translation of PsbA	[37]		Cre13.g578750	TBA1	PsbA translation factor	C	C	28						Y		CAL027_01_10
Known	Photosynthesis	Cr:atpA transcript translation	[38]		Cre08.g358350	TDA1, OPR34	FAST Leu-rich domain-containing	C	-	40		HC			Y			CAL014_01_10
Known	Photosynthesis	Cyano:3 subunits for Mg Proto chlatase activity, Cr:heme as regulator	[39]	[68]	Cre05.g242000	CHLD	Magnesium chelatase subunit D	C	C	62	G	LC			Y	Y		CAL033_02_21*
Known	Photosynthesis	Cr:Cyclic electron flow	[40]		Cre05.g242400	PGR5		C	C	86	G							CAL028_01_15*
Known	Photosynthesis	Cr:Chlorophyll biosynthesis (CHLH1)	[41]		Cre11.g477625	CHLH2	Magnesium chelatase subunit H	C	C	48			Y		Y			CAL032_04_40*
Known	Photosynthesis	At:Binding of chlorophylls during turnover or stabilization of proper assembly during photooxidative stress, Cr:photosynthesis in cold	[42]	[69]	Cre09.g394325	ELI3	Early light-inducible protein	C	C	31	G							CAL021_01_21
Known	Photosynthesis	Cr:Intron trans-splicing of psaA	[43]		Cre09.g394150	RAA1	FAST kinase-like protein, subdomain 1	M	C	78		HC						CAL018_01_38
Known	Photosynthesis	At,Cr:PSII assembly, accumulation	[44]	[70]	Cre02.g105650	LPA2		C	C	42		HC			Y			CAL014_01_01	CAL032_04_36
Inferred	Photosynthesis	At:Calvin-Benson cycle		[71][72]	Cre12.g510650	FBP1	Fructose-1,6-bisphosphatase, chloroplast	C	C	56		LC			Y	Y		CAL011_01_38	CAL036_02_10*	CAL041_01_35	CAL038_02_17	CAL040_01_01
Inferred	Photosynthesis	At,Cyano:Assembly of RCII formation, assembly of PSII supercomplexes		[73][74][75]	Cre12.g509050	PSBP3	OEE2-like protein of thylakoid lumen	C	C	34	G				Y		M (PRK2, disrupted separately from PRK2)	CAL028_02_17*	CAL029_01_19	CAL029_02_26
Inferred	Photosynthesis	Cyano:PET		[76]	Cre11.g467689	PETC	Rieske iron-sulfur subunit of the Cytochrome b6fcomplex, chloroplast precursor	C	C	28	G	LC			Y	Y		CAL024_01_31*	CAL035_03_02*	CAL035_02_24*
Inferred	Photosynthesis	At,Cyano:Docking of soluble electron acceptors		[77]	Cre10.g420350	PSAE	Photosystem I 8.1 kDa reaction center subunit IV	C	-	23	G	LC			Y	Y		CAL026_02_41*	CAL029_02_30
Inferred	Photosynthesis	At:Cytochrome B6f complex		[78]	Cre17.g702150	TRX20,HCF164	Thioredoxin-like protein HCF164, chloroplastic	C	C	46	G	LC			Y	Y	M (TAB2)	CAL027_01_18	CAL029_03_32
Inferred	Photosynthesis	At:ER stress, Cr:TOR and ER stress	[45]	[79]	Cre02.g080700	BIP1	Endoplasmic reticulum associated HSP70 protein	SP	-									CAL018_01_45	CAL033_02_02
Inferred	Photosynthesis	Cyano:Heat Shock Protein		[80]	Cre11.g467644	CLPB1	ClpB chaperone, Hsp100 family ClpB chaperone, Hsp100 family	O	-									CAL007_02_05*	CAL007_02_09*
Inferred	Photosynthesis	At, Tomato:Calvin-Benson cycle and stress		[81][82]	Cre03.g185550	SBP1	Sedoheptulose-1,7-bisphosphatase	C	C	54		HC			Y	Y		CAL027_01_14	CAL028_02_22*
Inferred	Photosynthesis	At:Crystallography data available		[83]	Cre06.g280150	PSBP9	PsbP-like protein	C	C	28					Y		M (XRN1, PS subunit paralog)	CAL028_01_13*	CAL028_03_03*
Inferred	Photosynthesis	At:Regulation of chlorophyll degradation		[84]	Cre12.g487500	CGL61, NYE1	Stay green 1 protein, predicted protein	C	C	45					Y			CAL029_02_03	CAL033_01_44*
Inferred	Photosynthesis	At,Cyano:Plastoquinone biosynthesis	(cDNA isolation [46])	[85][107]	Cre14.g624350	VTE6	MPBQ/MSBQ methyltransferase	C	C	38						Y		CAL036_02_20*
Inferred	Photosynthesis	At:Alternative splicing (Putative spliceosomal protein kinase)		[86]	Cre16.g678808		U4/U6 small nuclear ribonucleoprotein Prp4 (contains WD40 repeats)	O	-									CAL024_01_04*
Inferred	Photosynthesis	At:Chlorophyll breakdown		[87]	Cre17.g724600	PAO2	Pheophorbide a oxygenase, Rieske iron-sulfur cluster protein	C	C	56							M (PAO1)	CAL026_02_32*
Inferred	Photosynthesis	At:Chlorophyll breakdown		[87]	Cre17.g724700	PAO1	Pheophorbide a oxygenase, Rieske iron-sulfur cluster protein	C	C	55							M (PAO2)	CAL026_02_32*
Inferred	Photosynthesis	At:Cyclase in tocopherol biosynthesis		[88]	Cre01.g013801	VTE1	Tocopherol cyclase	C	-	30	G					Y		CAL033_02_19*	CAL014_01_19*
Inferred	Photosynthesis	At:Lysine catabolism during senescence		[89]	Cre08.g370550		D-2-Hydroxyglutarate dehydrogenase	M	-									CAL026_02_20*
Inferred	Photosynthesis	At:PSI assembly		[90]	Cre17.g710800	NFU3	Iron-sulfur cluster assembly protein	C	-	34	G				Y	Y		CAL041_01_13
Known	Photosynthesis	At, Cr:required for acclimation to dynamic light	[47]	[91]	Cre16.g665250	APE1	Thykaloid associated protein required for photosynthetic acclimation to variable light intensity	C	C	42	G				Y	Y		CAL038_02_01
Inferred	Photosynthesis	Cr,Cyano:PSI subunit	[48]	[92]	Cre05.g238332	PSAD	Photosystem I reaction center subunit II, 20 kDa	C	C	34	G	LC			Y			CAL029_03_26
Inferred	Photosynthesis	Cyano:PSII inner antenna biogenesis if PSII (CP47)		[93]	Cre10.g440450	PSB28	Photosystem II subunit 28	C	C	31	G				Y			CAL040_01_24
Inferred	Photosynthesis	Solanacea:in vitro TR activity		[94]	Cre16.g682100		Tropinone reductase I	O	-						Y			CAL014_01_29
Inferred	Photosynthesis	Tobacco:Chlorophyll biosynthesis		[95][96]	Cre11.g467700	UPD1	Uroporphyrinogen-III decarboxylase	C	C	28	G				Y	Y		CAL039_02_42
Inferred	Photosynthesis	At:Chlorophyll biosynthesis		[97]	Cre02.g142146		Divinyl chlorophyllide a 8-vinyl-reductase/[4-vinyl]chlorophyllide a reductase	C	C	81			Y		Y			CAL030_02_31
Inferred	Photosynthesis	At:Isoprenoid biosynthesis		[98][99]	Cre07.g356350	DXS1	1-Deoxy-D-xylulose 5-phosphate synthase, chloroplast precursor	C	C	50					Y	Y		CAL038_01_25
Inferred	Photosynthesis	At:Chlorophyll biosynthesis		[100]	Cre12.g538650	HEM4	Uroporphyrinogen-III synthase	M	C	24					Y			CAL007_02_40*
Known	Carbon metabolism	Cr:Acetyl-CoA synthesis	[49]		Cre01.g016514	DLD2	Dihydrolipoyl dehydrogenase/Lipoyl dehydrogenase	C	C	74	G				Y			CAL035_03_03*	CAL011_01_37	CAL038_01_44
Known	Carbon metabolism	Cr:Acetyl-CoA synthesis	[50]		Cre03.g194200	PDH2	Pyruvate dehydrogenase E1 beta subunit	C	C	34					Y	Y	M (Cre12.g517681)	CAL033_02_22	CAL027_01_20*
Known	Carbon metabolism	Cr:Acetyl-CoA synthesis	[51]		Cre02.g099850	PDC2	Pyruvate dehydrogenase, E1 component, alpha subunit	O	-						Y	Y		CAL030_02_32
Known	Cilia	Cr:Cilia dynein	[52]		Cre16.g666150	ODA1	Flagellar outer dynein arm-docking complex protein 2	O	-									CAL007_01_30*
Known	Cilia	Cr:Tubulin poly glutamylation affecting cilia length	[53]		Cre06.g300250	TTL10	Tubulin polyglutamylase TTLL2	M	-									CAL013_01_13
Known	Cilia	Cr:Cilia biogenesis	(Found in transcriptome data [54])		Cre17.g704350		Glyoxalase domain-containing protein 4	O	-									CAL031_01_19
Known	Lipid FA metabolism	Cr:beta-oxidation of fatty acids	[55]		Cre06.g308100		Enoyl-CoA hydratase 2/ECH2	O	-									CAL015_01_10*
Known	Sulfur response	Cr:S limitation response	[56]		Cre03.g160400	SAC1	Sulfur acclimation 1 protein, sodium/sulfate co-transporter	O	-								M (Cre03.g160250)	CAL040_01_04	CAL027_01_21*	CAL026_03_19
Known	Sulfur response	Cr:S limitation response	[57]		Cre12.g499500	SAC3	Sulfur acclimation protein, Snf1-like Ser/Thr protein kinase	O	-									CAL026_04_35
Inferred	Carbon metabolism	At:Starch synthesis		[101]	Cre16.g665800	SSS4	Soluble starch synthase	C	C	25							M (CPLD49, occurs solo)	CAL036_02_27*	CAL015_01_02
Inferred	DNA replication	At:Cell proliferation and pathogen resistance (Replication factor C subunit 3)		[102]	Cre16.g679950	RFC3	DNA replication factor C complex subunit 3	O	-									CAL035_03_22*
Inferred	Plant meristem development	At:Meristem development		[103]	Cre12.g509001	RPK2	Mitogen-activated protein kinase	n/a	n/a			LC					M (PSBP3, overlap with Cr mutant library)	CAL028_02_17*
Inferred	RBCS modification		in vitro:Methylates RBCS and RBCL (pea and tobacco genes)	[104]	Cre12.g524500	RMT2	Rubisco small subunit N-methyltransferase	O	-			HC			Y			CAL007_04_04	CAL026_02_02*	CAL033_02_18*	CAL024_01_23*
Inferred	RNA regulation	At:Post-transcriptional gene silencing		[105]	Cre16.g665400		Small nuclear ribonucleoprotein SmD1	O	-							Y		CAL007_04_39
Unknown	Amino acid metabolism				Cre05.g232150	GDH2	Glutamate dehydrogenase	M	-									CAL007_04_32*
Unknown	Amino acid metabolism				Cre01.g053900	NGLY1, PNG1	Peptide-N4-(N-acetyl-beta-glucosaminyl)asparagine amidase	M	-									CAL033_01_45
Unknown	Amino acid metabolism				Cre05.g238322		Tryptophan--tRNA ligase/Tryptophanyl-tRNA synthetase	C	C	38					Y			CAL032_04_47*
Unknown	Amino acid metabolism				Cre01.g033763		D-Aminoacid aminotransferase-like PLP-dependent enzymes superfamily protein	C	-	12	G							CAL033_02_26
Unknown	C4 metabolism				Cre17.g734548	PPD2	Pyruvate phosphate dikinase, chloroplastic	M	C	69			Y					CAL007_01_08*
Unknown	Carbon metabolism				Cre10.g466500	CPL12	Glyoxylase family protein (yaeR)	C	C	47	G	LC						CAL024_01_21*
Unknown	Carbon metabolism				Cre06.g268750	MME1	Malate dehydrogenase, decarboxylating	M	-									CAL011_01_32*
Unknown	Carbon metabolism				Cre13.g574150		L-2-hydroxyglutarate dehydrogenase / L-alpha-hydroxyglutarate dehydrogenase (FAO10)	M	C	51								CAL035_02_29*	CAL037_02_46	CAL036_02_45*
Unknown	Chaperone				Cre01.g044850		Sacsin (SACS)	O	n/a	n/a								CAL024_01_02*	CAL028_01_22*	CAL014_01_33
Unknown	Chromosome				Cre11.g467712		Structural maintenance of chromosomes SMC family member	M	C	73		HC						CAL018_01_33
Unknown	Cilia				Cre16.g687966	FAP5	Tetratricopeptide repeat, Flagellar associated protein	C	C	35								CAL026_03_46*	CAL041_02_09*
Unknown	Cilia				Cre03.g145387	FAP239	Flagellar associated protein	O	-									CAL032_03_25
Unknown	Cilia				Cre12.g502000	FAP253	Flagellar associated protein	O	-									CAL015_01_05
Unknown	Cilia				Cre09.g397956	FAP201	Flagellar associated protein (Exotosin family)	SP	-						Y			CAL026_04_01
Unknown	Cilia				Cre03.g211633		Similar to Flagellar Associated Protein FAP165	M	C	32								CAL011_01_46
Unknown	Cofactor				Cre01.g049000	CGL31,PTD1	Pterin dehydratase	C	C	30	G		Y		Y			CAL029_01_23*
Unknown	Cytoskeleton				Cre14.g616600		Dynamin or thiamine synthase (FZL)	M	C	9		HC			Y			CAL015_01_09
Unknown	Cyclic nucleotide				Cre02.g143400		3',5'-cyclic-nucleotide phosphodiesterase	SP	-									CAL010_01_06*
Unknown	Cyclic nucleotide				Cre03.g199250	CYG51	Adenylate/guanylate cyclase	SP	-									CAL012_01_42*
Unknown	Cytoskeleton				Cre12.g528250		WASP-interacting protein VRP1/WIP, contains WH2 domain	O	-									CAL032_01_08
Unknown	DNA-binding				Cre03.g197450		Winged helix dna-binding domain-containing protein	O	-									CAL039_02_35*
Unknown	ER-Golgi secretory				Cre09.g393136		Clathrin assembly protein	O	-									CAL007_01_28*
Unknown	ER-Golgi secretory				Cre12.g494350		Endomembrane family protein 70	SP	-							Y		CAL041_01_46*
Unknown	ER-Golgi secretory				Cre06.g278094	ELG14	Exostosin-like glycosyltransferase	O	-									CAL013_01_09
Unknown	ER-Golgi secretory				Cre02.g074900		Extended synaptotagmin-related	M	C	66		LC			Y			CAL010_01_19	CAL029_02_13
Unknown	Fe-S cluster				Cre09.g411200		Rieske domain-containing protein	C	C	53	G			Y	Y	Y		CAL026_02_26*
Unknown	Glycosyl transferase				Cre10.g421150		Glycosyltransferase 14 Family Member	SP	C	22								CAL015_01_09
Unknown	Ion channel				Cre03.g149450		Ion channel pollux-related	C	C	69								CAL033_02_12*
Unknown	Ion channel				Cre16.g670754		Voltage and ligand gated potassium channel	C	C	54								CAL005_01_01*
Unknown	Lipid FA metabolism				Cre06.g281250	CFA1	Cyclopropane fatty acid synthase	O	-									CAL019_03_07
Unknown	Lipid FA metabolism				Cre14.g621650		Malonyl-CoA acyl carrier protein transacylase (fabD)	C	-	32					Y	Y		CAL012_01_38
Unknown	Lipid FA metabolism				Cre12.g559050		BCDNA, fatty acid metabolism, transport	O	-									CAL014_01_36
Unknown	Lipid FA metabolism				Cre02.g100300		Phosphatidylinositol 3-kinase-related protein kinase	O	-									CAL025_01_23*
Unknown	Lipid FA metabolism				Cre02.g088650		Phosphatidylinositol N-acetylglucosaminyltransferase/glucosaminyltransferase	SP	-									CAL012_01_48
Unknown	Lipid FA metabolism				Cre03.g210961		Phosphatidylinositol transfer protein PDR16-related	O	-									CAL014_01_14
Unknown	Lipid FA metabolism				Cre01.g033450		Sphingomyelin phosphodiesterase 2	M	-									CAL032_02_34
Unknown	Lipid FA metabolism				Cre10.g420537		Sphingomyelin phosphodiesterase 2	O	-									CAL029_02_34
Unknown	Lipid FA metabolism				Cre16.g656000		Sphingomyelin phosphodiesterase 2	SP	-						Y			CAL026_04_25
Unknown	Lipid FA metabolism				Cre16.g689150	SQD3	Sulfolipid synthase, sulfoquinovosyl transferase	C	-	38								CAL026_03_33
Unknown	Metal				Cre03.g175700		CobW-related	O	-						Y			CAL040_01_16*
Unknown	Metabolic				Cre06.g271200		NADH oxidase (H2O2-forming)	C	-	16								CAL007_01_15*	CAL026_04_29
Unknown	Metabolic				Cre12.g517700	NYC1, SDR21	Short-chain dehydrogenase/reductase, probably chlorophyll b reductase	O	-		G						M (Cre12.g517681, GreenCut2)	CAL040_01_06	CAL032_02_28
Unknown	Metabolic				Cre13.g605650		Betaine aldehyde dehydrogenase/oxidase	O	-									CAL017_01_28	CAL035_03_09*
Unknown	Metabolic				Cre16.g684300		3-Hydroxyisobutyrate dehydrogenase-related	C	C	18			Y		Y	Y		CAL028_02_30*
Unknown	Metabolic				Cre17.g704000		Polyvinyl-alcohol oxidase/PVA oxidase	O	C	46								CAL013_01_03
Unknown	Metabolic				Cre12.g549500		Pyrimidodiazepine synthase	C	-	13								CAL026_02_37*
Unknown	Mitochondrial				Cre05.g232200	NDA3	Mitochondrial NADH dehydrogenase	C	C	41								CAL026_02_34*
Unknown	Nucleotide metabolism				Cre12.g524700		Pyrimidine and pyridine-specific 5'-nucleotidase (SDT1)	O	-				Y					CAL007_04_06*	CAL011_01_19	CAL007_04_04	CAL026_02_02*	CAL033_02_18*	CAL024_01_23*
Unknown	Nucleotide metabolism				Cre16.g663050		Guanylate-binding family protein	SP	-									CAL032_03_27	CAL013_01_08
Unknown	Nucleotide metabolism				Cre16.g677050		Adenylate and guanylate cyclase catalytic domain//Bacterial extracellular solute-binding protein	M	C	38								CAL032_03_46*	CAL026_02_31*
Unknown	Nucleotide metabolism				Cre03.g154550	PCR1	Pyrroline-5-carboxylate reductase	C	C	62					Y			CAL029_02_32
Unknown	Peptidase				Cre13.g607000		Cytosol nonspecific dipeptidase/Prolylglycine dipeptidase	O	-						Y			CAL032_02_20
Unknown	Peptidase				Cre07.g342920		Xaa-Pro dipeptidase/X-Pro dipeptidase	O	-									CAL026_02_21*
Unknown	Protease ubiquitin proteasome				Cre12.g494000	CGL82	Predicted protein/BRCA1-associated protein	O	-		G							CAL014_01_27	CAL036_02_13*	CAL036_02_07*
Unknown	Protease ubiquitin proteasome				Cre07.g355750		F-box and WD40 domain protein	O	-									CAL013_01_04	CAL026_04_07
Unknown	Protease ubiquitin proteasome				Cre04.g212401		Baculoviral IAP repeat-containing protein 6 (apollon) (BIRC6, BRUCE)	M	-									CAL026_04_37
Unknown	Protease ubiquitin proteasome				Cre17.g721950		E3 ubiquitin-protein ligase ARI2-related	O	-									CAL019_01_03*
Unknown	Protease ubiquitin proteasome				Cre10.g433900		E3 ubiquitin-protein ligase HUWE1 (HUWE1, MULE, ARF-BP1)	M	-									CAL026_03_08*
Unknown	Protease ubiquitin proteasome				Cre03.g173600		Ubiquitin and ubiquitin-like proteins	O	-									CAL026_04_02
Unknown	Proten binding				Cre12.g527600		Polyglutamine-binding protein 1 (PQBP1, NPW38)	M	-									CAL007_04_01*
Unknown	Protein trafficking				Cre13.g586750		Transportin 3 and Importin 13	O	-			HC						CAL015_01_03
Unknown	Protein methylation				Cre07.g318200	CGLD34	SET and MYND domain containing protein DDB	O	-		G							CAL015_01_04
Unknown	Protein methylation				Cre08.g385300		ET and MYND domain-containing protein DDB	M	-									CAL011_01_18
Unknown	Protein modification				Cre08.g361250		Protein O-GlcNAc transferase/OGTase (DUF563)	C	-	19								CAL031_01_01*
Unknown	Protein-protein				Cre08.g382515		WD repeat-containing protein 26	O	-									CAL032_01_03*	CAL032_02_44*
Unknown	Protein-protein				Cre01.g034600		WD-40 domain	C	C	56								CAL032_03_38
Unknown	Redox				Cre03.g182550	PNO3	Ferredoxin-NAD(+) reductase	O	-									CAL007_03_45
Unknown	Redox				Cre17.g721350	GST13	Glutathione S-transferase	O	-									CAL033_02_01*
Unknown	Redox				Cre12.g508850	GST8	Glutathione S-transferase, GST, superfamily, GST domain containing	C	C	22					Y			CAL017_01_30
Unknown	Redox				Cre11.g467690		Glutathione transferase/S-(hydroxyalkyl)glutathione lyase	O	-									CAL035_02_45*
Unknown	Redox				Cre17.g712850	TRX23	Thiol-disulfide isomerase and thioredoxin	SP	-			LC						CAL036_02_30*
Unknown	Redox				Cre16.g661250		Thioredoxin peroxidase	O	-									CAL013_01_02
Unknown	Ribosome				Cre05.g238500		23S rRNA (adenine2503-C2)-methyltransferase	C	C	78					Y			CAL032_04_23
Unknown	Ribosome				Cre02.g086550	CGL122	23S rRNA (adenine2503-C2)-methyltransferase (rlmN)	C	C	44	G							CAL036_02_26*	CAL028_01_15*
Unknown	Ribosome				Cre13.g580850		Chloroplast 50S ribosomal protein L22-related	C	C	43					Y			CAL024_01_17*
Unknown	RNA				Cre13.g574200	PAP2	Poly(A) polymerase/Topoisomerase related protein	C	C	54					Y			CAL011_01_16	CAL033_01_26	CAL036_02_45*	CAL037_02_46
Unknown	RNA				Cre01.g027150	CPLD40, HEL5	DEAD/DEAH-box helicase	M	C	38	G	HC						CAL032_01_22	CAL041_01_15	CAL029_02_25
Unknown	RNA				Cre06.g280050	XRN1	Single-stranded RNA 5'->3' exonuclease	O	-								M (PSBP9, disrupted separately from PSBP9)	CAL028_01_13*	CAL028_03_03*	CAL041_01_21
Unknown	RNA				Cre12.g494550	RNP10	RNA binding protein	O	C	12								CAL012_01_28	CAL029_03_15*	CAL035_02_37*
Unknown	RNA				Cre03.g156150		ATP-dependent RNA helicase DDX10/DBP4	O	-									CAL033_01_47*	CAL038_01_10
Unknown	RNA				Cre01.g033832		DEAD-box ATP-dependent RNA helicase 39	C	C	94	G							CAL033_02_26
Unknown	RNA				Cre02.g106250	LAL2	La-like RNA-binding protein	O	-									CAL007_04_28
Unknown	RubisCO modification				Cre13.g573000		Ribulose-1,5-bisphosphate carboxylase/oxygenase small subunit N-methyltransferase I-related	C	-	17								CAL028_02_03*
Unknown	Secondary metabolism				Cre12.g549050	STR1	Strictosidine synthase	O	-						Y			CAL010_01_23
Unknown	Signaling				Cre02.g084250	PPP7	Protein phosphatase 1K, mitochondrial	O	-								M (CGLD1, disrupted separately from CGLD1)	CAL033_01_17	CAL039_03_22	CAL007_04_21*
Unknown	Signaling				Cre08.g375000		Actin-fragmin kinase, catalytic	O	-									CAL028_02_11*
Unknown	Signaling				Cre12.g511650		Auxilin/cyclin G-associated kinase-related	O	-									CAL007_04_17
Unknown	Signaling				Cre01.g018600	BAP31	B-cell receptor-associated protein 31-like	SP	C	28								CAL026_02_22*
Unknown	Signaling				Cre17.g719450		Ca2+/calmodulin-dependent protein kinase, EF-Hand protein superfamily//Serine/threonine protein kinase	C	C	62								CAL026_03_36*
Unknown	Signaling				Cre12.g511400		Cyclin-related protein with PPR domain	O	-				Y	Y				CAL035_02_40*
Unknown	Signaling				Cre10.g431950		Dual-specificity kinase	O	C	48								CAL028_02_23*
Unknown	Signaling				Cre10.g448950		Endonuclease/Exonuclease/Phosphatase family	C	C	53		HC						CAL007_03_32*
Unknown	Signaling				Cre10.g427950		Leucine-rich repeat-containing protein	O	-									CAL007_04_14
Unknown	Signaling				Cre07.g356450		Leucine-rich repeat-containing protein	SP	-									CAL007_04_34
Unknown	Signaling				Cre01.g016570		Mitogen-activated protein kinase kinase kinase 19	O	-									CAL010_01_17
Unknown	Signaling				Cre09.g391356		Mitogen-activated protein kinase kinase kinase/MLTK	SP	-									CAL014_01_04
Unknown	Signaling				Cre02.g087900		Mitogen-activated protein kinase kinase kinase/MLTK	SP	C	54								CAL032_03_37*
Unknown	Signaling				Cre01.g030700	PTK14	Protein tyrosine kinase	O	-									CAL024_01_01
Unknown	Signaling				Cre03.g164900		Serine/Threonine protein kinase OSR1	O	-									CAL007_03_31*
Unknown	Signaling				Cre03.g209505		Serine/Threonine-protein kinase SRK2	O	-									CAL032_03_13
Unknown	Signaling				Cre13.g580650		Serine/Threonine-protein phosphatase 2A activator (PPP2R4, PTPA)	O	C	94					Y			CAL026_03_31
Unknown	Signaling				Cre03.g206369		Tyrosine kinase specific for activated (GTP-bound)//Serine/Threonine protein kinase	SP	C	78		LC						CAL033_01_41*
Unknown	Transcription				Cre01.g009650	BUG25	Basal body protein and putative AP2 domain transcription factor	M	-		G							CAL007_02_24*
Unknown	Transcription				Cre10.g433350		Squamosa promoter-binding-like protein 10-related	O	-									CAL018_01_06
Unknown	Transcription/RNA metabolism				Cre01.g019700	PAP7	Non-canonical poly(A) polymerase	M	-									CAL012_01_33
Unknown	Transcriptional regulation				Cre03.g179650		BTB/POZ domain (BTB)	M	-									CAL032_02_18*
Unknown	Transporter				Cre13.g579450	CST1	Chlamydomonas-specific membrane transporter of unknown function	SP	-									CAL029_02_15	CAL032_01_18	CAL032_02_31	CAL033_01_28
Unknown	Transporter				Cre16.g663600		MFS transporter, ACS family, solute carrier family 17 (sodium-dependent inorganic phosphate cotransporter)	O	-						Y			CAL033_01_06*
Unknown	tRNA metabolism				Cre09.g392729		Methionyl-tRNA formyltransferase/transformylase	M	C	18					Y			CAL032_02_08
Unknown	tRNA metabolism				Cre02.g076600		Peptidyl-tRNA hydrolase, PTH1 family	C	C	38			Y					CAL040_01_10
Unknown	tRNA metabolism				Cre12.g543100		tRNA (adenine-N(1)-)-methyltransferase non-catalytic subunit (TRM6, GCD10)	O	-									CAL038_02_03*
Unknown	tRNA metabolism				Cre17.g717400	miaA, TRIT1	tRNA dimethylallyltransferase	O	-		G							CAL007_04_36
Unknown					Cre06.g280650	CGL59	Predicted protein	C	C	39	G	LC	Y		Y			CAL032_01_09
Unknown					Cre05.g243800	CPLD45	Predicted protein	C	C	30	G	LC			Y	Y		CAL039_02_18
Unknown					Cre10.g445100	CGL50	Predicted protein	C	C	57	G				Y			CAL033_01_05*
Unknown					Cre17.g731100	CPL14	Uncharacterized conserved protein	C	C	29	G							CAL029_03_38*
Unknown					Cre06.g281800		Domain of unknown function (DUF1995)	C	C	33		HC			Y			CAL038_02_36
Unknown					Cre01.g049600	CGLD22	Expressed protein similar to ATP synthase I	C	C	49	G							CAL041_01_28
Unknown					Cre03.g159851		I-kappa-b-like protein IKBL	C	C	74								CAL026_02_27*
Unknown					Cre10.g417750		Neuropathy target esterase/Swiss cheese D.melanogaster	M	C	33								CAL026_04_43
Unknown					Cre01.g050500	PPR1	Pentatrichopeptide repeat protein	M	C	43		LC			Y			CAL032_01_13
Unknown					Cre07.g348550	TGL13	Protein T08B1.4, Isoform B-related (lipase related)	O	-									CAL026_04_26
Unknown					Cre12.g510034		Tetratricopeptide repeat protein 33, Osmosis responsive factor	M	-									CAL011_01_20*	CAL041_01_03
Unknown					Cre03.g182900		PNAS-related	SP	-						Y			CAL019_01_11*
Unknown					Cre13.g563150	CGLD8	Predicted protein	C	-	9	G		Y		Y	Y		CAL007_04_35
Unknown					Cre17.g725750	SSA2	60 kDa SS-A/Ro ribonucleoprotein	O	-									CAL032_04_13
Unknown					Cre11.g469450	CGL124	Adhesion regulating molecule 1 110 kDa cell membrane glycoprotein	O	-		G							CAL035_03_24*
Unknown					Cre02.g099601		Androgen induced inhibitor of proliferation AS3/PDS5-related	M	-									CAL014_01_34*	CAL007_01_37*
Unknown					Cre10.g429601		Cell death-related nuclease 2	O	-									CAL007_03_46
Unknown					Cre09.g410000		DC12-Related	O	-									CAL011_01_06
Unknown					Cre03.g207400		von Willebrand factor type A domain	M	-						Y			CAL010_01_24	T39-3*
Unknown					Cre12.g517681			C	-	20		LC					M (NYC1, PDH2, overlap with Cr mutant library)	CAL033_02_22	CAL040_01_06
Unknown					Cre13.g569700			C	-	44		LC			Y			CAL015_01_20*	CAL028_02_15*
Unknown					Cre09.g398919			C	-	30								CAL011_01_02
Unknown					Cre12.g522000			C	-	31								CAL007_01_20*
Unknown					Cre16.g684900			C	-	29								CAL012_01_21
Unknown					Cre16.g686510			C	-	39								CAL036_02_38*
Unknown					Cre06.g259100			C	C	13		HC						CAL039_02_44
Unknown					Cre16.g658950			C	C	33		HC						CAL032_03_44
Unknown					Cre12.g486750			C	C	34								CAL038_01_12
Unknown					Cre16.g684250			C	C	45								CAL026_02_42*	CAL028_02_30*
Unknown					Cre03.g213201			C	C	43								CAL028_04_15*	CAL041_01_38*
Unknown					Cre10.g419900			C	C	33								CAL014_01_45
Unknown					Cre12.g496250			M	C	44								CAL007_03_21*	CAL026_03_43
Unknown					Cre11.g476100			M	C	54		LC						CAL035_03_23*
Unknown					Cre03.g155250			M	C	20								CAL038_01_07
Unknown					Cre07.g349800			M	C	74								CAL032_02_22
Unknown					Cre12.g510750			M	C	2					Y			CAL029_03_08
Unknown					Cre13.g584950			M	C	67								CAL026_04_10
Unknown					Cre09.g390060			O	C	37		LC						CAL029_03_44*
Unknown					Cre03.g207153			O	C	74								CAL032_02_29
Unknown					Cre05.g241900			O	C	5								CAL033_02_10
Unknown					Cre03.g160250			M	-								M (SAC1, disrupted separately from SAC)	CAL040_01_04	CAL027_01_21*	CAL026_02_47*
Unknown					Cre15.g635450			M	-									CAL024_01_03
Unknown					Cre02.g142750			M	-									CAL026_03_17*
Unknown					Cre14.g608652			n/a	-									CAL039_02_31
Unknown					Cre08.g365550			O	-									CAL032_02_45*	CAL032_03_12
Unknown					Cre02.g110500			O	-									CAL038_02_24
Unknown					Cre03.g145987			O	-									CAL032_04_44*
Unknown					Cre06.g264100			O	-									CAL011_01_04*
Unknown					Cre06.g302305			O	-									CAL010_01_45
Unknown					Cre10.g419250			O	-									CAL032_03_16
Unknown					Cre06.g289600			O	-									CAL030_02_24
Unknown					Cre07.g336150			O	-									CAL026_04_30
Unknown					Cre10.g457900			O	-						Y			CAL026_03_12*
Unknown					Cre16.g668700			SP	-			LC						CAL040_01_37
Unknown					Cre08.g365200			SP	-									CAL032_03_43
Unknown					Cre17.g722300			SP	-									CAL035_02_32*
Unknown					Cre13.g584350			SP	-									CAL014_01_06
				Known function in photosynthesis	70			103	80		53	43	17	2	83	31	24
				Unknown (14 known unrelated to photosynthesis)	183
				No functional annotation	38
				Total	253
1 In vivo function: Known, published in Chlamydomonas; Inferred, published in other photosynthetic organism; Unknown, unpublished. If published, more detailed function in column B.
2 General description of known or inferred cellular function, if unknown, predicted cellular function protein domain.
3 Full bibliography of citations listed in this table is in the Reference tab.
4 Predalgo prediction, C, chloroplast; M, mito; O, other; SP, secretory pathway; n/a, not analyzed.
5 ChloroP prediction, C, chloroplast; - , not chloroplast.
6 Chloroplast transit peptide length predicted by ChloroP.
7 G, GreenCut2.
8 Identified as required for photoautotrophic growth in Li et al., (2019) (HC, high confidence; LC, low confidence).
9 Y(es), Overlaps with Photosynthetic Mutant Library (PML) in Maize (http://pml.uoregon.edu/pml_table.php).
10 Y(es), Overlaps with Arabidopsis mutants identified from Dynamic Environmental Photosynthetic Imaging (DEPI) from Cruz et al., (2016).
11 Y(es), Overlaps with Chlamydomonas photosynthesis coexpression genes in Salome and Merchant (2021).
12 Y(es), Overlaps with proteins found in the Chlamydomonas chloroplast proteome in Terashima et al., (2011).
13 M, Some mutants containing a disruption in this gene have other strong candidates. M-para, Multiple candidates are paralogous to each other; (The other candidate gene, reason the gene is maintained as strong candidate if not already known for photosynthesis function)
* These mutants were lost and are not available.
** Predicted chloroplast-localized but shown cytosol-localized (Perlaza et al., (2018)).

## Sheet: Column description
Known/Unknown1	Function2	Photosynthetic function	Citation-Cr	Citation-other	Cre ID	Gene name	Description	Predalgo3	ChloroP4	Transit peptide length5	GreenCut2 6	Over lap with Li et al., (2019)7	Overlap with PML8	Overlap with Cruz et al., (2016)9	Overlap with Cr photosynthesis coexpression (Salome and Merchant, (2021))10	Overlap with Chlamydomonas chloroplast proteome in Terashima et al, (2011)11	Multiple candidates12	Comments	Mutant 1
In vivo function: Known, published in Chlamydomonas; Inferred, published in other photosynthetic organism; Unknown, unpublished	General description of known or inferred cellular function; if unknown, predicted cellular function from protein domain	Detailed description of photosynthetic function and the organism in which it was published	Citation information from Chlamydomonas	Citation information from organisms other than Chlamydomonas				Subcellular localization by Predalgo: C, chloroplast; M, mitochondria; SP, secretory protein; O, other; n/a, not analyzed	ChloroP prediction: C, chloroplast; -, not chloroplast	Transit peptide length predicted by ChloroP		Identified as required for photoautotrophic growth in Li et al., (2019) (HC, high confidence; LC, low confidence)	Overlaps with Photosynthetic Mutant Library (PML) in Maize (http://pml.uoregon.edu/pml_table.php)	Overlaps with Arabidopsis mutants identified from Dynamic Environmental Photosynthetic Imaging (DEPI) from Cruz et al., (2016).	Overlaps with Chlamydomonas photosynthesis coexpression genes in Salome and Merchant (2021)	Overlaps with proteins found in the Chlamydomonas chloroplast proteome in Terashima et al., (2011)	M- gene is not the only candidate in some mutants; M-para, Multiple candidates are paralogous to each other; in parenthesis, the other candidate gene
1 In vivo function: Known, published in Chlamydomonas; Inferred, published in other photosynthetic organism; Unknown, unpublished. If published, more detailed function in column B.
2 General description of known or inferred cellular function; if unknown, predicted cellular function from protein domain.
3 Predalgo prediction, C, chloroplast; M, mito; O, other; SP, secretory pathway; n/a, not analyzed.
4 ChloroP prediction, C, chloroplast; - , not chloroplast.
5 Chloroplast transit peptide length predicted by ChloroP.
6 G, GreenCut2.
7 Identified as required for photoautotrophic growth in Li et al., (2019) (HC, high confidence; LC, low confidence).
8 Y(es), Overlaps with Photosynthetic Mutant Library (PML) in Maize (http://pml.uoregon.edu/pml_table.php).
9 Y(es), Overlaps with Arabidopsis mutants identified from Dynamic Environmental Photosynthetic Imaging (DEPI) from Cruz et al., (2016).
10 Y(es), Overlaps with Chlamydomonas photosynthesis coexpression genes in Salome and Merchant (2021).
11 Y(es), Overlaps with proteins found in the Chlamydomonas chloroplast proteome in Terashima et al., (2011).
12 M, Some mutants containing a disruption in this gene have other strong candidates. M-para, Multiple candidates are paralogous to each other; (The other candidate gene, reason the gene is maintained as strong candidate if not already known for photosynthesis function)
* These mutants were lost and are not available.

## Sheet: References
References
1. García-Cerdán, J.G., Schmid, E.M., Takeuchi, T., et al. (2020) Chloroplast Sec14-like 1 (CPSFL1) is essential for normal chloroplast development and affects carotenoid accumulation in Chlamydomonas. Proc. Natl. Acad. Sci. U. S. A., 117, 12452–12463.
2. Li, X., Patena, W., Fauser, F., et al. (2019) A genome-wide algal mutant library and functional screen identifies genes required for eukaryotic photosynthesis. Nat. Genet., 51, 627–635.
3. Boulouis, A., Raynaud, C., Bujaldon, S., Aznar, A., Wollman, F.A. and Choquet, Y. (2011) The nucleus-encoded trans-acting factor MCA1 plays a critical role in the regulation of cytochrome f synthesis in Chlamydomonas chloroplasts. Plant Cell, 23, 333–349.
4. Xing, J., Liu, P., Zhao, L. and Huang, F. (2017) Deletion of CGLD1 impairs PSII and increases singlet oxygen tolerance of green alga Chlamydomonas reinhardtii. Front. Plant Sci., 8, 2154.
5. Wittkopp, T.M., Saroussi, S., Yang, W., et al. (2018) GreenCut protein CPLD49 of Chlamydomonas reinhardtii associates with thylakoid membranes and is required for cytochrome b6f complex accumulation. Plant J., 94, 1023–1037.
6. Khrebtukova, I. and Spreitzer, R.J. (1996) Elimination of the Chlamydomonas gene family that encodes the small subunit of ribulose-1,5-bisphosphate carboxylase/oxygenase. Proc Natl Acad Sci U S A, 93, 13689–13693.
7. Depège, N., Bellafiore, S. and Rochaix, J.D. (2003) Role of chloroplast protein kinase Stt7 in LHCII phosphorylation and state transition in Chlamydomonas. Science 80, 299, 1572–1575.
8. Heinnickel, M., Kim, R.G., Wittkopp, T.M., Yang, W., Walters, K.A., Herbert, S.K. and Grossman, A.R. (2016) Tetratricopeptide repeat protein protects photosystem I from oxidative disruption during assembly. Proc. Natl. Acad. Sci. U. S. A., 113, 2774–2779.
9. Perlaza, K., Toutkoushian, H., Boone, M., Lam, M., Iwai, M., Jonikas, M.C., Walter, P. and Ramundo, S. (2019) The Mars1 kinase confers photoprotection through signaling in the chloroplast unfolded protein response. Elife, 8.
10. Dauvillée, D., Stampacchia, O., Girard-Bascou, J. and Rochaix, J.D. (2003) Tab2 is a novel conserved RNA binding protein required for translation of the chloroplast psaB mRNA. EMBO J., 22, 6378–6388.
11. Kuras, R., Saint-Marcoux, D., Wollman, F.A. and Vitry, C. De (2007) A specific c-type cytochrome maturation system is required for oxygenic photosynthesis. Proc. Natl. Acad. Sci. U. S. A., 104, 9906–9910.
12. Bohne, A.V., Schwarz, C., Schottkowski, M., Lidschreiber, M., Piotrowski, M., Zerges, W. and Nickelsen, J. (2013) Reciprocal Regulation of Protein Synthesis and Carbon Metabolism for Thylakoid Membrane Biogenesis. PLoS Biol., 11.
13. Heinnickel, M.L., Alric, J., Wittkopp, T., Yang, W., Catalanotti, C., Dent, R., Niyogi, K.K., Wollman, F.A. and Grossman, A.R. (2013) Novel thylakoid membrane GreenCut protein CPLD38 impacts accumulation of the cytochrome b6f complex and associated regulatory processes. J Biol Chem, 288, 7024–7036.
14. Brzezowski, P., Schlicke, H., Richter, A., Dent, R.M., Niyogi, K.K. and Grimm, B. (2014) The GUN4 protein plays a regulatory role in tetrapyrrole biosynthesis and chloroplast-to-nucleus signalling in Chlamydomonas reinhardtii. Plant J., 79, 285–298.
15. Houille-Vernes, L., Rappaport, F., Wollman, F.A., Alric, J. and Johnson, X. (2011) Plastid terminal oxidase 2 (PTOX2) is the major oxidase involved in chlororespiration in Chlamydomonas. Proc. Natl. Acad. Sci. U. S. A., 108, 20820–20825.
16. Inoue, S., Ejima, K., Iwai, E., Hayashi, H., Appel, J., Tyystjarvi, E., Murata, N. and Nishiyama, Y. (2011) Protection by &alpha;-tocopherol of the repair of photosystem II during photoinhibition in Synechocystis sp. PCC 6803. Biochim Biophys Acta, 1807, 236–241.
17. Bujaldon S, Kodama N, Rappaport F, Subramanyam R, de Vitry C, Takahashi Y, Wollman FA (2017) Functional Accumulation of Antenna Proteins in Chlorophyll b-Less Mutants of Chlamydomonas reinhardtii. Mol Plant 10: 115–130
18. Soupene, E., Inwood, W. and Kustu, S. (2004) Lack of the Rhesus protein Rh1 impairs growth of the green alga Chlamydomonas reinhardtii at high CO2. Proc. Natl. Acad. Sci. U. S. A., 101, 7787–7792.
19. Yoshihara, C., Inoue, K., Schichnes, D., Ruzin, S., Inwood, W. and Kustu, S. (2008) An Rh1-GFP fusion protein is in the cytoplasmic membrane of a white mutant strain of Chlamydomonas reinhardtii. Mol. Plant, 1, 1007–1020.
20. Grahl, S., Reiter, B., Gügel, I.L.L., Vamvaka, E., Gandini, C., Jahns, P., Soll, J., Leister, D. and Rühle, T. (2016) The Arabidopsis Protein CGLD11 Is Required for Chloroplast ATP Synthase Accumulation. Mol. Plant, 9, 885–899.
21. Rivier, C., Goldschmidt-Clermont, M. and Rochaix, J.D. (2001) Identification of an RNA-protein complex involved in chloroplast group II intron trans-splicing in Chlamydomonas reinhardtii. EMBO J., 20, 1765–1773.
22. Yamano, T., Tsujikawa, T., Hatano, K., Ozawa, S.I., Takahashi, Y. and Fukuzawa, H. (2010) Light and low-CO2-dependent LCIBLCIC complex localization in the chloroplast supports the carbon-concentrating mechanism in Chlamydomonas reinhardtii. Plant Cell Physiol., 51, 1453–1468.
23. Mozzo, M., Mantelli, M., Passarini, F., Caffarri, S., Croce, R. and Bassi, R. (2010) Functional analysis of Photosystem I light-harvesting complexes (Lhca) gene products of Chlamydomonas reinhardtii. Biochim. Biophys. Acta - Bioenerg., 1797, 212–221.
24. Ozawa, S.I., Bald, T., Onishi, T., Xue, H., Matsumura, T., Kubo, R., Takahashi, H., Hippler, M. and Takahashi, Y. (2018) Configuration of Ten Light-Harvesting Chlorophyll a/b Complex I Subunits in Chlamydomonas reinhardtii Photosystem I. Plant Physiol., 178, 583–595.
25. Drop, B., Webber-Birungi, M., Fusetti, F., Kourǐl, R., Redding, K.E., Boekema, E.J. and Croce, R. (2011) Photosystem I of Chlamydomonas reinhardtii contains nine light-harvesting complexes (Lhca) located on one side of the core. J. Biol. Chem., 286, 44878–44887.
26. Chi, X., Zhang, X., Guan, X., Ding, L., Li, Y., Wang, M., Lin, H. and Qin, S. (2008) Fatty acid biosynthesis in eukaryotic photosynthetic microalgae: Identification of a microsomal delta 12 desaturase in Chlamydomonas reinhardtii. J. Microbiol., 46, 189–201.
27. Li, H.H., Quinn, J., Culler, D., Girard-Bascou, J. and Merchant, S. (1996) Molecular genetic analysis of plastocyanin biosynthesis in Chlamydomonas reinhardtii. J. Biol. Chem., 271, 31283–31289.
28. Moll, B. and Levine, R.P. (1970) Characterization of a Photosynthetic Mutant Strain of Chlamydomonas reinhardi Deficient in Phosphoribulokinase Activity. Plant Physiol., 46, 576–580.
29. Lefebvre-Legendre, L., Choquet, Y., Kuras, R., Loubéry, S., Douchi, D. and Goldschmidt-Clermont, M. (2015) A nucleus-encoded chloroplast protein regulated by iron availability governs expression of the photosystem I subunit PsaA in Chlamydomonas reinhardtii. Plant Physiol., 167, 1527–1540.
30. Auchincloss, A.H., Zerges, W., Perron, K., Girard-Bascou, J. and Rochaix, J.D. (2002) Characterization of Tbc2, a nucleus-encoded factor specifically required for translation of the chloroplast psbC mRNA in Chlamydomonas reinhardtii. J. Cell Biol., 157, 953–962.
31. Calderon, R.H., García-Cerdán, J.G., Malnoë, A., Cook, R., Russell, J.J., Gaw, C., Dent, R.M., Vitry, C. De and Niyogi, K.K. (2013) A conserved rubredoxin is necessary for photosystem II accumulation in diverse oxygenic photoautotrophs. J. Biol. Chem., 288, 26688–26696.
32. Mackinder, L.C.M., Chen, C., Leib, R.D., Patena, W., Blum, S.R., Rodman, M., Ramundo, S., Adams, C.M. and Jonikas, M.C. (2017) A Spatial Interactome Reveals the Protein Organization of the Algal CO2-Concentrating Mechanism. Cell, 171, 133-147.e14.
33. Wang, F., Johnson, X., Cavaiuolo, M., Bohne, A.V., Nickelsen, J. and Vallon, O. (2015) Two Chlamydomonas OPR proteins stabilize chloroplast mRNAs encoding small subunits of photosystem II and cytochrome b6f. Plant J., 82, 861–873.
34. Glanz, S., Jacobs, J., Kock, V., Mishra, A. and Kück, U. (2012) Raa4 is a trans-splicing factor that specifically binds chloroplast tscA intron RNA. Plant J., 69, 421–431.
35. Serrano, G., Herrera-Palau, R., Romero, J.M., Serrano, A., Coupland, G. and Valverde, F. (2009) Chlamydomonas CONSTANS and the Evolution of Plant Photoperiodic Signaling. Curr. Biol., 19, 359–368.
36. Tokutsu, R., Fujimura-Kamada, K., Matsuo, T., Yamasaki, T. and Minagawa, J. (2019) The CONSTANS flowering complex controls the protective response of photosynthesis in the green alga Chlamydomonas. Nat. Commun., 10.
37. Somanchi, A., Barnes, D. and Mayfield, S.P. (2005) A nuclear gene of Chlamydomonas reinhardtii, Tba1, encodes a putative oxidoreductase required for translation of the chloroplast psbA mRNA. Plant J., 42, 341–352.
38. Eberhard, S., Loiselay, C., Drapier, D., Bujaldon, S., Girard-Bascou, J., Kuras, R., Choquet, Y. and Wollman, F.A. (2011) Dual functions of the nucleus-encoded factor TDA1 in trapping and translation activation of atpA transcripts in Chlamydomonas reinhardtii chloroplasts. Plant J., 67, 1055–1066.
39. von Gromoff, E.D., Alawady, A., Meinecke, L., Grimm, B. and Beck, C.F. (2008) Heme, a plastid-derived regulator of nuclear gene expression in Chlamydomonas. Plant Cell, 20, 552–567.
40. Johnson, X., Steinbeck, J., Dent, R.M., et al. (2014) Proton Gradient Regulation 5-Mediated Cyclic Electron Flow under ATP- or Redox-Limited Conditions: A Study of deltaATPase pgr5 and deltarbcL pgr5 Mutants in the Green Alga Chlamydomonas reinhardtii. Plant Physiol., 165, 438–452.
41. Chekounova E, Voronetskaya V, Papenbrock J, Grimm B, Beck CF (2001) Characterization of Chlamydomonas mutants defective in the H subunit of Mg-chelatase. Mol Genet Genomics 266: 363–373.
42. Lee JW, Lee SH, Han JW, Kim GH (2020) Early Light-Inducible Protein (ELIP) Can Enhance Resistance to Cold-Induced Photooxidative Stress in Chlamydomonas reinhardtii. Front Physiol. doi: 10.3389/fphys.2020.01083.
43. Merendino L, Perron K, Rahire M, Howald I, Rochaix JD, Goldschmidt-Clermont M (2006) A novel multifunctional factor involved in trans-splicing of chloroplast introns in Chlamydomonas. Nucleic Acids Res 34: 262–274.
44. Spaniol, B., Lang, J., Venn, B., et al. (2021) Complexome profiling on the lpa2 mutant reveals insights into PSII biogenesis and new PSII associated proteins. bioRvix, doi:10.1101/2021.01.04.425283.
45. Díaz-Troya, S., Pérez-Pérez, M.E., Pérez-Martín, M., Moes, S., Jeno, P., Florencio, F.J. and Crespo, J.L. (2011) Inhibition of protein synthesis by TOR inactivation revealed a conserved regulatory mechanism of the BiP chaperone in Chlamydomonas. Plant Physiol., 157, 730–41.
46. Sirikhachornkit A, Shin JW, Baroli I, Niyogi KK (2009) Replacement of α-tocopherol by β-tocopherol enhances resistance to photooxidative stress in a xanthophyll-deficient strain of chlamydomonas reinhardtii. Eukaryot Cell 8: 1648–1657.
47. Chazaux, M., Caffarri, S., Graca, J. Da, et al. (2020) ACCLIMATION OF PHOTOSYNTHESIS TO THE ENVIRONMENT 1 regulates Photosystem II Supercomplex dynamics in response to light in Chlamydomonas reinhardtii. bioRxiv, doi:10.1101/2020.02.26.966580.
48. Farah, J., Frank, G., Zuber, H. and Rochaix, J.D. (1995) Cloning and sequencing of a cDNA clone encoding the photosystem I PsaD subunit from Chlamydomonas reinhardtii. Plant Physiol., 107, 1485–1486.
49. Dent RM, Sharifi MN, Malnoë A, Haglund C, Calderon RH, Wakao S, Niyogi KK (2015) Large-scale insertional mutagenesis of Chlamydomonas supports phylogenomic functional prediction of photosynthetic genes and analysis of classical acetate-requiring mutants. Plant J 82: 337–351.
50. Blume, C., Behrens, C., Eubel, H., Braun, H.P. and Peterhansel, C. (2013) A possible role for the chloroplast pyruvate dehydrogenase complex in plant glycolate and glyoxylate metabolism. Phytochemistry, 95, 168–176.
51. Shtaida, N., Khozin-Goldberg, I., Solovchenko, A., Chekanov, K., Didi-Cohen, S., Leu, S., Cohen, Z. and Boussiba, S. (2014) Downregulation of a putative plastid PDC E1α subunit impairs photosynthetic activity and triacylglycerol accumulation in nitrogen-starved photoautotrophic Chlamydomonas reinhardtii. J. Exp. Bot., 65, 6563–6576.
52. Takada, S., Wilkerson, C.G., Wakabayashi, K.I., Kamiya, R. and Witman, G.B. (2002) The outer dynein arm-docking complex: Composition and characterization of a subunit (Oda1) necessary for outer arm assembly. Mol. Biol. Cell, 13, 1015–1029.
53. Kubo, T., Yagi, T. and Kamiya, R. (2012) Tubulin polyglutamylation regulates flagellar motility by controlling a specific inner-arm dynein that interacts with the dynein regulatory complex. Cytoskeleton, 69, 1059–1068.
54. Albee, A.J., Kwan, A.L., Lin, H., Granas, D., Stormo, G.D. and Dutcher, S.K. (2013) Identification of cilia genes that affect cell-cycle progression using whole-genome transcriptome analysis in chlamydomonas reinhardti. G3 Genes, Genomes, Genet., 3, 979–991.
55. Kong F, Liang Y, Légeret B, Beyly-Adriano A, Blangy S, Haslam RP, Napier JA, Beisson F, Peltier G, Li-Beisson Y (2017) Chlamydomonas carries out fatty acid β-oxidation in ancestral peroxisomes using a bona fide acyl-CoA oxidase. Plant J 90: 358–371.
56. Davies, J.P., Yildiz, F.H. and Grossman, A. (1996) Sac1, a putative regulator that is critical for survival of Chlamydomonas reinhardtii during sulfur deprivation. EMBO J., 15, 2150–2159.
57. Davies, J.P., Yildiz, F.H. and Grossman, A.R. (1999) Sac3, an Snf1-like serine/threonine kinase that positively and negatively regulates the responses of Chlamydomonas to sulfur limitation. Plant Cell, 11, 1179–1190.
58. Lu Y (2016) Identification and Roles of Photosystem II Assembly, Stability, and Repair Factors in Arabidopsis. Front Plant Sci 7: 168.
59. Hertle, A.P., García-Cerdán, J.G., Armbruster, U., Shih, R., Lee, J.J., Wong, W. and Niyogi, K.K. (2020) A Sec14 domain protein is required for photoautotrophic growth and chloroplast vesicle formation in Arabidopsis thaliana. Proc. Natl. Acad. Sci. U. S. A., 117, 9101–9111.
60. Bellafiore, S., Barneche, F., Peltler, G. and Rochalx, J.D. (2005) State transitions and light adaptation require chloroplast thylakoid protein kinase STN7. Nature, 433, 892–895.
61. Barneche, F., Winter, V., Crèvecœur, M. and Rochaix, J.D. (2006) ATAB2 is a novel factor in the signalling pathway of light-controlled synthesis of photosystem proteins. EMBO J., 25, 5907–5918.
62. Larkin, R.M., Alonso, J.M., Ecker, J.R. and Chory, J. (2003) GUN4, a regulator of chlorophyll synthesis and intracellular signaling. Science, 80, 299, 902–906.
63. Adhikari, N.D., Froehlich, J.E., Strand, D.D., Buck, S.M., Kramer, D.M. and Larkin, R.M. (2011) GUN4-porphyrin complexes bind the chlH/GUN5 subunit of Mg-chelatase and promote chlorophyll biosynthesis in Arabidopsis. Plant Cell, 23, 1449–1467.
64. Lezhneva, L., Kuras, R., Ephritikhine, G. and Vitry, C. De (2008) A novel pathway of cytochrome c biogenesis is involved in the assembly of the cytochrome b6f complex in Arabidopsis chloroplasts. J. Biol. Chem., 283, 24608–24616.
65. Krieger-Liszkay, A. and Feilke, K. (2016) The dual role of the plastid terminal oxidase PTOX: Between a protective and a pro-oxidant function. Front. Plant Sci., 6.
66. Oster U, Tanaka R, Tanaka A, Rüdiger W (2000) Cloning and functional expression of the gene encoding the key enzyme for chlorophyll b biosynthesis (CAO) from Arabidopsis thaliana. Plant J 21: 305–310.
67. Espineda CE, Linford AS, Devine D, Brusslan JA (1999) The AtCAO gene, encoding chlorophyll a oxygenase, is required for chlorophyll b synthesis in Arabidopsis thaliana. Proc Natl Acad Sci U S A 96: 10507–10511.
68. Jensen, P.E., Gibson, L.C.D., Henningsen, K.W. and Hunter, C.N. (1996) Expression of the chlI, chlD, and chlH genes from the cyanobacterium Synechocystis PCC6803 in Escherichia coli and demonstration that the three cognate proteins are required for magnesium-protoporphyrin chelatase activity. J. Biol. Chem., 271, 16662–16667.
69. Hutin, C., Nussaume, L., Moise, N., Moya, I., Kloppstech, K. and Havaux, M. (2003) Early light-induced proteins protect Arabidopsis from photooxidative stress. Proc. Natl. Acad. Sci. U. S. A., 100, 4921–4926.
70. Cai, W., Ma, J., Chi, W., Zou, M., Guo, J., Lu, C. and Zhang, L. (2010) Cooperation of LPA3 and LPA2 Is Essential for Photosystem II Assembly in Arabidopsis. Plant Physiol., 154, 109–120.
71. Sahrawy, M., Ávila, C., Chueca, A., Cánovas, F.M. and López-Gorgé, J. (2004) Increased sucrose level and altered nitrogen metabolism in Arabidopsis thaliana transgenic plants expressing antisense chloroplastic fructose-1,6-bisphosphatase. J. Exp. Bot., 55, 2495–2503.
72. Rojas-González, J.A., Soto-Súarez, M., García-Díaz, Á., et al. (2015) Disruption of both chloroplastic and cytosolic FBPase genes results in a dwarf phenotype and important starch and metabolite changes in Arabidopsis thaliana. J. Exp. Bot., 66, 2673–2689.
73. Knoppová, J., Yu, J., Konik, P., Nixon, P.J. and Komenda, J. (2016) CyanoP is involved in the early steps of Photosystem II assembly in the cyanobacterium Synechocystis sp. PCC 6803. Plant Cell Physiol., 57, 1921–1931.
74. Ishihara, S., Takabayashi, A., Ido, K., Endo, T., Ifuku, K. and Sato, F. (2007) Distinct functions for the two PsbP-like proteins PPL1 and PPL2 in the chloroplast thylakoid lumen of Arabidopsis. Plant Physiol., 145, 668–679.
75. Ishikawa, Y., Schröder, W.P. and Funk, C. (2005) Functional analysis of the PsbP-like protein (sll1418) in Synechocystis sp. PCC 6803. Photosynth. Res., 84, 257–262.
76. Schneidere, D., Berry, S., Volkmer, T., Seidler, A. and Rögner, M. (2004) PetC1 is the major Rieske iron-sulfur protein in the cytochrome b6f complex of Synechocystis sp. PCC 6803. J. Biol. Chem., 279, 39383–39388.
77. Cohen, Y., Chitnis, V.P., Nechushtai, R. and Chitnis, P.R. (1993) Stable assembly of PsaE into cyanobacterial photosynthetic membranes is dependent on the presence of other accessory subunits of photosystem I. Plant Mol. Biol., 23, 895-900.
78. Lennartz, K., Plücken, H., Seidler, A., Westhoff, P., Bechtold, N. and Meierhoff, K. (2001) HCF164 encodes a thioredoxin-like protein involved in the biogenesis of the cytochrome b6f complex in Arabidopsis. Plant Cell, 13, 2539–2551.
79. Leborgne-Castel, N., Jelitto-Van Dooren, E.P.W.M., Crofts, A.J. and Denecke, J. (1999) Overexpression of BiP in tobacco alleviates endoplasmic reticulum stress. Plant Cell, 11, 459–469.
80. Eriksson, M.J. and Clarke, A.K. (1996) The heat shock protein ClpB mediates the development of thermotolerance in the Cyanobacterium Synechococcus sp. strain PCC 7942. J. Bacteriol., 178, 4839–4846.
81. Liu, X.L., Yu, H.D., Guan, Y., Li, J.K. and Guo, F.Q. (2012) Carbonylation and loss-of-function analyses of SBPase reveal its metabolic interface role in oxidative stress, carbon assimilation, and multiple aspects of growth and development in arabidopsis. Mol. Plant, 5, 1082–1099.
82. Ding F, Wang M, Zhang S, Ai X (2016) Changes in SBPase activity influence photosynthetic capacity, growth, and tolerance to chilling stress in transgenic tomato plants. Sci Rep. doi: 10.1038/srep32741.
83. Hall, M., Kieselbach, T., Sauer, U.H. and Schröder, W.P. (2012) Purification, crystallization and preliminary X-ray analysis of PPD6, a PsbP-domain protein from Arabidopsis thaliana. Acta Crystallogr. Sect. F Struct. Biol. Cryst. Commun., 68, 278–280.
84. Ren G, An K, Liao Y, Zhou X, Cao Y, Zhao H, Ge X, Kuai B (2007) Identification of a novel chloroplast protein AtNYE1 regulating chlorophyll degradation during leaf senescence in Arabidopsis. Plant Physiol 144: 1429–1441.
85. Shintani, D.K., Cheng, Z. and DellaPenna, D. (2002) The role of 2-methyl-6-phytylbenzoquinone methyltransferase in determining tocopherol composition in Synechocystis sp. PCC6803. FEBS Lett., 511, 1–5.
86. Kanno, T., Venhuizen, P., Wen, T.N., Lin, W.D., Chiou, P., Kalyna, M., Matzke, A.J.M. and Matzke, M. (2018) PRP4KA, a putative spliceosomal protein kinase, is important for alternative splicing and development in Arabidopsis thaliana. Genetics, 210, 1267–1285.
87. Pružinská, A., Tanner, G., Anders, I., Roca, M. and Hörtensteiner, S. (2003) Chlorophyll breakdown: Pheophorbide a oxygenase is a Rieske-type iron-sulfur protein, encoded by the accelerated cell death 1 gene. Proc. Natl. Acad. Sci. U. S. A., 100, 15259–15264.
88. Porfirova, S., Bergmüller, E., Tropf, S., Lemke, R. and Dörmann, P. (2002) Isolation of an Arabidopsis mutant lacking vitamin E and identification of a cyclase essential for all tocopherol biosynthesis. Proc. Natl. Acad. Sci. U. S. A., 99, 12495–12500.
89. Engqvist, M.K.M., Kuhn, A., Wienstroer, J., Weber, K., Jansen, E.E.W., Jakobs, C., Weber, A.P.M. and Maurino, V.G. (2011) Plant D-2-hydroxyglutarate dehydrogenase participates in the catabolism of lysine especially during senescence. J. Biol. Chem., 286, 11382–11390.
90. Nath, K., Wessendorf, R.L. and Lu, Y. (2016) A nitrogen-fixing subunit essential for accumulating 4Fe-4S-containing photosystem I core proteins. Plant Physiol., 172, 2459–2470.
91. Walters, R.G. (2003) Identification of Mutants of Arabidopsis Defective in Acclimation of Photosynthesis to the Light Environment. Plant Physiol., 131, 472–481.
92. Xu, Q., Armbrust, T.S., Guikema, J.A. and Chitnis, P.R. (1994) Organization of Photosystem I polypeptides. A structural interaction between the PsaD and PsaL subunits. Plant Physiol., 106, 1057–1063.
93. Dobáková, M., Sobotka, R., Tichý, M. and Komenda, J. (2009) Psb28 protein is involved in the biogenesis of the photosystem II inner antenna CP47 (PsbB) in the cyanobacterium Synechocystis sp. PCC 6803. Plant Physiol., 149, 1076–1086.
94. Brock, A., Brandt, W. and Dräger, B. (2008) The functional divergence of short-chain dehydrogenases involved in tropinone reduction. Plant J., 54, 388–401.
95. Mock HP, Trainotti L, Kruse E, Grimm B (1995) Isolation, sequencing and expression of cDNA sequences encoding uroporphyrinogen decarboxylase from tobacco and barley. Plant Mol Biol 28: 245–256.
96. Mock HP, Grimm B (1997) Reduction of uroporphyrinogen decarboxylase by antisense RNA expression affects activities of other enzymes involved in tetrapyrrole biosynthesis and leads to light-dependent necrosis. Plant Physiol 113: 1101–1112.
97. Nagata N, Tanaka R, Tanaka A (2007) The major route for chlorophyll synthesis includes [3,8-divinyl]- chlorophyllide a reduction in Arabidopsis thaliana. Plant Cell Physiol 48: 1803–1808.
98. Lois LM, Rodríguez-Concepción M, Gallego F, Campos N, Boronat A (2000) Carotenoid biosynthesis during tomato fruit development: Regulatory role of 1-deoxy-D-xylulose 5-phosphate synthase. Plant J 22: 503–513.
99. Estévez JM, Cantero A, Reindl A, Reichler S, León P (2001) 1-Deoxy-D-xylulose-5-phosphate Synthase, a Limiting Enzyme for Plastidic Isoprenoid Biosynthesis in Plants. J Biol Chem 276: 22901–22909.
100. Tan FC, Cheng Q, Saha K, Heinemann IU, Jahn M, Jahn D, Smith AG (2008) Identification and characterization of the Arabidopsis gene encoding the tetrapyrrole biosynthesis enzyme uroporphyrinogen III synthase. Biochem J 410: 291–299.
101. Roldán I, Wattebled F, Mercedes Lucas M, Delvallé D, Planchot V, Jiménez S, Pérez R, Ball S, D’Hulst C, Mérida Á (2007) The phenotype of soluble starch synthase IV defective mutants of Arabidopsis thaliana suggests a novel function of elongation enzymes in the control of starch granule formation. Plant J 49: 492–504.
102. Xia S, Xiao L, Gannon P, Li X (2010) RFC3 regulates cell proliferation and pathogen resistance in Arabidopsis. Plant Signal Behav 5: 168–170.
103. Kinoshita, A., Betsuyaku, S., Osakabe, Y., et al. (2010) RPK2 is an essential receptor-like kinase that transmits the CLV3 signal in Arabidopsis. Development, 137, 3911–3920.
104. Ying, Z., Mulligan, R.M., Janney, N. and Houtz, R.L. (1999) Rubisco small and large subunit N-methyltransferases. Bi- and mono- functional methyltransferases that methylate the small and large subunits of Rubisco. J. Biol. Chem., 274, 36750–36756.
105. Elvira-Matelot, E., Bardou, F., Ariel, F., Jauvion, V., Bouteiller, N., Masson, I. Le, Cao, J., Crespi, M.D. and Vauchereta, H. (2015) The nuclear ribonucleoprotein SmD1 interplays with splicing, RNA quality control, and posttranscriptional gene silencing in Arabidopsis. Plant Cell, 28, 426–438.
106. Gabilly, S.T., Baker, C.R., Wakao, S., Crisanto, T., Guan, K., Bi, K., Guiet, E., Guadagno, C.R. and Niyogi, K.K. (2019) Regulation of photoprotection gene expression in Chlamydomonas by a putative E3 ubiquitin ligase complex and a homolog of CONSTANS. Proc. Natl. Acad. Sci. U. S. A., 116, 17556–17562.
107. Cheng, Z., Sattler, S., Maeda, H., Sakuragi, Y., Bryant, D.A. and DellaPenna, D. (2003) Highly Divergent Methyltransferases Catalyze a Conserved Reaction in Tocopherol and Plastoquinone Synthesis in Cyanobacteria and Photosynthetic Eukaryotes. Plant Cell, 15, 2343–2356.
108. Roose, J.L., Frankel, L.K. and Bricker, T.M. (2014) The PsbP domain protein 1 functions in the assembly of lumenal domains in photosystem I. J. Biol. Chem., 289, 23776–23785.
109. Liu, J., Yang, H., Lu, Q., Wen, X., Chen, F., Peng, L., Zhang, L. and Lu, C. (2013) PSBP-DOMAIN PROTEIN1, a Nuclear-Encoded thylakoid lumenal protein, is essential for photosystem I assembly in Arabidopsis. Plant Cell, 24, 4992–5006.
