# Supplementary material for: Discovery of photosynthesis genes through whole-genome sequencing of acetate-requiring mutants of Chlamydomonas reinhardtii
Source: PLoS Genet. 2021 Sep 7;17(9):e1009725. doi: 10.1371/journal.pgen.1009725 (PMC8448359; doi:10.1371/journal.pgen.1009725)
Supplement: S1 Appendix — (XLSX) [file pgen.1009725.s009.xlsx]

## Sheet: spReport (2)
Appendix S2. SRA accession IDs
Proposal	Title	Principal Investigator	User Program	Final Deliverable Project ID	Final Deliverable Project Name	Sequencing Project ID	Sequencing Project Name	Sequencing Product	Scientific Program	Sequencing Project Status	Sequencing Project Status Date	Project Manager	Sample ID	Sample LIMS ID	Sample Container ID	Sample Name	Sample Replicate Group	Sample Contact	Sample Contact Email	Material Type (RNA/DNA)	Sample Isolated From	Collection Site/Growth Cond	Sample Plate/Tube Name	Sample Plate Location	Sample Receipt Date	Sample Receipt Comments	Sample QC Status	Sample QC Failure Mode	Sample QC Comments	Sample QC Date	Collaborator Concen (ng/uL)	Collaborator Volume (uL)	JGI Concentration (ng/uL)	JGI Volume (uL)	Intact HMW DNA	SOW QC Status	SOW QC Comments	SOW QC Failure Mode	Planned Library Type	Actual Library Type	Library Name	Library Type	Library Creation SOP Id	Library Sequencing SOP Id	Library and Seq Methods	iTag Primer Set Name	Library Number PCR Cycles	Library QC Status	Library QC Status Date
2004	Functional genomics of photosynthesis in Chlamydomonas, JGI‚Äôs flagship alga	Niyogi, Kris	CSP	1094247	Chlamydomonas reinhardtii 4A+ CAL018.01.33 Resequencing	1094431	Chlamydomonas reinhardtii 4A+ CAL018.01.33 Resequencing	Algal Resequencing, Isolate	Plant	Complete	2016-03-11	Barry, Kerrie	102351	BAR2875A1	27-16230	CAL018.01.33		Guan, Katharine	katharine.guan@gmail.com	DNA	liquid culture	Berkeley, California, USA	NIYOGIChlamyReseqP1	B1	2015-12-01	Dry Ice Intact	Pass			2015-12-11	10	100	11	70		Y			Illumina Regular Fragment, 475bp	Illumina Regular Fragment, 600bp, Tubes	AUZGC	Illumina Regular Fragment, 600bp, Tubes					0	Pass
2004	Functional genomics of photosynthesis in Chlamydomonas, JGI‚Äôs flagship alga	Niyogi, Kris	CSP	1094249	Chlamydomonas reinhardtii 4A+ CAL018.01.39 Resequencing	1094432	Chlamydomonas reinhardtii 4A+ CAL018.01.39 Resequencing	Algal Resequencing, Isolate	Plant	Complete	2016-03-11	Barry, Kerrie	102352	BAR2901A1	27-16230	CAL018.01.39		Guan, Katharine	katharine.guan@gmail.com	DNA	liquid culture	Berkeley, California, USA	NIYOGIChlamyReseqP1	C1	2015-12-01	Dry Ice Intact	Pass			2015-12-11	10	100	12	73		Y			Illumina Regular Fragment, 475bp	Illumina Regular Fragment, 600bp, Tubes	AUZGG	Illumina Regular Fragment, 600bp, Tubes					0	Pass
2004	Functional genomics of photosynthesis in Chlamydomonas, JGI‚Äôs flagship alga	Niyogi, Kris	CSP	1094251	Chlamydomonas reinhardtii 4A+ CAL019.01.03 Resequencing	1094433	Chlamydomonas reinhardtii 4A+ CAL019.01.03 Resequencing	Algal Resequencing, Isolate	Plant	Complete	2016-03-11	Barry, Kerrie	102353	BAR2921A1	27-16230	CAL019.01.03		Guan, Katharine	katharine.guan@gmail.com	DNA	liquid culture	Berkeley, California, USA	NIYOGIChlamyReseqP1	D1	2015-12-01	Dry Ice Intact	Pass			2015-12-11	10	100	121	86		Y			Illumina Regular Fragment, 475bp	Illumina Regular Fragment, 600bp, Tubes	AUZGH	Illumina Regular Fragment, 600bp, Tubes					0	Pass
2004	Functional genomics of photosynthesis in Chlamydomonas, JGI‚Äôs flagship alga	Niyogi, Kris	CSP	1094253	Chlamydomonas reinhardtii 4A+ CAL021.01.21 Resequencing	1094434	Chlamydomonas reinhardtii 4A+ CAL021.01.21 Resequencing	Algal Resequencing, Isolate	Plant	Complete	2016-09-20	Barry, Kerrie	102354	BAR1971A1	27-16230	CAL021.01.21		Guan, Katharine	katharine.guan@gmail.com	DNA	liquid culture	Berkeley, California, USA	NIYOGIChlamyReseqP1	E1	2015-12-01	Dry Ice Intact	Pass			2015-12-11	10	100	30	81		Y			Illumina Regular Fragment, 475bp	Illumina Regular Fragment, 600bp, Tubes	AUZGN	Illumina Regular Fragment, 600bp, Tubes					0	Pass
2004	Functional genomics of photosynthesis in Chlamydomonas, JGI‚Äôs flagship alga	Niyogi, Kris	CSP	1094255	Chlamydomonas reinhardtii 4A+ CAL021.01.32 Resequencing	1094435	Chlamydomonas reinhardtii 4A+ CAL021.01.32 Resequencing	Algal Resequencing, Isolate	Plant	Complete	2016-09-20	Barry, Kerrie	102355	BAR1972A1	27-16230	CAL021.01.32		Guan, Katharine	katharine.guan@gmail.com	DNA	liquid culture	Berkeley, California, USA	NIYOGIChlamyReseqP1	F1	2015-12-01	Dry Ice Intact	Pass			2015-12-11	10	100	27	80		Y			Illumina Regular Fragment, 475bp	Illumina Regular Fragment, 600bp, Tubes	AUZGO	Illumina Regular Fragment, 600bp, Tubes					0	Pass
2004	Functional genomics of photosynthesis in Chlamydomonas, JGI‚Äôs flagship alga	Niyogi, Kris	CSP	1094257	Chlamydomonas reinhardtii 4A+ CAL026.02.11 Resequencing	1094436	Chlamydomonas reinhardtii 4A+ CAL026.02.11 Resequencing	Algal Resequencing, Isolate	Plant	Complete	2016-09-20	Barry, Kerrie	102356	BAR1976A1	27-16230	CAL026.02.11		Guan, Katharine	katharine.guan@gmail.com	DNA	liquid culture	Berkeley, California, USA	NIYOGIChlamyReseqP1	G1	2015-12-01	Dry Ice Intact	Pass			2015-12-11	10	100	18	75		Y			Illumina Regular Fragment, 475bp	Illumina Regular Fragment, 600bp, Tubes	AUZGP	Illumina Regular Fragment, 600bp, Tubes					0	Pass
2004	Functional genomics of photosynthesis in Chlamydomonas, JGI‚Äôs flagship alga	Niyogi, Kris	CSP	1094253	Chlamydomonas reinhardtii 4A+ CAL021.01.21 Resequencing	1094434	Chlamydomonas reinhardtii 4A+ CAL021.01.21 Resequencing	Algal Resequencing, Isolate	Plant	Complete	2016-09-20	Barry, Kerrie	118479	BAR1971A2	27-16228	CAL021_01_21		Guan, Katharine	katharine.guan@gmail.com	DNA	liquid culture	Berkeley, California, USA	NIYOGIChlamyReseqP6	F8	2016-06-29	Dry Ice Intact	Pass			2016-07-06	10	100	13	63					Illumina Regular Fragment, 270bp
2004	Functional genomics of photosynthesis in Chlamydomonas, JGI‚Äôs flagship alga	Niyogi, Kris	CSP	1094253	Chlamydomonas reinhardtii 4A+ CAL021.01.21 Resequencing	1094434	Chlamydomonas reinhardtii 4A+ CAL021.01.21 Resequencing	Algal Resequencing, Isolate	Plant	Complete	2016-09-20	Barry, Kerrie	118479	BAR1971A2	27-16228	CAL021_01_21		Guan, Katharine	katharine.guan@gmail.com	DNA	liquid culture	Berkeley, California, USA	NIYOGIChlamyReseqP6	F8	2016-06-29	Dry Ice Intact	Pass			2016-07-06	10	100	13	63		Y			Illumina Regular Fragment, 475bp
2004	Functional genomics of photosynthesis in Chlamydomonas, JGI‚Äôs flagship alga	Niyogi, Kris	CSP	1094259	Chlamydomonas reinhardtii 4A+ CAL026.03.46 Resequencing	1094437	Chlamydomonas reinhardtii 4A+ CAL026.03.46 Resequencing	Algal Resequencing, Isolate	Plant	Complete	2016-03-11	Barry, Kerrie	102357	BAR2932A1	27-16230	CAL026.03.46		Guan, Katharine	katharine.guan@gmail.com	DNA	liquid culture	Berkeley, California, USA	NIYOGIChlamyReseqP1	A2	2015-12-01	Dry Ice Intact	Pass			2015-12-11	10	100	65	86		Y			Illumina Regular Fragment, 475bp	Illumina Regular Fragment, 600bp, Tubes	AUZGS	Illumina Regular Fragment, 600bp, Tubes					0	Pass
2004	Functional genomics of photosynthesis in Chlamydomonas, JGI‚Äôs flagship alga	Niyogi, Kris	CSP	1094261	Chlamydomonas reinhardtii 4A+ CAL007.04.15 Resequencing	1094438	Chlamydomonas reinhardtii 4A+ CAL007.04.15 Resequencing	Algal Resequencing, Isolate	Plant	Complete	2016-03-11	Barry, Kerrie	102358	BAR2883A1	27-16230	CAL007.04.15		Guan, Katharine	katharine.guan@gmail.com	DNA	liquid culture	Berkeley, California, USA	NIYOGIChlamyReseqP1	B2	2015-12-01	Dry Ice Intact	Pass			2015-12-11	10	100	16	77		Y			Illumina Regular Fragment, 475bp	Illumina Regular Fragment, 600bp, Tubes	AUZGT	Illumina Regular Fragment, 600bp, Tubes					0	Pass
2004	Functional genomics of photosynthesis in Chlamydomonas, JGI‚Äôs flagship alga	Niyogi, Kris	CSP	1094263	Chlamydomonas reinhardtii 4A+ CAL007.04.34 Resequencing	1094439	Chlamydomonas reinhardtii 4A+ CAL007.04.34 Resequencing	Algal Resequencing, Isolate	Plant	Complete	2016-03-11	Barry, Kerrie	102359	BAR2900A1	27-16230	CAL007.04.34		Guan, Katharine	katharine.guan@gmail.com	DNA	liquid culture	Berkeley, California, USA	NIYOGIChlamyReseqP1	C2	2015-12-01	Dry Ice Intact	Pass			2015-12-11	10	100	35	84		Y			Illumina Regular Fragment, 475bp	Illumina Regular Fragment, 600bp, Tubes	AUZGU	Illumina Regular Fragment, 600bp, Tubes					0	Pass
2004	Functional genomics of photosynthesis in Chlamydomonas, JGI‚Äôs flagship alga	Niyogi, Kris	CSP	1094255	Chlamydomonas reinhardtii 4A+ CAL021.01.32 Resequencing	1094435	Chlamydomonas reinhardtii 4A+ CAL021.01.32 Resequencing	Algal Resequencing, Isolate	Plant	Complete	2016-09-20	Barry, Kerrie	118480	BAR1972A2	27-16228	CAL021_01_32		Guan, Katharine	katharine.guan@gmail.com	DNA	liquid culture	Berkeley, California, USA	NIYOGIChlamyReseqP6	G8	2016-06-29	Dry Ice Intact	Pass			2016-07-06	10	100	43	83					Illumina Regular Fragment, 270bp
2004	Functional genomics of photosynthesis in Chlamydomonas, JGI‚Äôs flagship alga	Niyogi, Kris	CSP	1094255	Chlamydomonas reinhardtii 4A+ CAL021.01.32 Resequencing	1094435	Chlamydomonas reinhardtii 4A+ CAL021.01.32 Resequencing	Algal Resequencing, Isolate	Plant	Complete	2016-09-20	Barry, Kerrie	118480	BAR1972A2	27-16228	CAL021_01_32		Guan, Katharine	katharine.guan@gmail.com	DNA	liquid culture	Berkeley, California, USA	NIYOGIChlamyReseqP6	G8	2016-06-29	Dry Ice Intact	Pass			2016-07-06	10	100	43	83		Y			Illumina Regular Fragment, 475bp
2004	Functional genomics of photosynthesis in Chlamydomonas, JGI‚Äôs flagship alga	Niyogi, Kris	CSP	1094265	Chlamydomonas reinhardtii 4A+ CAL026.03.38 Resequencing	1094440	Chlamydomonas reinhardtii 4A+ CAL026.03.38 Resequencing	Algal Resequencing, Isolate	Plant	Complete	2016-03-11	Barry, Kerrie	102360	BAR2892A1	27-16230	CAL026.03.38		Guan, Katharine	katharine.guan@gmail.com	DNA	liquid culture	Berkeley, California, USA	NIYOGIChlamyReseqP1	D2	2015-12-01	Dry Ice Intact	Pass			2015-12-11	10	100	29	82		Y			Illumina Regular Fragment, 475bp	Illumina Regular Fragment, 600bp, Tubes	AUZGW	Illumina Regular Fragment, 600bp, Tubes					0	Pass
2004	Functional genomics of photosynthesis in Chlamydomonas, JGI‚Äôs flagship alga	Niyogi, Kris	CSP	1094257	Chlamydomonas reinhardtii 4A+ CAL026.02.11 Resequencing	1094436	Chlamydomonas reinhardtii 4A+ CAL026.02.11 Resequencing	Algal Resequencing, Isolate	Plant	Complete	2016-09-20	Barry, Kerrie	118481	BAR1976A2	27-16228	CAL026_02_11		Guan, Katharine	katharine.guan@gmail.com	DNA	liquid culture	Berkeley, California, USA	NIYOGIChlamyReseqP6	A9	2016-06-29	Dry Ice Intact	Pass			2016-07-06	10	100	32	83		Y			Illumina Regular Fragment, 475bp
2004	Functional genomics of photosynthesis in Chlamydomonas, JGI‚Äôs flagship alga	Niyogi, Kris	CSP	1094267	Chlamydomonas reinhardtii 4A+ CAL026.04.41 Resequencing	1094441	Chlamydomonas reinhardtii 4A+ CAL026.04.41 Resequencing	Algal Resequencing, Isolate	Plant	Complete	2016-09-20	Barry, Kerrie	102361	BAR1977A1	27-16230	CAL026.04.41		Guan, Katharine	katharine.guan@gmail.com	DNA	liquid culture	Berkeley, California, USA	NIYOGIChlamyReseqP1	E2	2015-12-01	Dry Ice Intact	Pass			2015-12-11	10	100	10	69		Y			Illumina Regular Fragment, 475bp	Illumina Regular Fragment, 600bp, Tubes	AUZGX	Illumina Regular Fragment, 600bp, Tubes					0	Pass
2004	Functional genomics of photosynthesis in Chlamydomonas, JGI‚Äôs flagship alga	Niyogi, Kris	CSP	1094257	Chlamydomonas reinhardtii 4A+ CAL026.02.11 Resequencing	1094436	Chlamydomonas reinhardtii 4A+ CAL026.02.11 Resequencing	Algal Resequencing, Isolate	Plant	Complete	2016-09-20	Barry, Kerrie	118481	BAR1976A2	27-16228	CAL026_02_11		Guan, Katharine	katharine.guan@gmail.com	DNA	liquid culture	Berkeley, California, USA	NIYOGIChlamyReseqP6	A9	2016-06-29	Dry Ice Intact	Pass			2016-07-06	10	100	32	83					Illumina Regular Fragment, 270bp
2004	Functional genomics of photosynthesis in Chlamydomonas, JGI‚Äôs flagship alga	Niyogi, Kris	CSP	1094269	Chlamydomonas reinhardtii 4A+ CAL007.01.20 Resequencing	1094442	Chlamydomonas reinhardtii 4A+ CAL007.01.20 Resequencing	Algal Resequencing, Isolate	Plant	Complete	2016-09-20	Barry, Kerrie	102362	BAR1978A1	27-16230	CAL007.01.20		Guan, Katharine	katharine.guan@gmail.com	DNA	liquid culture	Berkeley, California, USA	NIYOGIChlamyReseqP1	F2	2015-12-01	Dry Ice Intact	Pass			2015-12-11	10	100	25	76		Y			Illumina Regular Fragment, 475bp	Illumina Regular Fragment, 600bp, Tubes	AUZGY	Illumina Regular Fragment, 600bp, Tubes					0	Pass
2004	Functional genomics of photosynthesis in Chlamydomonas, JGI‚Äôs flagship alga	Niyogi, Kris	CSP	1094271	Chlamydomonas reinhardtii 4A+ CAL007.01.30 Resequencing	1094443	Chlamydomonas reinhardtii 4A+ CAL007.01.30 Resequencing	Algal Resequencing, Isolate	Plant	Complete	2016-09-20	Barry, Kerrie	102363	BAR1979A1	27-16230	CAL007.01.30		Guan, Katharine	katharine.guan@gmail.com	DNA	liquid culture	Berkeley, California, USA	NIYOGIChlamyReseqP1	G2	2015-12-01	Dry Ice Intact	Pass			2015-12-11	10	100	12	70		Y			Illumina Regular Fragment, 475bp	Illumina Regular Fragment, 600bp, Tubes	AUZGZ	Illumina Regular Fragment, 600bp, Tubes					0	Pass
2004	Functional genomics of photosynthesis in Chlamydomonas, JGI‚Äôs flagship alga	Niyogi, Kris	CSP	1094273	Chlamydomonas reinhardtii 4A+ CAL007.02.38 Resequencing	1094444	Chlamydomonas reinhardtii 4A+ CAL007.02.38 Resequencing	Algal Resequencing, Isolate	Plant	Complete	2016-03-11	Barry, Kerrie	102364	BAR2904A1	27-16230	CAL007.02.38		Guan, Katharine	katharine.guan@gmail.com	DNA	liquid culture	Berkeley, California, USA	NIYOGIChlamyReseqP1	H2	2015-12-01	Dry Ice Intact	Pass			2015-12-11	10	100	66	85		Y			Illumina Regular Fragment, 475bp	Illumina Regular Fragment, 600bp, Tubes	AUZHA	Illumina Regular Fragment, 600bp, Tubes					0	Pass
2004	Functional genomics of photosynthesis in Chlamydomonas, JGI‚Äôs flagship alga	Niyogi, Kris	CSP	1094275	Chlamydomonas reinhardtii 4A+ CAL007.04.33 Resequencing	1094445	Chlamydomonas reinhardtii 4A+ CAL007.04.33 Resequencing	Algal Resequencing, Isolate	Plant	Complete	2016-03-11	Barry, Kerrie	102365	BAR2936A1	27-16230	CAL007.04.33		Guan, Katharine	katharine.guan@gmail.com	DNA	liquid culture	Berkeley, California, USA	NIYOGIChlamyReseqP1	A3	2015-12-01	Dry Ice Intact	Pass			2015-12-11	10	100	39	85		Y			Illumina Regular Fragment, 475bp	Illumina Regular Fragment, 600bp, Tubes	AUZHB	Illumina Regular Fragment, 600bp, Tubes					0	Pass
2004	Functional genomics of photosynthesis in Chlamydomonas, JGI‚Äôs flagship alga	Niyogi, Kris	CSP	1094277	Chlamydomonas reinhardtii 4A+ CAL007.04.36 Resequencing	1094446	Chlamydomonas reinhardtii 4A+ CAL007.04.36 Resequencing	Algal Resequencing, Isolate	Plant	Complete	2016-03-11	Barry, Kerrie	102366	BAR2911A1	27-16230	CAL007.04.36		Guan, Katharine	katharine.guan@gmail.com	DNA	liquid culture	Berkeley, California, USA	NIYOGIChlamyReseqP1	B3	2015-12-01	Dry Ice Intact	Pass			2015-12-11	10	100	27	82		Y			Illumina Regular Fragment, 475bp	Illumina Regular Fragment, 600bp, Tubes	AUZHC	Illumina Regular Fragment, 600bp, Tubes					0	Pass
2004	Functional genomics of photosynthesis in Chlamydomonas, JGI‚Äôs flagship alga	Niyogi, Kris	CSP	1094279	Chlamydomonas reinhardtii 4A+ CAL018.01.03 Resequencing	1094447	Chlamydomonas reinhardtii 4A+ CAL018.01.03 Resequencing	Algal Resequencing, Isolate	Plant	Complete	2016-03-11	Barry, Kerrie	102367	BAR2905A1	27-16230	CAL018.01.03		Guan, Katharine	katharine.guan@gmail.com	DNA	liquid culture	Berkeley, California, USA	NIYOGIChlamyReseqP1	C3	2015-12-01	Dry Ice Intact	Pass			2015-12-11	10	100	41	86		Y			Illumina Regular Fragment, 475bp	Illumina Regular Fragment, 600bp, Tubes	AUZHG	Illumina Regular Fragment, 600bp, Tubes					0	Pass
2004	Functional genomics of photosynthesis in Chlamydomonas, JGI‚Äôs flagship alga	Niyogi, Kris	CSP	1094281	Chlamydomonas reinhardtii 4A+ CAL018.01.45 Resequencing	1094448	Chlamydomonas reinhardtii 4A+ CAL018.01.45 Resequencing	Algal Resequencing, Isolate	Plant	Complete	2016-03-11	Barry, Kerrie	102368	BAR2887A1	27-16230	CAL018.01.45		Guan, Katharine	katharine.guan@gmail.com	DNA	liquid culture	Berkeley, California, USA	NIYOGIChlamyReseqP1	D3	2015-12-01	Dry Ice Intact	Pass			2015-12-11	10	100	55	86		Y			Illumina Regular Fragment, 475bp	Illumina Regular Fragment, 600bp, Tubes	AUZHH	Illumina Regular Fragment, 600bp, Tubes					0	Pass
2004	Functional genomics of photosynthesis in Chlamydomonas, JGI‚Äôs flagship alga	Niyogi, Kris	CSP	1094267	Chlamydomonas reinhardtii 4A+ CAL026.04.41 Resequencing	1094441	Chlamydomonas reinhardtii 4A+ CAL026.04.41 Resequencing	Algal Resequencing, Isolate	Plant	Complete	2016-09-20	Barry, Kerrie	118482	BAR1977A2	27-16228	CAL026_04_41		Guan, Katharine	katharine.guan@gmail.com	DNA	liquid culture	Berkeley, California, USA	NIYOGIChlamyReseqP6	E9	2016-06-29	Dry Ice Intact	Pass			2016-07-06	10	100	53	85		Y			Illumina Regular Fragment, 475bp
2004	Functional genomics of photosynthesis in Chlamydomonas, JGI‚Äôs flagship alga	Niyogi, Kris	CSP	1094267	Chlamydomonas reinhardtii 4A+ CAL026.04.41 Resequencing	1094441	Chlamydomonas reinhardtii 4A+ CAL026.04.41 Resequencing	Algal Resequencing, Isolate	Plant	Complete	2016-09-20	Barry, Kerrie	118482	BAR1977A2	27-16228	CAL026_04_41		Guan, Katharine	katharine.guan@gmail.com	DNA	liquid culture	Berkeley, California, USA	NIYOGIChlamyReseqP6	E9	2016-06-29	Dry Ice Intact	Pass			2016-07-06	10	100	53	85					Illumina Regular Fragment, 270bp
2004	Functional genomics of photosynthesis in Chlamydomonas, JGI‚Äôs flagship alga	Niyogi, Kris	CSP	1094283	Chlamydomonas reinhardtii 4A+ CAL018.02.17 Resequencing	1094449	Chlamydomonas reinhardtii 4A+ CAL018.02.17 Resequencing	Algal Resequencing, Isolate	Plant	Complete	2016-09-20	Barry, Kerrie	102369	BAR1983A1	27-16230	CAL018.02.17		Guan, Katharine	katharine.guan@gmail.com	DNA	liquid culture	Berkeley, California, USA	NIYOGIChlamyReseqP1	E3	2015-12-01	Dry Ice Intact	Pass			2015-12-11	10	100	23	81		Y			Illumina Regular Fragment, 475bp	Illumina Regular Fragment, 600bp, Tubes	AUZHN	Illumina Regular Fragment, 600bp, Tubes					0	Pass
2004	Functional genomics of photosynthesis in Chlamydomonas, JGI‚Äôs flagship alga	Niyogi, Kris	CSP	1094285	Chlamydomonas reinhardtii 4A+ CAL018.02.18 Resequencing	1094450	Chlamydomonas reinhardtii 4A+ CAL018.02.18 Resequencing	Algal Resequencing, Isolate	Plant	Complete	2016-09-20	Barry, Kerrie	102370	BAR1984A1	27-16230	CAL018.02.18		Guan, Katharine	katharine.guan@gmail.com	DNA	liquid culture	Berkeley, California, USA	NIYOGIChlamyReseqP1	F3	2015-12-01	Dry Ice Intact	Pass			2015-12-11	10	100	14	74		Y			Illumina Regular Fragment, 475bp	Illumina Regular Fragment, 600bp, Tubes	AUZHO	Illumina Regular Fragment, 600bp, Tubes					0	Pass
2004	Functional genomics of photosynthesis in Chlamydomonas, JGI‚Äôs flagship alga	Niyogi, Kris	CSP	1094269	Chlamydomonas reinhardtii 4A+ CAL007.01.20 Resequencing	1094442	Chlamydomonas reinhardtii 4A+ CAL007.01.20 Resequencing	Algal Resequencing, Isolate	Plant	Complete	2016-09-20	Barry, Kerrie	118483	BAR1978A2	27-16228	CAL007_01_20		Guan, Katharine	katharine.guan@gmail.com	DNA	liquid culture	Berkeley, California, USA	NIYOGIChlamyReseqP6	A7	2016-06-29	Dry Ice Intact	Pass			2016-07-06	10	100	17	60		Y			Illumina Regular Fragment, 475bp
2004	Functional genomics of photosynthesis in Chlamydomonas, JGI‚Äôs flagship alga	Niyogi, Kris	CSP	1094287	Chlamydomonas reinhardtii 4A+ CAL021.01.20 Resequencing	1094451	Chlamydomonas reinhardtii 4A+ CAL021.01.20 Resequencing	Algal Resequencing, Isolate	Plant	Complete	2016-09-20	Barry, Kerrie	102371	BAR1985A1	27-16230	CAL021.01.20		Guan, Katharine	katharine.guan@gmail.com	DNA	liquid culture	Berkeley, California, USA	NIYOGIChlamyReseqP1	G3	2015-12-01	Dry Ice Intact	Pass			2015-12-11	10	100	31	82		Y			Illumina Regular Fragment, 475bp	Illumina Regular Fragment, 600bp, Tubes	AUZHP	Illumina Regular Fragment, 600bp, Tubes					0	Pass
2004	Functional genomics of photosynthesis in Chlamydomonas, JGI‚Äôs flagship alga	Niyogi, Kris	CSP	1094269	Chlamydomonas reinhardtii 4A+ CAL007.01.20 Resequencing	1094442	Chlamydomonas reinhardtii 4A+ CAL007.01.20 Resequencing	Algal Resequencing, Isolate	Plant	Complete	2016-09-20	Barry, Kerrie	118483	BAR1978A2	27-16228	CAL007_01_20		Guan, Katharine	katharine.guan@gmail.com	DNA	liquid culture	Berkeley, California, USA	NIYOGIChlamyReseqP6	A7	2016-06-29	Dry Ice Intact	Pass			2016-07-06	10	100	17	60					Illumina Regular Fragment, 270bp
2004	Functional genomics of photosynthesis in Chlamydomonas, JGI‚Äôs flagship alga	Niyogi, Kris	CSP	1094289	Chlamydomonas reinhardtii 4A+ CAL021.01.25 Resequencing	1094452	Chlamydomonas reinhardtii 4A+ CAL021.01.25 Resequencing	Algal Resequencing, Isolate	Plant	Complete	2016-03-11	Barry, Kerrie	102372	BAR2899A1	27-16230	CAL021.01.25		Guan, Katharine	katharine.guan@gmail.com	DNA	liquid culture	Berkeley, California, USA	NIYOGIChlamyReseqP1	H3	2015-12-01	Dry Ice Intact	Pass			2015-12-11	10	100	16	76		Y			Illumina Regular Fragment, 475bp	Illumina Regular Fragment, 600bp, Tubes	AUZHS	Illumina Regular Fragment, 600bp, Tubes					0	Pass
2004	Functional genomics of photosynthesis in Chlamydomonas, JGI‚Äôs flagship alga	Niyogi, Kris	CSP	1094291	Chlamydomonas reinhardtii 4A+ CAL026.02.13 Resequencing	1094453	Chlamydomonas reinhardtii 4A+ CAL026.02.13 Resequencing	Algal Resequencing, Isolate	Plant	Complete	2016-03-11	Barry, Kerrie	102373	BAR2926A1	27-16230	CAL026.02.13		Guan, Katharine	katharine.guan@gmail.com	DNA	liquid culture	Berkeley, California, USA	NIYOGIChlamyReseqP1	A4	2015-12-01	Dry Ice Intact	Pass			2015-12-11	10	100	29	79		Y			Illumina Regular Fragment, 475bp	Illumina Regular Fragment, 600bp, Tubes	AUZHT	Illumina Regular Fragment, 600bp, Tubes					0	Pass
2004	Functional genomics of photosynthesis in Chlamydomonas, JGI‚Äôs flagship alga	Niyogi, Kris	CSP	1094271	Chlamydomonas reinhardtii 4A+ CAL007.01.30 Resequencing	1094443	Chlamydomonas reinhardtii 4A+ CAL007.01.30 Resequencing	Algal Resequencing, Isolate	Plant	Complete	2016-09-20	Barry, Kerrie	118484	BAR1979A2	27-16228	CAL007_01_30		Guan, Katharine	katharine.guan@gmail.com	DNA	liquid culture	Berkeley, California, USA	NIYOGIChlamyReseqP6	B7	2016-06-29	Dry Ice Intact	Pass			2016-07-06	10	100	4	0		Y			Illumina Regular Fragment, 475bp
2004	Functional genomics of photosynthesis in Chlamydomonas, JGI‚Äôs flagship alga	Niyogi, Kris	CSP	1094271	Chlamydomonas reinhardtii 4A+ CAL007.01.30 Resequencing	1094443	Chlamydomonas reinhardtii 4A+ CAL007.01.30 Resequencing	Algal Resequencing, Isolate	Plant	Complete	2016-09-20	Barry, Kerrie	118484	BAR1979A2	27-16228	CAL007_01_30		Guan, Katharine	katharine.guan@gmail.com	DNA	liquid culture	Berkeley, California, USA	NIYOGIChlamyReseqP6	B7	2016-06-29	Dry Ice Intact	Pass			2016-07-06	10	100	4	0					Illumina Regular Fragment, 270bp
2004	Functional genomics of photosynthesis in Chlamydomonas, JGI‚Äôs flagship alga	Niyogi, Kris	CSP	1094293	Chlamydomonas reinhardtii 4A+ CAL026.02.17 Resequencing	1094454	Chlamydomonas reinhardtii 4A+ CAL026.02.17 Resequencing	Algal Resequencing, Isolate	Plant	Complete	2016-03-11	Barry, Kerrie	102374	BAR2944A1	27-16230	CAL026.02.17		Guan, Katharine	katharine.guan@gmail.com	DNA	liquid culture	Berkeley, California, USA	NIYOGIChlamyReseqP1	B4	2015-12-01	Dry Ice Intact	Pass			2015-12-11	10	100	12	74		Y			Illumina Regular Fragment, 475bp	Illumina Regular Fragment, 600bp, Tubes	AUZHU	Illumina Regular Fragment, 600bp, Tubes					0	Pass
2004	Functional genomics of photosynthesis in Chlamydomonas, JGI‚Äôs flagship alga	Niyogi, Kris	CSP	1094295	Chlamydomonas reinhardtii 4A+ CAL026.02.32 Resequencing	1094455	Chlamydomonas reinhardtii 4A+ CAL026.02.32 Resequencing	Algal Resequencing, Isolate	Plant	Complete	2016-03-11	Barry, Kerrie	102375	BAR2890A1	27-16230	CAL026.02.32		Guan, Katharine	katharine.guan@gmail.com	DNA	liquid culture	Berkeley, California, USA	NIYOGIChlamyReseqP1	C4	2015-12-01	Dry Ice Intact	Pass			2015-12-11	10	100	26	78		Y			Illumina Regular Fragment, 475bp	Illumina Regular Fragment, 600bp, Tubes	AUZHW	Illumina Regular Fragment, 600bp, Tubes					0	Pass
2004	Functional genomics of photosynthesis in Chlamydomonas, JGI‚Äôs flagship alga	Niyogi, Kris	CSP	1094297	Chlamydomonas reinhardtii 4A+ CAL026.03.30 Resequencing	1094456	Chlamydomonas reinhardtii 4A+ CAL026.03.30 Resequencing	Algal Resequencing, Isolate	Plant	Complete	2016-03-11	Barry, Kerrie	102376	BAR2910A1	27-16230	CAL026.03.30		Guan, Katharine	katharine.guan@gmail.com	DNA	liquid culture	Berkeley, California, USA	NIYOGIChlamyReseqP1	D4	2015-12-01	Dry Ice Intact	Pass			2015-12-11	10	100	58	86		Y			Illumina Regular Fragment, 475bp	Illumina Regular Fragment, 600bp, Tubes	AUZHX	Illumina Regular Fragment, 600bp, Tubes					0	Pass
2004	Functional genomics of photosynthesis in Chlamydomonas, JGI‚Äôs flagship alga	Niyogi, Kris	CSP	1094299	Chlamydomonas reinhardtii 4A+ CAL026.04.11 Resequencing	1094457	Chlamydomonas reinhardtii 4A+ CAL026.04.11 Resequencing	Algal Resequencing, Isolate	Plant	Complete	2016-09-20	Barry, Kerrie	102377	BAR1986A1	27-16230	CAL026.04.11		Guan, Katharine	katharine.guan@gmail.com	DNA	liquid culture	Berkeley, California, USA	NIYOGIChlamyReseqP1	E4	2015-12-01	Dry Ice Intact	Pass			2015-12-11	10	100	26	82		Y			Illumina Regular Fragment, 475bp	Illumina Regular Fragment, 600bp, Tubes	AUZHY	Illumina Regular Fragment, 600bp, Tubes					0	Pass
2004	Functional genomics of photosynthesis in Chlamydomonas, JGI‚Äôs flagship alga	Niyogi, Kris	CSP	1094301	Chlamydomonas reinhardtii 4A+ CAL026.04.26 Resequencing	1094458	Chlamydomonas reinhardtii 4A+ CAL026.04.26 Resequencing	Algal Resequencing, Isolate	Plant	Complete	2016-09-20	Barry, Kerrie	102378	BAR1987A1	27-16230	CAL026.04.26		Guan, Katharine	katharine.guan@gmail.com	DNA	liquid culture	Berkeley, California, USA	NIYOGIChlamyReseqP1	F4	2015-12-01	Dry Ice Intact	Pass			2015-12-11	10	100	21	80		Y			Illumina Regular Fragment, 475bp	Illumina Regular Fragment, 600bp, Tubes	AUZHZ	Illumina Regular Fragment, 600bp, Tubes					0	Pass
2004	Functional genomics of photosynthesis in Chlamydomonas, JGI‚Äôs flagship alga	Niyogi, Kris	CSP	1094303	Chlamydomonas reinhardtii 4A+ CAL005.01.01 Resequencing	1094459	Chlamydomonas reinhardtii 4A+ CAL005.01.01 Resequencing	Algal Resequencing, Isolate	Plant	Complete	2016-03-11	Barry, Kerrie	102379	BAR2898A1	27-16230	CAL005.01.01		Guan, Katharine	katharine.guan@gmail.com	DNA	liquid culture	Berkeley, California, USA	NIYOGIChlamyReseqP1	G4	2015-12-01	Dry Ice Intact	Pass			2015-12-11	10	100	41	84		Y			Illumina Regular Fragment, 475bp	Illumina Regular Fragment, 600bp, Tubes	AUZNA	Illumina Regular Fragment, 600bp, Tubes					0	Pass
2004	Functional genomics of photosynthesis in Chlamydomonas, JGI‚Äôs flagship alga	Niyogi, Kris	CSP	1094305	Chlamydomonas reinhardtii 4A+ CAL005.01.28 Resequencing	1094460	Chlamydomonas reinhardtii 4A+ CAL005.01.28 Resequencing	Algal Resequencing, Isolate	Plant	Complete	2016-03-11	Barry, Kerrie	102380	BAR2891A1	27-16230	CAL005.01.28		Guan, Katharine	katharine.guan@gmail.com	DNA	liquid culture	Berkeley, California, USA	NIYOGIChlamyReseqP1	H4	2015-12-01	Dry Ice Intact	Pass			2015-12-11	10	100	50	84		Y			Illumina Regular Fragment, 475bp	Illumina Regular Fragment, 600bp, Tubes	AUZNB	Illumina Regular Fragment, 600bp, Tubes					0	Pass
2004	Functional genomics of photosynthesis in Chlamydomonas, JGI‚Äôs flagship alga	Niyogi, Kris	CSP	1094307	Chlamydomonas reinhardtii 4A+ CAL005.01.31 Resequencing	1094461	Chlamydomonas reinhardtii 4A+ CAL005.01.31 Resequencing	Algal Resequencing, Isolate	Plant	Complete	2016-03-11	Barry, Kerrie	102381	BAR2874A1	27-16230	CAL005.01.31		Guan, Katharine	katharine.guan@gmail.com	DNA	liquid culture	Berkeley, California, USA	NIYOGIChlamyReseqP1	A5	2015-12-01	Dry Ice Intact	Pass			2015-12-11	10	100	23	83		Y			Illumina Regular Fragment, 475bp	Illumina Regular Fragment, 600bp, Tubes	AUZNC	Illumina Regular Fragment, 600bp, Tubes					0	Pass
2004	Functional genomics of photosynthesis in Chlamydomonas, JGI‚Äôs flagship alga	Niyogi, Kris	CSP	1094283	Chlamydomonas reinhardtii 4A+ CAL018.02.17 Resequencing	1094449	Chlamydomonas reinhardtii 4A+ CAL018.02.17 Resequencing	Algal Resequencing, Isolate	Plant	Complete	2016-09-20	Barry, Kerrie	118485	BAR1983A2	27-16228	CAL018_02_17		Guan, Katharine	katharine.guan@gmail.com	DNA	liquid culture	Berkeley, California, USA	NIYOGIChlamyReseqP6	G7	2016-06-29	Dry Ice Intact	Pass			2016-07-06	10	100	10	56		Y			Illumina Regular Fragment, 475bp
2004	Functional genomics of photosynthesis in Chlamydomonas, JGI‚Äôs flagship alga	Niyogi, Kris	CSP	1094309	Chlamydomonas reinhardtii 4A+ CAL007.02.08 Resequencing	1094462	Chlamydomonas reinhardtii 4A+ CAL007.02.08 Resequencing	Algal Resequencing, Isolate	Plant	Complete	2016-03-11	Barry, Kerrie	102382	BAR2939A1	27-16230	CAL007.02.08		Guan, Katharine	katharine.guan@gmail.com	DNA	liquid culture	Berkeley, California, USA	NIYOGIChlamyReseqP1	B5	2015-12-01	Dry Ice Intact	Pass			2015-12-11	10	100	28	84		Y			Illumina Regular Fragment, 475bp	Illumina Regular Fragment, 600bp, Tubes	AUZNG	Illumina Regular Fragment, 600bp, Tubes					0	Pass
2004	Functional genomics of photosynthesis in Chlamydomonas, JGI‚Äôs flagship alga	Niyogi, Kris	CSP	1094283	Chlamydomonas reinhardtii 4A+ CAL018.02.17 Resequencing	1094449	Chlamydomonas reinhardtii 4A+ CAL018.02.17 Resequencing	Algal Resequencing, Isolate	Plant	Complete	2016-09-20	Barry, Kerrie	118485	BAR1983A2	27-16228	CAL018_02_17		Guan, Katharine	katharine.guan@gmail.com	DNA	liquid culture	Berkeley, California, USA	NIYOGIChlamyReseqP6	G7	2016-06-29	Dry Ice Intact	Pass			2016-07-06	10	100	10	56					Illumina Regular Fragment, 270bp
2004	Functional genomics of photosynthesis in Chlamydomonas, JGI‚Äôs flagship alga	Niyogi, Kris	CSP	1094311	Chlamydomonas reinhardtii 4A+ CAL007.02.11 Resequencing	1094463	Chlamydomonas reinhardtii 4A+ CAL007.02.11 Resequencing	Algal Resequencing, Isolate	Plant	Complete	2016-03-11	Barry, Kerrie	102383	BAR2929A1	27-16230	CAL007.02.11		Guan, Katharine	katharine.guan@gmail.com	DNA	liquid culture	Berkeley, California, USA	NIYOGIChlamyReseqP1	C5	2015-12-01	Dry Ice Intact	Pass			2015-12-11	10	100	117	89		Y			Illumina Regular Fragment, 475bp	Illumina Regular Fragment, 600bp, Tubes	AUZNH	Illumina Regular Fragment, 600bp, Tubes					0	Pass
2004	Functional genomics of photosynthesis in Chlamydomonas, JGI‚Äôs flagship alga	Niyogi, Kris	CSP	1094313	Chlamydomonas reinhardtii 4A+ CAL007.02.40 Resequencing	1094464	Chlamydomonas reinhardtii 4A+ CAL007.02.40 Resequencing	Algal Resequencing, Isolate	Plant	Complete	2016-03-11	Barry, Kerrie	102384	BAR2870A1	27-16230	CAL007.02.40		Guan, Katharine	katharine.guan@gmail.com	DNA	liquid culture	Berkeley, California, USA	NIYOGIChlamyReseqP1	D5	2015-12-01	Dry Ice Intact	Pass			2015-12-11	10	100	29	83		Y			Illumina Regular Fragment, 475bp	Illumina Regular Fragment, 600bp, Tubes	AUZNN	Illumina Regular Fragment, 600bp, Tubes					0	Pass
2004	Functional genomics of photosynthesis in Chlamydomonas, JGI‚Äôs flagship alga	Niyogi, Kris	CSP	1094285	Chlamydomonas reinhardtii 4A+ CAL018.02.18 Resequencing	1094450	Chlamydomonas reinhardtii 4A+ CAL018.02.18 Resequencing	Algal Resequencing, Isolate	Plant	Complete	2016-09-20	Barry, Kerrie	118486	BAR1984A2	27-16228	CAL018_02_18		Guan, Katharine	katharine.guan@gmail.com	DNA	liquid culture	Berkeley, California, USA	NIYOGIChlamyReseqP6	H7	2016-06-29	Dry Ice Intact	Pass			2016-07-06	10	100	28	78					Illumina Regular Fragment, 270bp
2004	Functional genomics of photosynthesis in Chlamydomonas, JGI‚Äôs flagship alga	Niyogi, Kris	CSP	1094315	Chlamydomonas reinhardtii 4A+ CAL007.03.21 Resequencing	1094465	Chlamydomonas reinhardtii 4A+ CAL007.03.21 Resequencing	Algal Resequencing, Isolate	Plant	Complete	2016-03-11	Barry, Kerrie	102385	BAR2930A1	27-16230	CAL007.03.21		Guan, Katharine	katharine.guan@gmail.com	DNA	liquid culture	Berkeley, California, USA	NIYOGIChlamyReseqP1	E5	2015-12-01	Dry Ice Intact	Pass			2015-12-11	10	100	19	79		Y			Illumina Regular Fragment, 475bp	Illumina Regular Fragment, 600bp, Tubes	AUZNO	Illumina Regular Fragment, 600bp, Tubes					0	Pass
2004	Functional genomics of photosynthesis in Chlamydomonas, JGI‚Äôs flagship alga	Niyogi, Kris	CSP	1094285	Chlamydomonas reinhardtii 4A+ CAL018.02.18 Resequencing	1094450	Chlamydomonas reinhardtii 4A+ CAL018.02.18 Resequencing	Algal Resequencing, Isolate	Plant	Complete	2016-09-20	Barry, Kerrie	118486	BAR1984A2	27-16228	CAL018_02_18		Guan, Katharine	katharine.guan@gmail.com	DNA	liquid culture	Berkeley, California, USA	NIYOGIChlamyReseqP6	H7	2016-06-29	Dry Ice Intact	Pass			2016-07-06	10	100	28	78		Y			Illumina Regular Fragment, 475bp
2004	Functional genomics of photosynthesis in Chlamydomonas, JGI‚Äôs flagship alga	Niyogi, Kris	CSP	1094317	Chlamydomonas reinhardtii 4A+ CAL007.03.34 Resequencing	1094466	Chlamydomonas reinhardtii 4A+ CAL007.03.34 Resequencing	Algal Resequencing, Isolate	Plant	Complete	2016-09-20	Barry, Kerrie	102386	BAR1988A1	27-16230	CAL007.03.34		Guan, Katharine	katharine.guan@gmail.com	DNA	liquid culture	Berkeley, California, USA	NIYOGIChlamyReseqP1	F5	2015-12-01	Dry Ice Intact	Pass			2015-12-11	10	100	70	87		Y			Illumina Regular Fragment, 475bp	Illumina Regular Fragment, 600bp, Tubes	AUZNP	Illumina Regular Fragment, 600bp, Tubes					0	Pass
2004	Functional genomics of photosynthesis in Chlamydomonas, JGI‚Äôs flagship alga	Niyogi, Kris	CSP	1094319	Chlamydomonas reinhardtii 4A+ CAL007.04.06 Resequencing	1094467	Chlamydomonas reinhardtii 4A+ CAL007.04.06 Resequencing	Algal Resequencing, Isolate	Plant	Complete	2016-03-11	Barry, Kerrie	102387	BAR2907A1	27-16230	CAL007.04.06		Guan, Katharine	katharine.guan@gmail.com	DNA	liquid culture	Berkeley, California, USA	NIYOGIChlamyReseqP1	G5	2015-12-01	Dry Ice Intact	Pass			2015-12-11	10	100	27	80		Y			Illumina Regular Fragment, 475bp	Illumina Regular Fragment, 600bp, Tubes	AUZNS	Illumina Regular Fragment, 600bp, Tubes					0	Pass
2004	Functional genomics of photosynthesis in Chlamydomonas, JGI‚Äôs flagship alga	Niyogi, Kris	CSP	1094321	Chlamydomonas reinhardtii 4A+ CAL007.04.35 Resequencing	1094468	Chlamydomonas reinhardtii 4A+ CAL007.04.35 Resequencing	Algal Resequencing, Isolate	Plant	Complete	2016-03-11	Barry, Kerrie	102388	BAR2876A1	27-16230	CAL007.04.35		Guan, Katharine	katharine.guan@gmail.com	DNA	liquid culture	Berkeley, California, USA	NIYOGIChlamyReseqP1	H5	2015-12-01	Dry Ice Intact	Pass			2015-12-11	10	100	33	82		Y			Illumina Regular Fragment, 475bp	Illumina Regular Fragment, 600bp, Tubes	AUZNT	Illumina Regular Fragment, 600bp, Tubes					0	Pass
2004	Functional genomics of photosynthesis in Chlamydomonas, JGI‚Äôs flagship alga	Niyogi, Kris	CSP	1094287	Chlamydomonas reinhardtii 4A+ CAL021.01.20 Resequencing	1094451	Chlamydomonas reinhardtii 4A+ CAL021.01.20 Resequencing	Algal Resequencing, Isolate	Plant	Complete	2016-09-20	Barry, Kerrie	118487	BAR1985A2	27-16228	CAL021_01_20		Guan, Katharine	katharine.guan@gmail.com	DNA	liquid culture	Berkeley, California, USA	NIYOGIChlamyReseqP6	E8	2016-06-29	Dry Ice Intact	Pass			2016-07-06	10	100	38	83					Illumina Regular Fragment, 270bp
2004	Functional genomics of photosynthesis in Chlamydomonas, JGI‚Äôs flagship alga	Niyogi, Kris	CSP	1094287	Chlamydomonas reinhardtii 4A+ CAL021.01.20 Resequencing	1094451	Chlamydomonas reinhardtii 4A+ CAL021.01.20 Resequencing	Algal Resequencing, Isolate	Plant	Complete	2016-09-20	Barry, Kerrie	118487	BAR1985A2	27-16228	CAL021_01_20		Guan, Katharine	katharine.guan@gmail.com	DNA	liquid culture	Berkeley, California, USA	NIYOGIChlamyReseqP6	E8	2016-06-29	Dry Ice Intact	Pass			2016-07-06	10	100	38	83		Y			Illumina Regular Fragment, 475bp
2004	Functional genomics of photosynthesis in Chlamydomonas, JGI‚Äôs flagship alga	Niyogi, Kris	CSP	1094323	Chlamydomonas reinhardtii 4A+ CAL018.01.04 Resequencing	1094469	Chlamydomonas reinhardtii 4A+ CAL018.01.04 Resequencing	Algal Resequencing, Isolate	Plant	Complete	2016-03-11	Barry, Kerrie	102389	BAR2942A1	27-16230	CAL018.01.04		Guan, Katharine	katharine.guan@gmail.com	DNA	liquid culture	Berkeley, California, USA	NIYOGIChlamyReseqP1	A6	2015-12-01	Dry Ice Intact	Pass			2015-12-11	10	100	52	87		Y			Illumina Regular Fragment, 475bp	Illumina Regular Fragment, 600bp, Tubes	AUZNU	Illumina Regular Fragment, 600bp, Tubes					0	Pass
2004	Functional genomics of photosynthesis in Chlamydomonas, JGI‚Äôs flagship alga	Niyogi, Kris	CSP	1094325	Chlamydomonas reinhardtii 4A+ CAL018.01.38 Resequencing	1094470	Chlamydomonas reinhardtii 4A+ CAL018.01.38 Resequencing	Algal Resequencing, Isolate	Plant	Complete	2016-03-11	Barry, Kerrie	102390	BAR2933A1	27-16230	CAL018.01.38		Guan, Katharine	katharine.guan@gmail.com	DNA	liquid culture	Berkeley, California, USA	NIYOGIChlamyReseqP1	B6	2015-12-01	Dry Ice Intact	Pass			2015-12-11	10	100	11	74		Y			Illumina Regular Fragment, 475bp	Illumina Regular Fragment, 600bp, Tubes	AUZNW	Illumina Regular Fragment, 600bp, Tubes					0	Pass
2004	Functional genomics of photosynthesis in Chlamydomonas, JGI‚Äôs flagship alga	Niyogi, Kris	CSP	1094327	Chlamydomonas reinhardtii 4A+ CAL018.01.43 Resequencing	1094471	Chlamydomonas reinhardtii 4A+ CAL018.01.43 Resequencing	Algal Resequencing, Isolate	Plant	Complete	2016-03-11	Barry, Kerrie	102391	BAR2873A1	27-16230	CAL018.01.43		Guan, Katharine	katharine.guan@gmail.com	DNA	liquid culture	Berkeley, California, USA	NIYOGIChlamyReseqP1	C6	2015-12-01	Dry Ice Intact	Pass			2015-12-11	10	100	26	83		Y			Illumina Regular Fragment, 475bp	Illumina Regular Fragment, 600bp, Tubes	AUZNX	Illumina Regular Fragment, 600bp, Tubes					0	Pass
2004	Functional genomics of photosynthesis in Chlamydomonas, JGI‚Äôs flagship alga	Niyogi, Kris	CSP	1094329	Chlamydomonas reinhardtii 4A+ CAL018.02.03 Resequencing	1094472	Chlamydomonas reinhardtii 4A+ CAL018.02.03 Resequencing	Algal Resequencing, Isolate	Plant	Complete	2016-03-11	Barry, Kerrie	102392	BAR2903A1	27-16230	CAL018.02.03		Guan, Katharine	katharine.guan@gmail.com	DNA	liquid culture	Berkeley, California, USA	NIYOGIChlamyReseqP1	D6	2015-12-01	Dry Ice Intact	Pass			2015-12-11	10	100	23	82		Y			Illumina Regular Fragment, 475bp	Illumina Regular Fragment, 600bp, Tubes	AUZNY	Illumina Regular Fragment, 600bp, Tubes					0	Pass
2004	Functional genomics of photosynthesis in Chlamydomonas, JGI‚Äôs flagship alga	Niyogi, Kris	CSP	1094331	Chlamydomonas reinhardtii 4A+ CAL018.02.10 Resequencing	1094473	Chlamydomonas reinhardtii 4A+ CAL018.02.10 Resequencing	Algal Resequencing, Isolate	Plant	Complete	2016-03-11	Barry, Kerrie	102393	BAR2924A1	27-16230	CAL018.02.10		Guan, Katharine	katharine.guan@gmail.com	DNA	liquid culture	Berkeley, California, USA	NIYOGIChlamyReseqP1	E6	2015-12-01	Dry Ice Intact	Pass			2015-12-11	10	100	4	45		Y			Illumina Regular Fragment, 475bp	Illumina Regular Fragment, 600bp, Tubes	AUZNZ	Illumina Regular Fragment, 600bp, Tubes					0	Pass
2004	Functional genomics of photosynthesis in Chlamydomonas, JGI‚Äôs flagship alga	Niyogi, Kris	CSP	1094333	Chlamydomonas reinhardtii 4A+ CAL018.02.33 Resequencing	1094474	Chlamydomonas reinhardtii 4A+ CAL018.02.33 Resequencing	Algal Resequencing, Isolate	Plant	Complete	2016-03-11	Barry, Kerrie	102394	BAR2869A1	27-16230	CAL018.02.33		Guan, Katharine	katharine.guan@gmail.com	DNA	liquid culture	Berkeley, California, USA	NIYOGIChlamyReseqP1	F6	2015-12-01	Dry Ice Intact	Pass			2015-12-11	10	100	5	51		Y			Illumina Regular Fragment, 475bp	Illumina Regular Fragment, 600bp, Tubes	AUZOA	Illumina Regular Fragment, 600bp, Tubes					0	Pass
2004	Functional genomics of photosynthesis in Chlamydomonas, JGI‚Äôs flagship alga	Niyogi, Kris	CSP	1094335	Chlamydomonas reinhardtii 4A+ CAL019.01.29 Resequencing	1094475	Chlamydomonas reinhardtii 4A+ CAL019.01.29 Resequencing	Algal Resequencing, Isolate	Plant	Complete	2016-03-11	Barry, Kerrie	102395	BAR2889A1	27-16230	CAL019.01.29		Guan, Katharine	katharine.guan@gmail.com	DNA	liquid culture	Berkeley, California, USA	NIYOGIChlamyReseqP1	G6	2015-12-01	Dry Ice Intact	Pass			2015-12-11	10	100	22	79		Y			Illumina Regular Fragment, 475bp	Illumina Regular Fragment, 600bp, Tubes	AUZOB	Illumina Regular Fragment, 600bp, Tubes					0	Pass
2004	Functional genomics of photosynthesis in Chlamydomonas, JGI‚Äôs flagship alga	Niyogi, Kris	CSP	1094299	Chlamydomonas reinhardtii 4A+ CAL026.04.11 Resequencing	1094457	Chlamydomonas reinhardtii 4A+ CAL026.04.11 Resequencing	Algal Resequencing, Isolate	Plant	Complete	2016-09-20	Barry, Kerrie	118488	BAR1986A2	27-16228	CAL026_04_11		Guan, Katharine	katharine.guan@gmail.com	DNA	liquid culture	Berkeley, California, USA	NIYOGIChlamyReseqP6	C9	2016-06-29	Dry Ice Intact	Pass			2016-07-06	10	100	24	77		Y			Illumina Regular Fragment, 475bp
2004	Functional genomics of photosynthesis in Chlamydomonas, JGI‚Äôs flagship alga	Niyogi, Kris	CSP	1094337	Chlamydomonas reinhardtii 4A+ CAL021.01.05 Resequencing	1094476	Chlamydomonas reinhardtii 4A+ CAL021.01.05 Resequencing	Algal Resequencing, Isolate	Plant	Complete	2016-03-11	Barry, Kerrie	102396	BAR2919A1	27-16230	CAL021.01.05		Guan, Katharine	katharine.guan@gmail.com	DNA	liquid culture	Berkeley, California, USA	NIYOGIChlamyReseqP1	H6	2015-12-01	Dry Ice Intact	Pass			2015-12-11	10	100	17	77		Y			Illumina Regular Fragment, 475bp	Illumina Regular Fragment, 600bp, Tubes	AUZOC	Illumina Regular Fragment, 600bp, Tubes					0	Pass
2004	Functional genomics of photosynthesis in Chlamydomonas, JGI‚Äôs flagship alga	Niyogi, Kris	CSP	1094339	Chlamydomonas reinhardtii 4A+ CAL021.01.31 Resequencing	1094477	Chlamydomonas reinhardtii 4A+ CAL021.01.31 Resequencing	Algal Resequencing, Isolate	Plant	Complete	2016-03-11	Barry, Kerrie	102397	BAR2941A1	27-16230	CAL021.01.31		Guan, Katharine	katharine.guan@gmail.com	DNA	liquid culture	Berkeley, California, USA	NIYOGIChlamyReseqP1	A7	2015-12-01	Dry Ice Intact	Pass			2015-12-11	10	100	19	80		Y			Illumina Regular Fragment, 475bp	Illumina Regular Fragment, 600bp, Tubes	AUZOG	Illumina Regular Fragment, 600bp, Tubes					0	Pass
2004	Functional genomics of photosynthesis in Chlamydomonas, JGI‚Äôs flagship alga	Niyogi, Kris	CSP	1094299	Chlamydomonas reinhardtii 4A+ CAL026.04.11 Resequencing	1094457	Chlamydomonas reinhardtii 4A+ CAL026.04.11 Resequencing	Algal Resequencing, Isolate	Plant	Complete	2016-09-20	Barry, Kerrie	118488	BAR1986A2	27-16228	CAL026_04_11		Guan, Katharine	katharine.guan@gmail.com	DNA	liquid culture	Berkeley, California, USA	NIYOGIChlamyReseqP6	C9	2016-06-29	Dry Ice Intact	Pass			2016-07-06	10	100	24	77					Illumina Regular Fragment, 270bp
2004	Functional genomics of photosynthesis in Chlamydomonas, JGI‚Äôs flagship alga	Niyogi, Kris	CSP	1094341	Chlamydomonas reinhardtii 4A+ CAL024.01.03 Resequencing	1094478	Chlamydomonas reinhardtii 4A+ CAL024.01.03 Resequencing	Algal Resequencing, Isolate	Plant	Complete	2016-03-11	Barry, Kerrie	102398	BAR2879A1	27-16230	CAL024.01.03		Guan, Katharine	katharine.guan@gmail.com	DNA	liquid culture	Berkeley, California, USA	NIYOGIChlamyReseqP1	B7	2015-12-01	Dry Ice Intact	Pass			2015-12-11	10	100	15	77		Y			Illumina Regular Fragment, 475bp	Illumina Regular Fragment, 600bp, Tubes	AUZOH	Illumina Regular Fragment, 600bp, Tubes					0	Pass
2004	Functional genomics of photosynthesis in Chlamydomonas, JGI‚Äôs flagship alga	Niyogi, Kris	CSP	1094301	Chlamydomonas reinhardtii 4A+ CAL026.04.26 Resequencing	1094458	Chlamydomonas reinhardtii 4A+ CAL026.04.26 Resequencing	Algal Resequencing, Isolate	Plant	Complete	2016-09-20	Barry, Kerrie	118489	BAR1987A2	27-16228	CAL026_04_26		Guan, Katharine	katharine.guan@gmail.com	DNA	liquid culture	Berkeley, California, USA	NIYOGIChlamyReseqP6	D9	2016-06-29	Dry Ice Intact	Pass			2016-07-06	10	100	46	85		Y			Illumina Regular Fragment, 475bp
2004	Functional genomics of photosynthesis in Chlamydomonas, JGI‚Äôs flagship alga	Niyogi, Kris	CSP	1094343	Chlamydomonas reinhardtii 4A+ CAL026.02.06 Resequencing	1094479	Chlamydomonas reinhardtii 4A+ CAL026.02.06 Resequencing	Algal Resequencing, Isolate	Plant	Complete	2016-03-11	Barry, Kerrie	102399	BAR2916A1	27-16230	CAL026.02.06		Guan, Katharine	katharine.guan@gmail.com	DNA	liquid culture	Berkeley, California, USA	NIYOGIChlamyReseqP1	C7	2015-12-01	Dry Ice Intact	Pass			2015-12-11	10	100	40	85		Y			Illumina Regular Fragment, 475bp	Illumina Regular Fragment, 600bp, Tubes	AUZON	Illumina Regular Fragment, 600bp, Tubes					0	Pass
2004	Functional genomics of photosynthesis in Chlamydomonas, JGI‚Äôs flagship alga	Niyogi, Kris	CSP	1094345	Chlamydomonas reinhardtii 4A+ CAL026.02.09 Resequencing	1094480	Chlamydomonas reinhardtii 4A+ CAL026.02.09 Resequencing	Algal Resequencing, Isolate	Plant	Complete	2016-03-11	Barry, Kerrie	102400	BAR2881A1	27-16230	CAL026.02.09		Guan, Katharine	katharine.guan@gmail.com	DNA	liquid culture	Berkeley, California, USA	NIYOGIChlamyReseqP1	D7	2015-12-01	Dry Ice Intact	Pass			2015-12-11	10	100	105	86		Y			Illumina Regular Fragment, 475bp	Illumina Regular Fragment, 600bp, Tubes	AUZOO	Illumina Regular Fragment, 600bp, Tubes					0	Pass
2004	Functional genomics of photosynthesis in Chlamydomonas, JGI‚Äôs flagship alga	Niyogi, Kris	CSP	1094301	Chlamydomonas reinhardtii 4A+ CAL026.04.26 Resequencing	1094458	Chlamydomonas reinhardtii 4A+ CAL026.04.26 Resequencing	Algal Resequencing, Isolate	Plant	Complete	2016-09-20	Barry, Kerrie	118489	BAR1987A2	27-16228	CAL026_04_26		Guan, Katharine	katharine.guan@gmail.com	DNA	liquid culture	Berkeley, California, USA	NIYOGIChlamyReseqP6	D9	2016-06-29	Dry Ice Intact	Pass			2016-07-06	10	100	46	85					Illumina Regular Fragment, 270bp
2004	Functional genomics of photosynthesis in Chlamydomonas, JGI‚Äôs flagship alga	Niyogi, Kris	CSP	1094347	Chlamydomonas reinhardtii 4A+ CAL026.02.20 Resequencing	1094481	Chlamydomonas reinhardtii 4A+ CAL026.02.20 Resequencing	Algal Resequencing, Isolate	Plant	Complete	2016-03-11	Barry, Kerrie	102401	BAR2872A1	27-16230	CAL026.02.20		Guan, Katharine	katharine.guan@gmail.com	DNA	liquid culture	Berkeley, California, USA	NIYOGIChlamyReseqP1	E7	2015-12-01	Dry Ice Intact	Pass			2015-12-11	10	100	128	87		Y			Illumina Regular Fragment, 475bp	Illumina Regular Fragment, 600bp, Tubes	AUZOP	Illumina Regular Fragment, 600bp, Tubes					0	Pass
2004	Functional genomics of photosynthesis in Chlamydomonas, JGI‚Äôs flagship alga	Niyogi, Kris	CSP	1094349	Chlamydomonas reinhardtii 4A+ CAL026.02.24 Resequencing	1094482	Chlamydomonas reinhardtii 4A+ CAL026.02.24 Resequencing	Algal Resequencing, Isolate	Plant	Complete	2016-03-11	Barry, Kerrie	102402	BAR2943A1	27-16230	CAL026.02.24		Guan, Katharine	katharine.guan@gmail.com	DNA	liquid culture	Berkeley, California, USA	NIYOGIChlamyReseqP1	F7	2015-12-01	Dry Ice Intact	Pass			2015-12-11	10	100	39	84		Y			Illumina Regular Fragment, 475bp	Illumina Regular Fragment, 600bp, Tubes	AUZOS	Illumina Regular Fragment, 600bp, Tubes					0	Pass
2004	Functional genomics of photosynthesis in Chlamydomonas, JGI‚Äôs flagship alga	Niyogi, Kris	CSP	1094351	Chlamydomonas reinhardtii 4A+ CAL026.02.30 Resequencing	1094483	Chlamydomonas reinhardtii 4A+ CAL026.02.30 Resequencing	Algal Resequencing, Isolate	Plant	Complete	2016-03-11	Barry, Kerrie	102403	BAR2928A1	27-16230	CAL026.02.30		Guan, Katharine	katharine.guan@gmail.com	DNA	liquid culture	Berkeley, California, USA	NIYOGIChlamyReseqP1	G7	2015-12-01	Dry Ice Intact	Pass			2015-12-11	10	100	86	87		Y			Illumina Regular Fragment, 475bp	Illumina Regular Fragment, 600bp, Tubes	AUZOT	Illumina Regular Fragment, 600bp, Tubes					0	Pass
2004	Functional genomics of photosynthesis in Chlamydomonas, JGI‚Äôs flagship alga	Niyogi, Kris	CSP	1094353	Chlamydomonas reinhardtii 4A+ CAL026.02.31 Resequencing	1094484	Chlamydomonas reinhardtii 4A+ CAL026.02.31 Resequencing	Algal Resequencing, Isolate	Plant	Complete	2016-03-11	Barry, Kerrie	102404	BAR2867A1	27-16230	CAL026.02.31		Guan, Katharine	katharine.guan@gmail.com	DNA	liquid culture	Berkeley, California, USA	NIYOGIChlamyReseqP1	H7	2015-12-01	Dry Ice Intact	Pass			2015-12-11	10	100	92	79		Y			Illumina Regular Fragment, 475bp	Illumina Regular Fragment, 600bp, Tubes	AUZOU	Illumina Regular Fragment, 600bp, Tubes					0	Pass
2004	Functional genomics of photosynthesis in Chlamydomonas, JGI‚Äôs flagship alga	Niyogi, Kris	CSP	1094355	Chlamydomonas reinhardtii 4A+ CAL026.02.33 Resequencing	1094485	Chlamydomonas reinhardtii 4A+ CAL026.02.33 Resequencing	Algal Resequencing, Isolate	Plant	Complete	2016-03-11	Barry, Kerrie	102405	BAR2935A1	27-16230	CAL026.02.33		Guan, Katharine	katharine.guan@gmail.com	DNA	liquid culture	Berkeley, California, USA	NIYOGIChlamyReseqP1	A8	2015-12-01	Dry Ice Intact	Pass			2015-12-11	10	100	32	84		Y			Illumina Regular Fragment, 475bp	Illumina Regular Fragment, 600bp, Tubes	AUZOW	Illumina Regular Fragment, 600bp, Tubes					0	Pass
2004	Functional genomics of photosynthesis in Chlamydomonas, JGI‚Äôs flagship alga	Niyogi, Kris	CSP	1094357	Chlamydomonas reinhardtii 4A+ CAL026.02.41 Resequencing	1094486	Chlamydomonas reinhardtii 4A+ CAL026.02.41 Resequencing	Algal Resequencing, Isolate	Plant	Complete	2016-03-11	Barry, Kerrie	102406	BAR2918A1	27-16230	CAL026.02.41		Guan, Katharine	katharine.guan@gmail.com	DNA	liquid culture	Berkeley, California, USA	NIYOGIChlamyReseqP1	B8	2015-12-01	Dry Ice Intact	Pass			2015-12-11	10	100	11	73		Y			Illumina Regular Fragment, 475bp	Illumina Regular Fragment, 600bp, Tubes	AUZOX	Illumina Regular Fragment, 600bp, Tubes					0	Pass
2004	Functional genomics of photosynthesis in Chlamydomonas, JGI‚Äôs flagship alga	Niyogi, Kris	CSP	1094359	Chlamydomonas reinhardtii 4A+ CAL026.02.47 Resequencing	1094487	Chlamydomonas reinhardtii 4A+ CAL026.02.47 Resequencing	Algal Resequencing, Isolate	Plant	Complete	2016-03-11	Barry, Kerrie	102407	BAR2897A1	27-16230	CAL026.02.47		Guan, Katharine	katharine.guan@gmail.com	DNA	liquid culture	Berkeley, California, USA	NIYOGIChlamyReseqP1	C8	2015-12-01	Dry Ice Intact	Pass			2015-12-11	10	100	22	80		Y			Illumina Regular Fragment, 475bp	Illumina Regular Fragment, 600bp, Tubes	AUZOY	Illumina Regular Fragment, 600bp, Tubes					0	Pass
2004	Functional genomics of photosynthesis in Chlamydomonas, JGI‚Äôs flagship alga	Niyogi, Kris	CSP	1094361	Chlamydomonas reinhardtii 4A+ CAL026.03.08 Resequencing	1094488	Chlamydomonas reinhardtii 4A+ CAL026.03.08 Resequencing	Algal Resequencing, Isolate	Plant	Complete	2016-03-11	Barry, Kerrie	102408	BAR2886A1	27-16230	CAL026.03.08		Guan, Katharine	katharine.guan@gmail.com	DNA	liquid culture	Berkeley, California, USA	NIYOGIChlamyReseqP1	D8	2015-12-01	Dry Ice Intact	Pass			2015-12-11	10	100	19	79		Y			Illumina Regular Fragment, 475bp	Illumina Regular Fragment, 600bp, Tubes	AUZOZ	Illumina Regular Fragment, 600bp, Tubes					0	Pass
2004	Functional genomics of photosynthesis in Chlamydomonas, JGI‚Äôs flagship alga	Niyogi, Kris	CSP	1094317	Chlamydomonas reinhardtii 4A+ CAL007.03.34 Resequencing	1094466	Chlamydomonas reinhardtii 4A+ CAL007.03.34 Resequencing	Algal Resequencing, Isolate	Plant	Complete	2016-09-20	Barry, Kerrie	118490	BAR1988A2	27-16228	CAL007_03_34		Guan, Katharine	katharine.guan@gmail.com	DNA	liquid culture	Berkeley, California, USA	NIYOGIChlamyReseqP6	D7	2016-06-29	Dry Ice Intact	Pass			2016-07-06	10	100	18	72		Y			Illumina Regular Fragment, 475bp
2004	Functional genomics of photosynthesis in Chlamydomonas, JGI‚Äôs flagship alga	Niyogi, Kris	CSP	1094363	Chlamydomonas reinhardtii 4A+ CAL026.03.18 Resequencing	1094489	Chlamydomonas reinhardtii 4A+ CAL026.03.18 Resequencing	Algal Resequencing, Isolate	Plant	Complete	2016-03-11	Barry, Kerrie	102409	BAR2915A1	27-16230	CAL026.03.18		Guan, Katharine	katharine.guan@gmail.com	DNA	liquid culture	Berkeley, California, USA	NIYOGIChlamyReseqP1	E8	2015-12-01	Dry Ice Intact	Pass			2015-12-11	10	100	49	83		Y			Illumina Regular Fragment, 475bp	Illumina Regular Fragment, 600bp, Tubes	AUZPA	Illumina Regular Fragment, 600bp, Tubes					0	Pass
2004	Functional genomics of photosynthesis in Chlamydomonas, JGI‚Äôs flagship alga	Niyogi, Kris	CSP	1094365	Chlamydomonas reinhardtii 4A+ CAL026.03.33 Resequencing	1094490	Chlamydomonas reinhardtii 4A+ CAL026.03.33 Resequencing	Algal Resequencing, Isolate	Plant	Complete	2016-03-11	Barry, Kerrie	102410	BAR2880A1	27-16230	CAL026.03.33		Guan, Katharine	katharine.guan@gmail.com	DNA	liquid culture	Berkeley, California, USA	NIYOGIChlamyReseqP1	F8	2015-12-01	Dry Ice Intact	Pass			2015-12-11	10	100	96	86		Y			Illumina Regular Fragment, 475bp	Illumina Regular Fragment, 600bp, Tubes	AUZPB	Illumina Regular Fragment, 600bp, Tubes					0	Pass
2004	Functional genomics of photosynthesis in Chlamydomonas, JGI‚Äôs flagship alga	Niyogi, Kris	CSP	1094317	Chlamydomonas reinhardtii 4A+ CAL007.03.34 Resequencing	1094466	Chlamydomonas reinhardtii 4A+ CAL007.03.34 Resequencing	Algal Resequencing, Isolate	Plant	Complete	2016-09-20	Barry, Kerrie	118490	BAR1988A2	27-16228	CAL007_03_34		Guan, Katharine	katharine.guan@gmail.com	DNA	liquid culture	Berkeley, California, USA	NIYOGIChlamyReseqP6	D7	2016-06-29	Dry Ice Intact	Pass			2016-07-06	10	100	18	72					Illumina Regular Fragment, 270bp
2004	Functional genomics of photosynthesis in Chlamydomonas, JGI‚Äôs flagship alga	Niyogi, Kris	CSP	1094367	Chlamydomonas reinhardtii 4A+ CAL026.03.34 Resequencing	1094491	Chlamydomonas reinhardtii 4A+ CAL026.03.34 Resequencing	Algal Resequencing, Isolate	Plant	Complete	2016-03-11	Barry, Kerrie	102411	BAR2938A1	27-16230	CAL026.03.34		Guan, Katharine	katharine.guan@gmail.com	DNA	liquid culture	Berkeley, California, USA	NIYOGIChlamyReseqP1	G8	2015-12-01	Dry Ice Intact	Pass			2015-12-11	10	100	82	86		Y			Illumina Regular Fragment, 475bp	Illumina Regular Fragment, 600bp, Tubes	AUZPC	Illumina Regular Fragment, 600bp, Tubes					0	Pass
2004	Functional genomics of photosynthesis in Chlamydomonas, JGI‚Äôs flagship alga	Niyogi, Kris	CSP	1094369	Chlamydomonas reinhardtii 4A+ CAL026.03.42 Resequencing	1094492	Chlamydomonas reinhardtii 4A+ CAL026.03.42 Resequencing	Algal Resequencing, Isolate	Plant	Complete	2016-03-11	Barry, Kerrie	102412	BAR2902A1	27-16230	CAL026.03.42		Guan, Katharine	katharine.guan@gmail.com	DNA	liquid culture	Berkeley, California, USA	NIYOGIChlamyReseqP1	H8	2015-12-01	Dry Ice Intact	Pass			2015-12-11	10	100	21	78		Y			Illumina Regular Fragment, 475bp	Illumina Regular Fragment, 600bp, Tubes	AUZPG	Illumina Regular Fragment, 600bp, Tubes					0	Pass
2004	Functional genomics of photosynthesis in Chlamydomonas, JGI‚Äôs flagship alga	Niyogi, Kris	CSP	1094371	Chlamydomonas reinhardtii 4A+ CAL026.03.43 Resequencing	1094493	Chlamydomonas reinhardtii 4A+ CAL026.03.43 Resequencing	Algal Resequencing, Isolate	Plant	Complete	2016-03-11	Barry, Kerrie	102413	BAR2925A1	27-16230	CAL026.03.43		Guan, Katharine	katharine.guan@gmail.com	DNA	liquid culture	Berkeley, California, USA	NIYOGIChlamyReseqP1	A9	2015-12-01	Dry Ice Intact	Pass			2015-12-11	10	100	25	81		Y			Illumina Regular Fragment, 475bp	Illumina Regular Fragment, 600bp, Tubes	AUZPH	Illumina Regular Fragment, 600bp, Tubes					0	Pass
2004	Functional genomics of photosynthesis in Chlamydomonas, JGI‚Äôs flagship alga	Niyogi, Kris	CSP	1094373	Chlamydomonas reinhardtii 4A+ CAL026.03.47 Resequencing	1094494	Chlamydomonas reinhardtii 4A+ CAL026.03.47 Resequencing	Algal Resequencing, Isolate	Plant	Complete	2016-03-11	Barry, Kerrie	102414	BAR2866A1	27-16230	CAL026.03.47		Guan, Katharine	katharine.guan@gmail.com	DNA	liquid culture	Berkeley, California, USA	NIYOGIChlamyReseqP1	B9	2015-12-01	Dry Ice Intact	Pass			2015-12-11	10	100	11	72		Y			Illumina Regular Fragment, 475bp	Illumina Regular Fragment, 600bp, Tubes	AUZPN	Illumina Regular Fragment, 600bp, Tubes					0	Pass
2004	Functional genomics of photosynthesis in Chlamydomonas, JGI‚Äôs flagship alga	Niyogi, Kris	CSP	1094375	Chlamydomonas reinhardtii 4A+ CAL026.03.48 Resequencing	1094495	Chlamydomonas reinhardtii 4A+ CAL026.03.48 Resequencing	Algal Resequencing, Isolate	Plant	Complete	2016-03-11	Barry, Kerrie	102415	BAR2893A1	27-16230	CAL026.03.48		Guan, Katharine	katharine.guan@gmail.com	DNA	liquid culture	Berkeley, California, USA	NIYOGIChlamyReseqP1	C9	2015-12-01	Dry Ice Intact	Pass			2015-12-11	10	100	117	87		Y			Illumina Regular Fragment, 475bp	Illumina Regular Fragment, 600bp, Tubes	AUZPO	Illumina Regular Fragment, 600bp, Tubes					0	Pass
2004	Functional genomics of photosynthesis in Chlamydomonas, JGI‚Äôs flagship alga	Niyogi, Kris	CSP	1094377	Chlamydomonas reinhardtii 4A+ CAL026.04.01 Resequencing	1094496	Chlamydomonas reinhardtii 4A+ CAL026.04.01 Resequencing	Algal Resequencing, Isolate	Plant	Complete	2016-03-11	Barry, Kerrie	102416	BAR2923A1	27-16230	CAL026.04.01		Guan, Katharine	katharine.guan@gmail.com	DNA	liquid culture	Berkeley, California, USA	NIYOGIChlamyReseqP1	D9	2015-12-01	Dry Ice Intact	Pass			2015-12-11	10	100	12	73		Y			Illumina Regular Fragment, 475bp	Illumina Regular Fragment, 600bp, Tubes	AUZPP	Illumina Regular Fragment, 600bp, Tubes					0	Pass
2004	Functional genomics of photosynthesis in Chlamydomonas, JGI‚Äôs flagship alga	Niyogi, Kris	CSP	1094379	Chlamydomonas reinhardtii 4A+ CAL026.04.02 Resequencing	1094497	Chlamydomonas reinhardtii 4A+ CAL026.04.02 Resequencing	Algal Resequencing, Isolate	Plant	Complete	2016-03-11	Barry, Kerrie	102417	BAR2940A1	27-16230	CAL026.04.02		Guan, Katharine	katharine.guan@gmail.com	DNA	liquid culture	Berkeley, California, USA	NIYOGIChlamyReseqP1	E9	2015-12-01	Dry Ice Intact	Pass			2015-12-11	10	100	26	83		Y			Illumina Regular Fragment, 475bp	Illumina Regular Fragment, 600bp, Tubes	AUZPS	Illumina Regular Fragment, 600bp, Tubes					0	Pass
2004	Functional genomics of photosynthesis in Chlamydomonas, JGI‚Äôs flagship alga	Niyogi, Kris	CSP	1094381	Chlamydomonas reinhardtii 4A+ CAL026.04.07 Resequencing	1094498	Chlamydomonas reinhardtii 4A+ CAL026.04.07 Resequencing	Algal Resequencing, Isolate	Plant	Complete	2016-03-11	Barry, Kerrie	102418	BAR2884A1	27-16230	CAL026.04.07		Guan, Katharine	katharine.guan@gmail.com	DNA	liquid culture	Berkeley, California, USA	NIYOGIChlamyReseqP1	F9	2015-12-01	Dry Ice Intact	Pass			2015-12-11	10	100	12	71		Y			Illumina Regular Fragment, 475bp	Illumina Regular Fragment, 600bp, Tubes	AUZPT	Illumina Regular Fragment, 600bp, Tubes					0	Pass
2004	Functional genomics of photosynthesis in Chlamydomonas, JGI‚Äôs flagship alga	Niyogi, Kris	CSP	1094383	Chlamydomonas reinhardtii 4A+ CAL026.04.10 Resequencing	1094499	Chlamydomonas reinhardtii 4A+ CAL026.04.10 Resequencing	Algal Resequencing, Isolate	Plant	Complete	2016-03-11	Barry, Kerrie	102419	BAR2912A1	27-16230	CAL026.04.10		Guan, Katharine	katharine.guan@gmail.com	DNA	liquid culture	Berkeley, California, USA	NIYOGIChlamyReseqP1	G9	2015-12-01	Dry Ice Intact	Pass			2015-12-11	10	100	8	67		Y			Illumina Regular Fragment, 475bp	Illumina Regular Fragment, 600bp, Tubes	AUZPU	Illumina Regular Fragment, 600bp, Tubes					0	Pass
2004	Functional genomics of photosynthesis in Chlamydomonas, JGI‚Äôs flagship alga	Niyogi, Kris	CSP	1094385	Chlamydomonas reinhardtii 4A+ CAL026.04.30 Resequencing	1094500	Chlamydomonas reinhardtii 4A+ CAL026.04.30 Resequencing	Algal Resequencing, Isolate	Plant	Complete	2016-03-11	Barry, Kerrie	102420	BAR2878A1	27-16230	CAL026.04.30		Guan, Katharine	katharine.guan@gmail.com	DNA	liquid culture	Berkeley, California, USA	NIYOGIChlamyReseqP1	H9	2015-12-01	Dry Ice Intact	Pass			2015-12-11	10	100	87	85		Y			Illumina Regular Fragment, 475bp	Illumina Regular Fragment, 600bp, Tubes	AUZPW	Illumina Regular Fragment, 600bp, Tubes					0	Pass
2004	Functional genomics of photosynthesis in Chlamydomonas, JGI‚Äôs flagship alga	Niyogi, Kris	CSP	1094387	Chlamydomonas reinhardtii 4A+ CAL026.04.37 Resequencing	1094501	Chlamydomonas reinhardtii 4A+ CAL026.04.37 Resequencing	Algal Resequencing, Isolate	Plant	Complete	2016-03-11	Barry, Kerrie	102421	BAR2894A1	27-16230	CAL026.04.37		Guan, Katharine	katharine.guan@gmail.com	DNA	liquid culture	Berkeley, California, USA	NIYOGIChlamyReseqP1	A10	2015-12-01	Dry Ice Intact	Pass			2015-12-11	10	100	44	84		Y			Illumina Regular Fragment, 475bp	Illumina Regular Fragment, 600bp, Tubes	AUZPX	Illumina Regular Fragment, 600bp, Tubes					0	Pass
2004	Functional genomics of photosynthesis in Chlamydomonas, JGI‚Äôs flagship alga	Niyogi, Kris	CSP	1094389	Chlamydomonas reinhardtii 4A+ CAL026.04.43 Resequencing	1094502	Chlamydomonas reinhardtii 4A+ CAL026.04.43 Resequencing	Algal Resequencing, Isolate	Plant	Complete	2016-03-11	Barry, Kerrie	102422	BAR2914A1	27-16230	CAL026.04.43		Guan, Katharine	katharine.guan@gmail.com	DNA	liquid culture	Berkeley, California, USA	NIYOGIChlamyReseqP1	B10	2015-12-01	Dry Ice Intact	Pass			2015-12-11	10	100	80	87		Y			Illumina Regular Fragment, 475bp	Illumina Regular Fragment, 600bp, Tubes	AUZPY	Illumina Regular Fragment, 600bp, Tubes					0	Pass
2004	Functional genomics of photosynthesis in Chlamydomonas, JGI‚Äôs flagship alga	Niyogi, Kris	CSP	1094391	Chlamydomonas reinhardtii 4A+ CAL018.01.05 Resequencing	1094503	Chlamydomonas reinhardtii 4A+ CAL018.01.05 Resequencing	Algal Resequencing, Isolate	Plant	Complete	2016-03-11	Barry, Kerrie	102423	BAR2927A1	27-16230	CAL018.01.05		Guan, Katharine	katharine.guan@gmail.com	DNA	liquid culture	Berkeley, California, USA	NIYOGIChlamyReseqP1	C10	2015-12-01	Dry Ice Intact	Pass			2015-12-11	10	100	15	76		Y			Illumina Regular Fragment, 475bp	Illumina Regular Fragment, 600bp, Tubes	AUZPZ	Illumina Regular Fragment, 600bp, Tubes					0	Pass
2004	Functional genomics of photosynthesis in Chlamydomonas, JGI‚Äôs flagship alga	Niyogi, Kris	CSP	1094393	Chlamydomonas reinhardtii 4A+ CAL018.01.06 Resequencing	1094504	Chlamydomonas reinhardtii 4A+ CAL018.01.06 Resequencing	Algal Resequencing, Isolate	Plant	Complete	2016-03-11	Barry, Kerrie	102424	BAR2868A1	27-16230	CAL018.01.06		Guan, Katharine	katharine.guan@gmail.com	DNA	liquid culture	Berkeley, California, USA	NIYOGIChlamyReseqP1	D10	2015-12-01	Dry Ice Intact	Pass			2015-12-11	10	100	27	81		Y			Illumina Regular Fragment, 475bp	Illumina Regular Fragment, 600bp, Tubes	AUZSA	Illumina Regular Fragment, 600bp, Tubes					0	Pass
2004	Functional genomics of photosynthesis in Chlamydomonas, JGI‚Äôs flagship alga	Niyogi, Kris	CSP	1094395	Chlamydomonas reinhardtii 4A+ CAL024.01.01 Resequencing	1094505	Chlamydomonas reinhardtii 4A+ CAL024.01.01 Resequencing	Algal Resequencing, Isolate	Plant	Complete	2016-03-11	Barry, Kerrie	102425	BAR2934A1	27-16230	CAL024.01.01		Guan, Katharine	katharine.guan@gmail.com	DNA	liquid culture	Berkeley, California, USA	NIYOGIChlamyReseqP1	E10	2015-12-01	Dry Ice Intact	Pass			2015-12-11	10	100	26	75		Y			Illumina Regular Fragment, 475bp	Illumina Regular Fragment, 600bp, Tubes	AUZSB	Illumina Regular Fragment, 600bp, Tubes					0	Pass
2004	Functional genomics of photosynthesis in Chlamydomonas, JGI‚Äôs flagship alga	Niyogi, Kris	CSP	1094397	Chlamydomonas reinhardtii 4A+ CAL026.02.03 Resequencing	1094506	Chlamydomonas reinhardtii 4A+ CAL026.02.03 Resequencing	Algal Resequencing, Isolate	Plant	Complete	2016-03-11	Barry, Kerrie	102426	BAR2922A1	27-16230	CAL026.02.03		Guan, Katharine	katharine.guan@gmail.com	DNA	liquid culture	Berkeley, California, USA	NIYOGIChlamyReseqP1	F10	2015-12-01	Dry Ice Intact	Pass			2015-12-11	10	100	49	82		Y			Illumina Regular Fragment, 475bp	Illumina Regular Fragment, 600bp, Tubes	AUZSC	Illumina Regular Fragment, 600bp, Tubes					0	Pass
2004	Functional genomics of photosynthesis in Chlamydomonas, JGI‚Äôs flagship alga	Niyogi, Kris	CSP	1094399	Chlamydomonas reinhardtii 4A+ CAL026.02.05 Resequencing	1094507	Chlamydomonas reinhardtii 4A+ CAL026.02.05 Resequencing	Algal Resequencing, Isolate	Plant	Complete	2016-03-11	Barry, Kerrie	102427	BAR2896A1	27-16230	CAL026.02.05		Guan, Katharine	katharine.guan@gmail.com	DNA	liquid culture	Berkeley, California, USA	NIYOGIChlamyReseqP1	G10	2015-12-01	Dry Ice Intact	Pass			2015-12-11	10	100	3	24		Y			Illumina Regular Fragment, 475bp	Illumina Regular Fragment, 600bp, Tubes	AUZSG	Illumina Regular Fragment, 600bp, Tubes					0	Pass
2004	Functional genomics of photosynthesis in Chlamydomonas, JGI‚Äôs flagship alga	Niyogi, Kris	CSP	1094401	Chlamydomonas reinhardtii 4A+ CAL026.02.16 Resequencing	1094508	Chlamydomonas reinhardtii 4A+ CAL026.02.16 Resequencing	Algal Resequencing, Isolate	Plant	Complete	2016-03-11	Barry, Kerrie	102428	BAR2882A1	27-16230	CAL026.02.16		Guan, Katharine	katharine.guan@gmail.com	DNA	liquid culture	Berkeley, California, USA	NIYOGIChlamyReseqP1	H10	2015-12-01	Dry Ice Intact	Pass			2015-12-11	10	100	41	80		Y			Illumina Regular Fragment, 475bp	Illumina Regular Fragment, 600bp, Tubes	AUZSH	Illumina Regular Fragment, 600bp, Tubes					0	Pass
2004	Functional genomics of photosynthesis in Chlamydomonas, JGI‚Äôs flagship alga	Niyogi, Kris	CSP	1094403	Chlamydomonas reinhardtii 4A+ CAL026.02.18 Resequencing	1094509	Chlamydomonas reinhardtii 4A+ CAL026.02.18 Resequencing	Algal Resequencing, Isolate	Plant	Complete	2016-03-11	Barry, Kerrie	102429	BAR2909A1	27-16230	CAL026.02.18		Guan, Katharine	katharine.guan@gmail.com	DNA	liquid culture	Berkeley, California, USA	NIYOGIChlamyReseqP1	A11	2015-12-01	Dry Ice Intact	Pass			2015-12-11	10	100	23	75		Y			Illumina Regular Fragment, 475bp	Illumina Regular Fragment, 600bp, Tubes	AUZSN	Illumina Regular Fragment, 600bp, Tubes					0	Pass
2004	Functional genomics of photosynthesis in Chlamydomonas, JGI‚Äôs flagship alga	Niyogi, Kris	CSP	1094405	Chlamydomonas reinhardtii 4A+ CAL026.02.19 Resequencing	1094510	Chlamydomonas reinhardtii 4A+ CAL026.02.19 Resequencing	Algal Resequencing, Isolate	Plant	Complete	2016-03-11	Barry, Kerrie	102430	BAR2877A1	27-16230	CAL026.02.19		Guan, Katharine	katharine.guan@gmail.com	DNA	liquid culture	Berkeley, California, USA	NIYOGIChlamyReseqP1	B11	2015-12-01	Dry Ice Intact	Pass			2015-12-11	10	100	28	81		Y			Illumina Regular Fragment, 475bp	Illumina Regular Fragment, 600bp, Tubes	AUZSO	Illumina Regular Fragment, 600bp, Tubes					0	Pass
2004	Functional genomics of photosynthesis in Chlamydomonas, JGI‚Äôs flagship alga	Niyogi, Kris	CSP	1094407	Chlamydomonas reinhardtii 4A+ CAL026.02.22 Resequencing	1094511	Chlamydomonas reinhardtii 4A+ CAL026.02.22 Resequencing	Algal Resequencing, Isolate	Plant	Complete	2016-03-11	Barry, Kerrie	102431	BAR2937A1	27-16230	CAL026.02.22		Guan, Katharine	katharine.guan@gmail.com	DNA	liquid culture	Berkeley, California, USA	NIYOGIChlamyReseqP1	C11	2015-12-01	Dry Ice Intact	Pass			2015-12-11	10	100	37	82		Y			Illumina Regular Fragment, 475bp	Illumina Regular Fragment, 600bp, Tubes	AUZSP	Illumina Regular Fragment, 600bp, Tubes					0	Pass
2004	Functional genomics of photosynthesis in Chlamydomonas, JGI‚Äôs flagship alga	Niyogi, Kris	CSP	1094409	Chlamydomonas reinhardtii 4A+ CAL026.02.27 Resequencing	1094512	Chlamydomonas reinhardtii 4A+ CAL026.02.27 Resequencing	Algal Resequencing, Isolate	Plant	Complete	2016-03-11	Barry, Kerrie	102432	BAR2913A1	27-16230	CAL026.02.27		Guan, Katharine	katharine.guan@gmail.com	DNA	liquid culture	Berkeley, California, USA	NIYOGIChlamyReseqP1	D11	2015-12-01	Dry Ice Intact	Pass			2015-12-11	10	100	37	83		Y			Illumina Regular Fragment, 475bp	Illumina Regular Fragment, 600bp, Tubes	AUZSS	Illumina Regular Fragment, 600bp, Tubes					0	Pass
2004	Functional genomics of photosynthesis in Chlamydomonas, JGI‚Äôs flagship alga	Niyogi, Kris	CSP	1094411	Chlamydomonas reinhardtii 4A+ CAL026.02.28 Resequencing	1094513	Chlamydomonas reinhardtii 4A+ CAL026.02.28 Resequencing	Algal Resequencing, Isolate	Plant	Complete	2016-03-11	Barry, Kerrie	102433	BAR2888A1	27-16230	CAL026.02.28		Guan, Katharine	katharine.guan@gmail.com	DNA	liquid culture	Berkeley, California, USA	NIYOGIChlamyReseqP1	E11	2015-12-01	Dry Ice Intact	Pass			2015-12-11	10	100	30	81		Y			Illumina Regular Fragment, 475bp	Illumina Regular Fragment, 600bp, Tubes	AUZST	Illumina Regular Fragment, 600bp, Tubes					0	Pass
2004	Functional genomics of photosynthesis in Chlamydomonas, JGI‚Äôs flagship alga	Niyogi, Kris	CSP	1094413	Chlamydomonas reinhardtii 4A+ CAL026.02.34 Resequencing	1094514	Chlamydomonas reinhardtii 4A+ CAL026.02.34 Resequencing	Algal Resequencing, Isolate	Plant	Complete	2016-03-11	Barry, Kerrie	102434	BAR2871A1	27-16230	CAL026.02.34		Guan, Katharine	katharine.guan@gmail.com	DNA	liquid culture	Berkeley, California, USA	NIYOGIChlamyReseqP1	F11	2015-12-01	Dry Ice Intact	Pass			2015-12-11	10	100	103	85		Y			Illumina Regular Fragment, 475bp	Illumina Regular Fragment, 600bp, Tubes	AUZSU	Illumina Regular Fragment, 600bp, Tubes					0	Pass
2004	Functional genomics of photosynthesis in Chlamydomonas, JGI‚Äôs flagship alga	Niyogi, Kris	CSP	1094415	Chlamydomonas reinhardtii 4A+ CAL026.02.37 Resequencing	1094515	Chlamydomonas reinhardtii 4A+ CAL026.02.37 Resequencing	Algal Resequencing, Isolate	Plant	Complete	2016-03-11	Barry, Kerrie	102435	BAR2895A1	27-16230	CAL026.02.37		Guan, Katharine	katharine.guan@gmail.com	DNA	liquid culture	Berkeley, California, USA	NIYOGIChlamyReseqP1	G11	2015-12-01	Dry Ice Intact	Pass			2015-12-11	10	100	38	80		Y			Illumina Regular Fragment, 475bp	Illumina Regular Fragment, 600bp, Tubes	AUZSW	Illumina Regular Fragment, 600bp, Tubes					0	Pass
2004	Functional genomics of photosynthesis in Chlamydomonas, JGI‚Äôs flagship alga	Niyogi, Kris	CSP	1094417	Chlamydomonas reinhardtii 4A+ CAL026.02.39 Resequencing	1094516	Chlamydomonas reinhardtii 4A+ CAL026.02.39 Resequencing	Algal Resequencing, Isolate	Plant	Complete	2016-03-11	Barry, Kerrie	102436	BAR2920A1	27-16230	CAL026.02.39		Guan, Katharine	katharine.guan@gmail.com	DNA	liquid culture	Berkeley, California, USA	NIYOGIChlamyReseqP1	H11	2015-12-01	Dry Ice Intact	Pass			2015-12-11	10	100	68	83		Y			Illumina Regular Fragment, 475bp	Illumina Regular Fragment, 600bp, Tubes	AUZSX	Illumina Regular Fragment, 600bp, Tubes					0	Pass
2004	Functional genomics of photosynthesis in Chlamydomonas, JGI‚Äôs flagship alga	Niyogi, Kris	CSP	1094419	Chlamydomonas reinhardtii 4A+ CAL026.02.40 Resequencing	1094517	Chlamydomonas reinhardtii 4A+ CAL026.02.40 Resequencing	Algal Resequencing, Isolate	Plant	Complete	2016-03-11	Barry, Kerrie	102437	BAR2945A1	27-16230	CAL026.02.40		Guan, Katharine	katharine.guan@gmail.com	DNA	liquid culture	Berkeley, California, USA	NIYOGIChlamyReseqP1	B12	2015-12-01	Dry Ice Intact	Pass			2015-12-11	10	100	40	77		Y			Illumina Regular Fragment, 475bp	Illumina Regular Fragment, 600bp, Tubes	AUZSY	Illumina Regular Fragment, 600bp, Tubes					0	Pass
2004	Functional genomics of photosynthesis in Chlamydomonas, JGI‚Äôs flagship alga	Niyogi, Kris	CSP	1094421	Chlamydomonas reinhardtii 4A+ CAL026.03.01 Resequencing	1094518	Chlamydomonas reinhardtii 4A+ CAL026.03.01 Resequencing	Algal Resequencing, Isolate	Plant	Complete	2016-03-11	Barry, Kerrie	102438	BAR2885A1	27-16230	CAL026.03.01		Guan, Katharine	katharine.guan@gmail.com	DNA	liquid culture	Berkeley, California, USA	NIYOGIChlamyReseqP1	C12	2015-12-01	Dry Ice Intact	Pass			2015-12-11	10	100	70	85		Y			Illumina Regular Fragment, 475bp	Illumina Regular Fragment, 600bp, Tubes	AUZSZ	Illumina Regular Fragment, 600bp, Tubes					0	Pass
2004	Functional genomics of photosynthesis in Chlamydomonas, JGI‚Äôs flagship alga	Niyogi, Kris	CSP	1094423	Chlamydomonas reinhardtii 4A+ CAL026.03.16 Resequencing	1094519	Chlamydomonas reinhardtii 4A+ CAL026.03.16 Resequencing	Algal Resequencing, Isolate	Plant	Complete	2016-03-11	Barry, Kerrie	102439	BAR2908A1	27-16230	CAL026.03.16		Guan, Katharine	katharine.guan@gmail.com	DNA	liquid culture	Berkeley, California, USA	NIYOGIChlamyReseqP1	D12	2015-12-01	Dry Ice Intact	Pass			2015-12-11	10	100	36	76		Y			Illumina Regular Fragment, 475bp	Illumina Regular Fragment, 600bp, Tubes	AUZTA	Illumina Regular Fragment, 600bp, Tubes					0	Pass
2004	Functional genomics of photosynthesis in Chlamydomonas, JGI‚Äôs flagship alga	Niyogi, Kris	CSP	1094425	Chlamydomonas reinhardtii 4A+ CAL026.03.19 Resequencing	1094520	Chlamydomonas reinhardtii 4A+ CAL026.03.19 Resequencing	Algal Resequencing, Isolate	Plant	Complete	2016-03-11	Barry, Kerrie	102440	BAR2931A1	27-16230	CAL026.03.19		Guan, Katharine	katharine.guan@gmail.com	DNA	liquid culture	Berkeley, California, USA	NIYOGIChlamyReseqP1	E12	2015-12-01	Dry Ice Intact	Pass			2015-12-11	10	100	29	75		Y			Illumina Regular Fragment, 475bp	Illumina Regular Fragment, 600bp, Tubes	AUZTB	Illumina Regular Fragment, 600bp, Tubes					0	Pass
2004	Functional genomics of photosynthesis in Chlamydomonas, JGI‚Äôs flagship alga	Niyogi, Kris	CSP	1094427	Chlamydomonas reinhardtii 4A+ CAL026.03.31 Resequencing	1094521	Chlamydomonas reinhardtii 4A+ CAL026.03.31 Resequencing	Algal Resequencing, Isolate	Plant	Complete	2016-03-11	Barry, Kerrie	102441	BAR2917A1	27-16230	CAL026.03.31		Guan, Katharine	katharine.guan@gmail.com	DNA	liquid culture	Berkeley, California, USA	NIYOGIChlamyReseqP1	F12	2015-12-01	Dry Ice Intact	Pass			2015-12-11	10	100	38	80		Y			Illumina Regular Fragment, 475bp	Illumina Regular Fragment, 600bp, Tubes	AUZTC	Illumina Regular Fragment, 600bp, Tubes					0	Pass
2004	Functional genomics of photosynthesis in Chlamydomonas, JGI‚Äôs flagship alga	Niyogi, Kris	CSP	1094429	Chlamydomonas reinhardtii 4A+ CAL026.03.36 Resequencing	1094522	Chlamydomonas reinhardtii 4A+ CAL026.03.36 Resequencing	Algal Resequencing, Isolate	Plant	Complete	2016-03-11	Barry, Kerrie	102442	BAR2906A1	27-16230	CAL026.03.36		Guan, Katharine	katharine.guan@gmail.com	DNA	liquid culture	Berkeley, California, USA	NIYOGIChlamyReseqP1	G12	2015-12-01	Dry Ice Intact	Pass			2015-12-11	10	100	53	83		Y			Illumina Regular Fragment, 475bp	Illumina Regular Fragment, 600bp, Tubes	AUZTG	Illumina Regular Fragment, 600bp, Tubes					0	Pass
2004	Functional genomics of photosynthesis in Chlamydomonas, JGI‚Äôs flagship alga	Niyogi, Kris	CSP	1098134	Chlamydomonas reinhardtii 4A+ CAL010.01.03 Resequencing	1098318	Chlamydomonas reinhardtii 4A+ CAL010.01.03 Resequencing	Algal Resequencing, Isolate	Plant	Complete	2016-03-31	Barry, Kerrie	105504	BAR2782A1	27-16215	CAL010.01.03		Guan, Katharine	katharine.guan@gmail.com	DNA	liquid culture	Berkeley, California, USA	NIYOGIChlamyReseqP2	B1	2016-01-13	Dry Ice Intact	Pass			2016-01-20	10	100	157	91		Y			Illumina Regular Fragment, 475bp	Illumina Regular Fragment, 600bp, Tubes	AXCCN	Illumina Regular Fragment, 600bp, Tubes					0	Pass
2004	Functional genomics of photosynthesis in Chlamydomonas, JGI‚Äôs flagship alga	Niyogi, Kris	CSP	1098136	Chlamydomonas reinhardtii 4A+ CAL010.01.06 Resequencing	1098319	Chlamydomonas reinhardtii 4A+ CAL010.01.06 Resequencing	Algal Resequencing, Isolate	Plant	Complete	2016-03-31	Barry, Kerrie	105505	BAR2749A1	27-16215	CAL010.01.06		Guan, Katharine	katharine.guan@gmail.com	DNA	liquid culture	Berkeley, California, USA	NIYOGIChlamyReseqP2	C1	2016-01-13	Dry Ice Intact	Pass			2016-01-20	10	100	54	89		Y			Illumina Regular Fragment, 475bp	Illumina Regular Fragment, 600bp, Tubes	AXCCO	Illumina Regular Fragment, 600bp, Tubes					0	Pass
2004	Functional genomics of photosynthesis in Chlamydomonas, JGI‚Äôs flagship alga	Niyogi, Kris	CSP	1098138	Chlamydomonas reinhardtii 4A+ CAL010.01.07 Resequencing	1098320	Chlamydomonas reinhardtii 4A+ CAL010.01.07 Resequencing	Algal Resequencing, Isolate	Plant	Complete	2016-03-31	Barry, Kerrie	105506	BAR2747A1	27-16215	CAL010.01.07		Guan, Katharine	katharine.guan@gmail.com	DNA	liquid culture	Berkeley, California, USA	NIYOGIChlamyReseqP2	D1	2016-01-13	Dry Ice Intact	Pass			2016-01-20	10	100	19	79		Y			Illumina Regular Fragment, 475bp	Illumina Regular Fragment, 600bp, Tubes	AXCCP	Illumina Regular Fragment, 600bp, Tubes					0	Pass
2004	Functional genomics of photosynthesis in Chlamydomonas, JGI‚Äôs flagship alga	Niyogi, Kris	CSP	1098140	Chlamydomonas reinhardtii 4A+ CAL010.01.11 Resequencing	1098321	Chlamydomonas reinhardtii 4A+ CAL010.01.11 Resequencing	Algal Resequencing, Isolate	Plant	Complete	2016-03-31	Barry, Kerrie	105507	BAR2717A1	27-16215	CAL010.01.11		Guan, Katharine	katharine.guan@gmail.com	DNA	liquid culture	Berkeley, California, USA	NIYOGIChlamyReseqP2	E1	2016-01-13	Dry Ice Intact	Pass			2016-01-20	10	100	129	90		Y			Illumina Regular Fragment, 475bp	Illumina Regular Fragment, 600bp, Tubes	AXCCS	Illumina Regular Fragment, 600bp, Tubes					0	Pass
2004	Functional genomics of photosynthesis in Chlamydomonas, JGI‚Äôs flagship alga	Niyogi, Kris	CSP	1098142	Chlamydomonas reinhardtii 4A+ CAL010.01.13 Resequencing	1098322	Chlamydomonas reinhardtii 4A+ CAL010.01.13 Resequencing	Algal Resequencing, Isolate	Plant	Complete	2016-03-31	Barry, Kerrie	105508	BAR2755A1	27-16215	CAL010.01.13		Guan, Katharine	katharine.guan@gmail.com	DNA	liquid culture	Berkeley, California, USA	NIYOGIChlamyReseqP2	F1	2016-01-13	Dry Ice Intact	Pass			2016-01-20	10	100	140	90		Y			Illumina Regular Fragment, 475bp	Illumina Regular Fragment, 600bp, Tubes	AXCCT	Illumina Regular Fragment, 600bp, Tubes					0	Pass
2004	Functional genomics of photosynthesis in Chlamydomonas, JGI‚Äôs flagship alga	Niyogi, Kris	CSP	1098144	Chlamydomonas reinhardtii 4A+ CAL010.01.17 Resequencing	1098323	Chlamydomonas reinhardtii 4A+ CAL010.01.17 Resequencing	Algal Resequencing, Isolate	Plant	Complete	2016-03-31	Barry, Kerrie	105509	BAR2733A1	27-16215	CAL010.01.17		Guan, Katharine	katharine.guan@gmail.com	DNA	liquid culture	Berkeley, California, USA	NIYOGIChlamyReseqP2	G1	2016-01-13	Dry Ice Intact	Pass			2016-01-20	10	100	22	82		Y			Illumina Regular Fragment, 475bp	Illumina Regular Fragment, 600bp, Tubes	AXCCU	Illumina Regular Fragment, 600bp, Tubes					0	Pass
2004	Functional genomics of photosynthesis in Chlamydomonas, JGI‚Äôs flagship alga	Niyogi, Kris	CSP	1098146	Chlamydomonas reinhardtii 4A+ CAL010.01.18 Resequencing	1098324	Chlamydomonas reinhardtii 4A+ CAL010.01.18 Resequencing	Algal Resequencing, Isolate	Plant	Complete	2016-03-31	Barry, Kerrie	105510	BAR2703A1	27-16215	CAL010.01.18		Guan, Katharine	katharine.guan@gmail.com	DNA	liquid culture	Berkeley, California, USA	NIYOGIChlamyReseqP2	A2	2016-01-13	Dry Ice Intact	Pass			2016-01-20	10	100	5	59		Y			Illumina Regular Fragment, 475bp	Illumina Regular Fragment, 600bp, Tubes	AXCCW	Illumina Regular Fragment, 600bp, Tubes					0	Pass
2004	Functional genomics of photosynthesis in Chlamydomonas, JGI‚Äôs flagship alga	Niyogi, Kris	CSP	1098148	Chlamydomonas reinhardtii 4A+ CAL010.01.19 Resequencing	1098325	Chlamydomonas reinhardtii 4A+ CAL010.01.19 Resequencing	Algal Resequencing, Isolate	Plant	Complete	2016-03-31	Barry, Kerrie	105511	BAR2773A1	27-16215	CAL010.01.19		Guan, Katharine	katharine.guan@gmail.com	DNA	liquid culture	Berkeley, California, USA	NIYOGIChlamyReseqP2	B2	2016-01-13	Dry Ice Intact	Pass			2016-01-20	10	100	53	89		Y			Illumina Regular Fragment, 475bp	Illumina Regular Fragment, 600bp, Tubes	AXCCX	Illumina Regular Fragment, 600bp, Tubes					0	Pass
2004	Functional genomics of photosynthesis in Chlamydomonas, JGI‚Äôs flagship alga	Niyogi, Kris	CSP	1098150	Chlamydomonas reinhardtii 4A+ CAL010.01.20 Resequencing	1098326	Chlamydomonas reinhardtii 4A+ CAL010.01.20 Resequencing	Algal Resequencing, Isolate	Plant	Complete	2016-03-31	Barry, Kerrie	105512	BAR2752A1	27-16215	CAL010.01.20		Guan, Katharine	katharine.guan@gmail.com	DNA	liquid culture	Berkeley, California, USA	NIYOGIChlamyReseqP2	C2	2016-01-13	Dry Ice Intact	Pass			2016-01-20	10	100	19	82		Y			Illumina Regular Fragment, 475bp	Illumina Regular Fragment, 600bp, Tubes	AXCCY	Illumina Regular Fragment, 600bp, Tubes					0	Pass
2004	Functional genomics of photosynthesis in Chlamydomonas, JGI‚Äôs flagship alga	Niyogi, Kris	CSP	1098152	Chlamydomonas reinhardtii 4A+ CAL010.01.22 Resequencing	1098327	Chlamydomonas reinhardtii 4A+ CAL010.01.22 Resequencing	Algal Resequencing, Isolate	Plant	Complete	2016-03-31	Barry, Kerrie	105513	BAR2715A1	27-16215	CAL010.01.22		Guan, Katharine	katharine.guan@gmail.com	DNA	liquid culture	Berkeley, California, USA	NIYOGIChlamyReseqP2	D2	2016-01-13	Dry Ice Intact	Pass			2016-01-20	10	100	10	72		Y			Illumina Regular Fragment, 475bp	Illumina Regular Fragment, 600bp, Tubes	AXCCZ	Illumina Regular Fragment, 600bp, Tubes					0	Pass
2004	Functional genomics of photosynthesis in Chlamydomonas, JGI‚Äôs flagship alga	Niyogi, Kris	CSP	1098154	Chlamydomonas reinhardtii 4A+ CAL010.01.23 Resequencing	1098328	Chlamydomonas reinhardtii 4A+ CAL010.01.23 Resequencing	Algal Resequencing, Isolate	Plant	Complete	2016-03-31	Barry, Kerrie	105514	BAR2726A1	27-16215	CAL010.01.23		Guan, Katharine	katharine.guan@gmail.com	DNA	liquid culture	Berkeley, California, USA	NIYOGIChlamyReseqP2	E2	2016-01-13	Dry Ice Intact	Pass			2016-01-20	10	100	9	72		Y			Illumina Regular Fragment, 475bp	Illumina Regular Fragment, 600bp, Tubes	AXCGA	Illumina Regular Fragment, 600bp, Tubes					0	Pass
2004	Functional genomics of photosynthesis in Chlamydomonas, JGI‚Äôs flagship alga	Niyogi, Kris	CSP	1098156	Chlamydomonas reinhardtii 4A+ CAL010.01.24 Resequencing	1098329	Chlamydomonas reinhardtii 4A+ CAL010.01.24 Resequencing	Algal Resequencing, Isolate	Plant	Complete	2016-03-31	Barry, Kerrie	105515	BAR2750A1	27-16215	CAL010.01.24		Guan, Katharine	katharine.guan@gmail.com	DNA	liquid culture	Berkeley, California, USA	NIYOGIChlamyReseqP2	F2	2016-01-13	Dry Ice Intact	Pass			2016-01-20	10	100	28	85		Y			Illumina Regular Fragment, 475bp	Illumina Regular Fragment, 600bp, Tubes	AXCGB	Illumina Regular Fragment, 600bp, Tubes					0	Pass
2004	Functional genomics of photosynthesis in Chlamydomonas, JGI‚Äôs flagship alga	Niyogi, Kris	CSP	1098158	Chlamydomonas reinhardtii 4A+ CAL010.01.43 Resequencing	1098330	Chlamydomonas reinhardtii 4A+ CAL010.01.43 Resequencing	Algal Resequencing, Isolate	Plant	Complete	2016-03-31	Barry, Kerrie	105516	BAR2791A1	27-16215	CAL010.01.43		Guan, Katharine	katharine.guan@gmail.com	DNA	liquid culture	Berkeley, California, USA	NIYOGIChlamyReseqP2	G2	2016-01-13	Dry Ice Intact	Pass			2016-01-20	10	100	131	90		Y			Illumina Regular Fragment, 475bp	Illumina Regular Fragment, 600bp, Tubes	AXCGC	Illumina Regular Fragment, 600bp, Tubes					0	Pass
2004	Functional genomics of photosynthesis in Chlamydomonas, JGI‚Äôs flagship alga	Niyogi, Kris	CSP	1098160	Chlamydomonas reinhardtii 4A+ CAL010.01.45 Resequencing	1098331	Chlamydomonas reinhardtii 4A+ CAL010.01.45 Resequencing	Algal Resequencing, Isolate	Plant	Complete	2016-03-31	Barry, Kerrie	105517	BAR2712A1	27-16215	CAL010.01.45		Guan, Katharine	katharine.guan@gmail.com	DNA	liquid culture	Berkeley, California, USA	NIYOGIChlamyReseqP2	H2	2016-01-13	Dry Ice Intact	Pass			2016-01-20	10	100	44	87		Y			Illumina Regular Fragment, 475bp	Illumina Regular Fragment, 600bp, Tubes	AXCGG	Illumina Regular Fragment, 600bp, Tubes					0	Pass
2004	Functional genomics of photosynthesis in Chlamydomonas, JGI‚Äôs flagship alga	Niyogi, Kris	CSP	1098162	Chlamydomonas reinhardtii 4A+ CAL010.01.46 Resequencing	1098332	Chlamydomonas reinhardtii 4A+ CAL010.01.46 Resequencing	Algal Resequencing, Isolate	Plant	Complete	2016-03-31	Barry, Kerrie	105518	BAR2758A1	27-16215	CAL010.01.46		Guan, Katharine	katharine.guan@gmail.com	DNA	liquid culture	Berkeley, California, USA	NIYOGIChlamyReseqP2	A3	2016-01-13	Dry Ice Intact	Pass			2016-01-20	10	100	15	81		Y			Illumina Regular Fragment, 475bp	Illumina Regular Fragment, 600bp, Tubes	AXCGH	Illumina Regular Fragment, 600bp, Tubes					0	Pass
2004	Functional genomics of photosynthesis in Chlamydomonas, JGI‚Äôs flagship alga	Niyogi, Kris	CSP	1098164	Chlamydomonas reinhardtii 4A+ CAL010.01.47 Resequencing	1098333	Chlamydomonas reinhardtii 4A+ CAL010.01.47 Resequencing	Algal Resequencing, Isolate	Plant	Complete	2016-03-31	Barry, Kerrie	105519	BAR2775A1	27-16215	CAL010.01.47		Guan, Katharine	katharine.guan@gmail.com	DNA	liquid culture	Berkeley, California, USA	NIYOGIChlamyReseqP2	B3	2016-01-13	Dry Ice Intact	Pass			2016-01-20	10	100	27	88		Y			Illumina Regular Fragment, 475bp	Illumina Regular Fragment, 600bp, Tubes	AXCGN	Illumina Regular Fragment, 600bp, Tubes					0	Pass
2004	Functional genomics of photosynthesis in Chlamydomonas, JGI‚Äôs flagship alga	Niyogi, Kris	CSP	1098166	Chlamydomonas reinhardtii 4A+ CAL010.01.48 Resequencing	1098334	Chlamydomonas reinhardtii 4A+ CAL010.01.48 Resequencing	Algal Resequencing, Isolate	Plant	Complete	2016-03-31	Barry, Kerrie	105520	BAR2701A1	27-16215	CAL010.01.48		Guan, Katharine	katharine.guan@gmail.com	DNA	liquid culture	Berkeley, California, USA	NIYOGIChlamyReseqP2	C3	2016-01-13	Dry Ice Intact	Pass			2016-01-20	10	100	34	88		Y			Illumina Regular Fragment, 475bp	Illumina Regular Fragment, 600bp, Tubes	AXCGO	Illumina Regular Fragment, 600bp, Tubes					0	Pass
2004	Functional genomics of photosynthesis in Chlamydomonas, JGI‚Äôs flagship alga	Niyogi, Kris	CSP	1098168	Chlamydomonas reinhardtii 4A+ CAL010.02.01 Resequencing	1098335	Chlamydomonas reinhardtii 4A+ CAL010.02.01 Resequencing	Algal Resequencing, Isolate	Plant	Complete	2016-03-31	Barry, Kerrie	105521	BAR2742A1	27-16215	CAL010.02.01		Guan, Katharine	katharine.guan@gmail.com	DNA	liquid culture	Berkeley, California, USA	NIYOGIChlamyReseqP2	D3	2016-01-13	Dry Ice Intact	Pass			2016-01-20	10	100	140	91		Y			Illumina Regular Fragment, 475bp	Illumina Regular Fragment, 600bp, Tubes	AXCGP	Illumina Regular Fragment, 600bp, Tubes					0	Pass
2004	Functional genomics of photosynthesis in Chlamydomonas, JGI‚Äôs flagship alga	Niyogi, Kris	CSP	1098170	Chlamydomonas reinhardtii 4A+ CAL010.02.02 Resequencing	1098336	Chlamydomonas reinhardtii 4A+ CAL010.02.02 Resequencing	Algal Resequencing, Isolate	Plant	Complete	2016-03-31	Barry, Kerrie	105522	BAR2753A1	27-16215	CAL010.02.02		Guan, Katharine	katharine.guan@gmail.com	DNA	liquid culture	Berkeley, California, USA	NIYOGIChlamyReseqP2	E3	2016-01-13	Dry Ice Intact	Pass			2016-01-20	10	100	22	84		Y			Illumina Regular Fragment, 475bp	Illumina Regular Fragment, 600bp, Tubes	AXCGS	Illumina Regular Fragment, 600bp, Tubes					0	Pass
2004	Functional genomics of photosynthesis in Chlamydomonas, JGI‚Äôs flagship alga	Niyogi, Kris	CSP	1098172	Chlamydomonas reinhardtii 4A+ CAL010.02.03 Resequencing	1098337	Chlamydomonas reinhardtii 4A+ CAL010.02.03 Resequencing	Algal Resequencing, Isolate	Plant	Complete	2016-03-31	Barry, Kerrie	105523	BAR2711A1	27-16215	CAL010.02.03		Guan, Katharine	katharine.guan@gmail.com	DNA	liquid culture	Berkeley, California, USA	NIYOGIChlamyReseqP2	F3	2016-01-13	Dry Ice Intact	Pass			2016-01-20	10	100	55	89		Y			Illumina Regular Fragment, 475bp	Illumina Regular Fragment, 600bp, Tubes	AXCGT	Illumina Regular Fragment, 600bp, Tubes					0	Pass
2004	Functional genomics of photosynthesis in Chlamydomonas, JGI‚Äôs flagship alga	Niyogi, Kris	CSP	1098174	Chlamydomonas reinhardtii 4A+ CAL010.02.06 Resequencing	1098338	Chlamydomonas reinhardtii 4A+ CAL010.02.06 Resequencing	Algal Resequencing, Isolate	Plant	Complete	2016-03-31	Barry, Kerrie	105524	BAR2781A1	27-16215	CAL010.02.06		Guan, Katharine	katharine.guan@gmail.com	DNA	liquid culture	Berkeley, California, USA	NIYOGIChlamyReseqP2	G3	2016-01-13	Dry Ice Intact	Pass			2016-01-20	10	100	112	90		Y			Illumina Regular Fragment, 475bp	Illumina Regular Fragment, 600bp, Tubes	AXCGU	Illumina Regular Fragment, 600bp, Tubes					0	Pass
2004	Functional genomics of photosynthesis in Chlamydomonas, JGI‚Äôs flagship alga	Niyogi, Kris	CSP	1098176	Chlamydomonas reinhardtii 4A+ CAL010.02.08 Resequencing	1098339	Chlamydomonas reinhardtii 4A+ CAL010.02.08 Resequencing	Algal Resequencing, Isolate	Plant	Complete	2016-03-31	Barry, Kerrie	105525	BAR2770A1	27-16215	CAL010.02.08		Guan, Katharine	katharine.guan@gmail.com	DNA	liquid culture	Berkeley, California, USA	NIYOGIChlamyReseqP2	H3	2016-01-13	Dry Ice Intact	Pass			2016-01-20	10	100	17	81		Y			Illumina Regular Fragment, 475bp	Illumina Regular Fragment, 600bp, Tubes	AXCGW	Illumina Regular Fragment, 600bp, Tubes					0	Pass
2004	Functional genomics of photosynthesis in Chlamydomonas, JGI‚Äôs flagship alga	Niyogi, Kris	CSP	1098178	Chlamydomonas reinhardtii 4A+ CAL011.01.02 Resequencing	1098340	Chlamydomonas reinhardtii 4A+ CAL011.01.02 Resequencing	Algal Resequencing, Isolate	Plant	Complete	2016-03-31	Barry, Kerrie	105526	BAR2746A1	27-16215	CAL011.01.02		Guan, Katharine	katharine.guan@gmail.com	DNA	liquid culture	Berkeley, California, USA	NIYOGIChlamyReseqP2	A4	2016-01-13	Dry Ice Intact	Pass			2016-01-20	10	100	123	90		Y			Illumina Regular Fragment, 475bp	Illumina Regular Fragment, 600bp, Tubes	AXCGX	Illumina Regular Fragment, 600bp, Tubes					0	Pass
2004	Functional genomics of photosynthesis in Chlamydomonas, JGI‚Äôs flagship alga	Niyogi, Kris	CSP	1098180	Chlamydomonas reinhardtii 4A+ CAL011.01.03 Resequencing	1098341	Chlamydomonas reinhardtii 4A+ CAL011.01.03 Resequencing	Algal Resequencing, Isolate	Plant	Complete	2016-03-31	Barry, Kerrie	105527	BAR2716A1	27-16215	CAL011.01.03		Guan, Katharine	katharine.guan@gmail.com	DNA	liquid culture	Berkeley, California, USA	NIYOGIChlamyReseqP2	B4	2016-01-13	Dry Ice Intact	Pass			2016-01-20	10	100	11	75		Y			Illumina Regular Fragment, 475bp	Illumina Regular Fragment, 600bp, Tubes	AXCGY	Illumina Regular Fragment, 600bp, Tubes					0	Pass
2004	Functional genomics of photosynthesis in Chlamydomonas, JGI‚Äôs flagship alga	Niyogi, Kris	CSP	1098182	Chlamydomonas reinhardtii 4A+ CAL011.01.04 Resequencing	1098342	Chlamydomonas reinhardtii 4A+ CAL011.01.04 Resequencing	Algal Resequencing, Isolate	Plant	Complete	2016-03-31	Barry, Kerrie	105528	BAR2751A1	27-16215	CAL011.01.04		Guan, Katharine	katharine.guan@gmail.com	DNA	liquid culture	Berkeley, California, USA	NIYOGIChlamyReseqP2	C4	2016-01-13	Dry Ice Intact	Pass			2016-01-20	10	100	93	91		Y			Illumina Regular Fragment, 475bp	Illumina Regular Fragment, 600bp, Tubes	AXCGZ	Illumina Regular Fragment, 600bp, Tubes					0	Pass
2004	Functional genomics of photosynthesis in Chlamydomonas, JGI‚Äôs flagship alga	Niyogi, Kris	CSP	1098184	Chlamydomonas reinhardtii 4A+ CAL011.01.06 Resequencing	1098343	Chlamydomonas reinhardtii 4A+ CAL011.01.06 Resequencing	Algal Resequencing, Isolate	Plant	Complete	2016-03-31	Barry, Kerrie	105529	BAR2727A1	27-16215	CAL011.01.06		Guan, Katharine	katharine.guan@gmail.com	DNA	liquid culture	Berkeley, California, USA	NIYOGIChlamyReseqP2	D4	2016-01-13	Dry Ice Intact	Pass			2016-01-20	10	100	35	87		Y			Illumina Regular Fragment, 475bp	Illumina Regular Fragment, 600bp, Tubes	AXCHA	Illumina Regular Fragment, 600bp, Tubes					0	Pass
2004	Functional genomics of photosynthesis in Chlamydomonas, JGI‚Äôs flagship alga	Niyogi, Kris	CSP	1098186	Chlamydomonas reinhardtii 4A+ CAL011.01.07 Resequencing	1098344	Chlamydomonas reinhardtii 4A+ CAL011.01.07 Resequencing	Algal Resequencing, Isolate	Plant	Complete	2016-03-31	Barry, Kerrie	105530	BAR2702A1	27-16215	CAL011.01.07		Guan, Katharine	katharine.guan@gmail.com	DNA	liquid culture	Berkeley, California, USA	NIYOGIChlamyReseqP2	E4	2016-01-13	Dry Ice Intact	Pass			2016-01-20	10	100	44	88		Y			Illumina Regular Fragment, 475bp	Illumina Regular Fragment, 600bp, Tubes	AXCHB	Illumina Regular Fragment, 600bp, Tubes					0	Pass
2004	Functional genomics of photosynthesis in Chlamydomonas, JGI‚Äôs flagship alga	Niyogi, Kris	CSP	1098188	Chlamydomonas reinhardtii 4A+ CAL011.01.08 Resequencing	1098345	Chlamydomonas reinhardtii 4A+ CAL011.01.08 Resequencing	Algal Resequencing, Isolate	Plant	Complete	2016-03-31	Barry, Kerrie	105531	BAR2788A1	27-16215	CAL011.01.08		Guan, Katharine	katharine.guan@gmail.com	DNA	liquid culture	Berkeley, California, USA	NIYOGIChlamyReseqP2	F4	2016-01-13	Dry Ice Intact	Pass			2016-01-20	10	100	17	81		Y			Illumina Regular Fragment, 475bp	Illumina Regular Fragment, 600bp, Tubes	AXCHC	Illumina Regular Fragment, 600bp, Tubes					0	Pass
2004	Functional genomics of photosynthesis in Chlamydomonas, JGI‚Äôs flagship alga	Niyogi, Kris	CSP	1098190	Chlamydomonas reinhardtii 4A+ CAL011.01.10 Resequencing	1098346	Chlamydomonas reinhardtii 4A+ CAL011.01.10 Resequencing	Algal Resequencing, Isolate	Plant	Complete	2016-03-31	Barry, Kerrie	105532	BAR2765A1	27-16215	CAL011.01.10		Guan, Katharine	katharine.guan@gmail.com	DNA	liquid culture	Berkeley, California, USA	NIYOGIChlamyReseqP2	G4	2016-01-13	Dry Ice Intact	Pass			2016-01-20	10	100	8	70		Y			Illumina Regular Fragment, 475bp	Illumina Regular Fragment, 600bp, Tubes	AXCHG	Illumina Regular Fragment, 600bp, Tubes					0	Pass
2004	Functional genomics of photosynthesis in Chlamydomonas, JGI‚Äôs flagship alga	Niyogi, Kris	CSP	1098192	Chlamydomonas reinhardtii 4A+ CAL011.01.16 Resequencing	1098347	Chlamydomonas reinhardtii 4A+ CAL011.01.16 Resequencing	Algal Resequencing, Isolate	Plant	Complete	2016-03-31	Barry, Kerrie	105533	BAR2714A1	27-16215	CAL011.01.16		Guan, Katharine	katharine.guan@gmail.com	DNA	liquid culture	Berkeley, California, USA	NIYOGIChlamyReseqP2	H4	2016-01-13	Dry Ice Intact	Pass			2016-01-20	10	100	2	26		Y			Illumina Regular Fragment, 475bp	Illumina Regular Fragment, 600bp, Tubes	AXCHH	Illumina Regular Fragment, 600bp, Tubes					0	Pass
2004	Functional genomics of photosynthesis in Chlamydomonas, JGI‚Äôs flagship alga	Niyogi, Kris	CSP	1098194	Chlamydomonas reinhardtii 4A+ CAL011.01.18 Resequencing	1098348	Chlamydomonas reinhardtii 4A+ CAL011.01.18 Resequencing	Algal Resequencing, Isolate	Plant	Complete	2016-03-31	Barry, Kerrie	105534	BAR2736A1	27-16215	CAL011.01.18		Guan, Katharine	katharine.guan@gmail.com	DNA	liquid culture	Berkeley, California, USA	NIYOGIChlamyReseqP2	A5	2016-01-13	Dry Ice Intact	Pass			2016-01-20	10	100	111	92		Y			Illumina Regular Fragment, 475bp	Illumina Regular Fragment, 600bp, Tubes	AXCHN	Illumina Regular Fragment, 600bp, Tubes					0	Pass
2004	Functional genomics of photosynthesis in Chlamydomonas, JGI‚Äôs flagship alga	Niyogi, Kris	CSP	1098196	Chlamydomonas reinhardtii 4A+ CAL011.01.19 Resequencing	1098349	Chlamydomonas reinhardtii 4A+ CAL011.01.19 Resequencing	Algal Resequencing, Isolate	Plant	Complete	2016-03-31	Barry, Kerrie	105535	BAR2769A1	27-16215	CAL011.01.19		Guan, Katharine	katharine.guan@gmail.com	DNA	liquid culture	Berkeley, California, USA	NIYOGIChlamyReseqP2	B5	2016-01-13	Dry Ice Intact	Pass			2016-01-20	10	100	14	80		Y			Illumina Regular Fragment, 475bp	Illumina Regular Fragment, 600bp, Tubes	AXCHO	Illumina Regular Fragment, 600bp, Tubes					0	Pass
2004	Functional genomics of photosynthesis in Chlamydomonas, JGI‚Äôs flagship alga	Niyogi, Kris	CSP	1098198	Chlamydomonas reinhardtii 4A+ CAL011.01.20 Resequencing	1098350	Chlamydomonas reinhardtii 4A+ CAL011.01.20 Resequencing	Algal Resequencing, Isolate	Plant	Complete	2016-03-31	Barry, Kerrie	105536	BAR2790A1	27-16215	CAL011.01.20		Guan, Katharine	katharine.guan@gmail.com	DNA	liquid culture	Berkeley, California, USA	NIYOGIChlamyReseqP2	C5	2016-01-13	Dry Ice Intact	Pass			2016-01-20	10	100	12	78		Y			Illumina Regular Fragment, 475bp	Illumina Regular Fragment, 600bp, Tubes	AXCHP	Illumina Regular Fragment, 600bp, Tubes					0	Pass
2004	Functional genomics of photosynthesis in Chlamydomonas, JGI‚Äôs flagship alga	Niyogi, Kris	CSP	1098200	Chlamydomonas reinhardtii 4A+ CAL011.01.24 Resequencing	1098351	Chlamydomonas reinhardtii 4A+ CAL011.01.24 Resequencing	Algal Resequencing, Isolate	Plant	Complete	2016-03-31	Barry, Kerrie	105537	BAR2719A1	27-16215	CAL011.01.24		Guan, Katharine	katharine.guan@gmail.com	DNA	liquid culture	Berkeley, California, USA	NIYOGIChlamyReseqP2	D5	2016-01-13	Dry Ice Intact	Pass			2016-01-20	10	100	41	89		Y			Illumina Regular Fragment, 475bp	Illumina Regular Fragment, 600bp, Tubes	AXCHS	Illumina Regular Fragment, 600bp, Tubes					0	Pass
2004	Functional genomics of photosynthesis in Chlamydomonas, JGI‚Äôs flagship alga	Niyogi, Kris	CSP	1098202	Chlamydomonas reinhardtii 4A+ CAL011.01.26 Resequencing	1098352	Chlamydomonas reinhardtii 4A+ CAL011.01.26 Resequencing	Algal Resequencing, Isolate	Plant	Complete	2016-03-31	Barry, Kerrie	105538	BAR2757A1	27-16215	CAL011.01.26		Guan, Katharine	katharine.guan@gmail.com	DNA	liquid culture	Berkeley, California, USA	NIYOGIChlamyReseqP2	E5	2016-01-13	Dry Ice Intact	Pass			2016-01-20	10	100	35	88		Y			Illumina Regular Fragment, 475bp	Illumina Regular Fragment, 600bp, Tubes	AXCHT	Illumina Regular Fragment, 600bp, Tubes					0	Pass
2004	Functional genomics of photosynthesis in Chlamydomonas, JGI‚Äôs flagship alga	Niyogi, Kris	CSP	1098204	Chlamydomonas reinhardtii 4A+ CAL011.01.30 Resequencing	1098353	Chlamydomonas reinhardtii 4A+ CAL011.01.30 Resequencing	Algal Resequencing, Isolate	Plant	Complete	2016-03-31	Barry, Kerrie	105539	BAR2772A1	27-16215	CAL011.01.30		Guan, Katharine	katharine.guan@gmail.com	DNA	liquid culture	Berkeley, California, USA	NIYOGIChlamyReseqP2	F5	2016-01-13	Dry Ice Intact	Pass			2016-01-20	10	100	69	89		Y			Illumina Regular Fragment, 475bp	Illumina Regular Fragment, 600bp, Tubes	AXCHU	Illumina Regular Fragment, 600bp, Tubes					0	Pass
2004	Functional genomics of photosynthesis in Chlamydomonas, JGI‚Äôs flagship alga	Niyogi, Kris	CSP	1098206	Chlamydomonas reinhardtii 4A+ CAL011.01.31 Resequencing	1098354	Chlamydomonas reinhardtii 4A+ CAL011.01.31 Resequencing	Algal Resequencing, Isolate	Plant	Complete	2016-03-31	Barry, Kerrie	105540	BAR2722A1	27-16215	CAL011.01.31		Guan, Katharine	katharine.guan@gmail.com	DNA	liquid culture	Berkeley, California, USA	NIYOGIChlamyReseqP2	G5	2016-01-13	Dry Ice Intact	Pass			2016-01-20	10	100	72	89		Y			Illumina Regular Fragment, 475bp	Illumina Regular Fragment, 600bp, Tubes	AXCHW	Illumina Regular Fragment, 600bp, Tubes					0	Pass
2004	Functional genomics of photosynthesis in Chlamydomonas, JGI‚Äôs flagship alga	Niyogi, Kris	CSP	1098208	Chlamydomonas reinhardtii 4A+ CAL011.01.32 Resequencing	1098355	Chlamydomonas reinhardtii 4A+ CAL011.01.32 Resequencing	Algal Resequencing, Isolate	Plant	Complete	2016-03-31	Barry, Kerrie	105541	BAR2741A1	27-16215	CAL011.01.32		Guan, Katharine	katharine.guan@gmail.com	DNA	liquid culture	Berkeley, California, USA	NIYOGIChlamyReseqP2	H5	2016-01-13	Dry Ice Intact	Pass			2016-01-20	10	100	35	85		Y			Illumina Regular Fragment, 475bp	Illumina Regular Fragment, 600bp, Tubes	AXCHX	Illumina Regular Fragment, 600bp, Tubes					0	Pass
2004	Functional genomics of photosynthesis in Chlamydomonas, JGI‚Äôs flagship alga	Niyogi, Kris	CSP	1098210	Chlamydomonas reinhardtii 4A+ CAL011.01.33 Resequencing	1098356	Chlamydomonas reinhardtii 4A+ CAL011.01.33 Resequencing	Algal Resequencing, Isolate	Plant	Complete	2016-03-31	Barry, Kerrie	105542	BAR2764A1	27-16215	CAL011.01.33		Guan, Katharine	katharine.guan@gmail.com	DNA	liquid culture	Berkeley, California, USA	NIYOGIChlamyReseqP2	A6	2016-01-13	Dry Ice Intact	Pass			2016-01-20	10	100	73	90		Y			Illumina Regular Fragment, 475bp	Illumina Regular Fragment, 600bp, Tubes	AXCHY	Illumina Regular Fragment, 600bp, Tubes					0	Pass
2004	Functional genomics of photosynthesis in Chlamydomonas, JGI‚Äôs flagship alga	Niyogi, Kris	CSP	1098212	Chlamydomonas reinhardtii 4A+ CAL011.01.37 Resequencing	1098357	Chlamydomonas reinhardtii 4A+ CAL011.01.37 Resequencing	Algal Resequencing, Isolate	Plant	Complete	2016-03-31	Barry, Kerrie	105543	BAR2709A1	27-16215	CAL011.01.37		Guan, Katharine	katharine.guan@gmail.com	DNA	liquid culture	Berkeley, California, USA	NIYOGIChlamyReseqP2	B6	2016-01-13	Dry Ice Intact	Pass			2016-01-20	10	100	19	85		Y			Illumina Regular Fragment, 475bp	Illumina Regular Fragment, 600bp, Tubes	AXCHZ	Illumina Regular Fragment, 600bp, Tubes					0	Pass
2004	Functional genomics of photosynthesis in Chlamydomonas, JGI‚Äôs flagship alga	Niyogi, Kris	CSP	1098214	Chlamydomonas reinhardtii 4A+ CAL011.01.38 Resequencing	1098358	Chlamydomonas reinhardtii 4A+ CAL011.01.38 Resequencing	Algal Resequencing, Isolate	Plant	Complete	2016-03-31	Barry, Kerrie	105544	BAR2778A1	27-16215	CAL011.01.38		Guan, Katharine	katharine.guan@gmail.com	DNA	liquid culture	Berkeley, California, USA	NIYOGIChlamyReseqP2	C6	2016-01-13	Dry Ice Intact	Pass			2016-01-20	10	100	59	90		Y			Illumina Regular Fragment, 475bp	Illumina Regular Fragment, 600bp, Tubes	AXCNA	Illumina Regular Fragment, 600bp, Tubes					0	Pass
2004	Functional genomics of photosynthesis in Chlamydomonas, JGI‚Äôs flagship alga	Niyogi, Kris	CSP	1098216	Chlamydomonas reinhardtii 4A+ CAL011.01.39 Resequencing	1098359	Chlamydomonas reinhardtii 4A+ CAL011.01.39 Resequencing	Algal Resequencing, Isolate	Plant	Complete	2016-03-31	Barry, Kerrie	105545	BAR2766A1	27-16215	CAL011.01.39		Guan, Katharine	katharine.guan@gmail.com	DNA	liquid culture	Berkeley, California, USA	NIYOGIChlamyReseqP2	D6	2016-01-13	Dry Ice Intact	Pass			2016-01-20	10	100	40	89		Y			Illumina Regular Fragment, 475bp	Illumina Regular Fragment, 600bp, Tubes	AXCNB	Illumina Regular Fragment, 600bp, Tubes					0	Pass
2004	Functional genomics of photosynthesis in Chlamydomonas, JGI‚Äôs flagship alga	Niyogi, Kris	CSP	1098218	Chlamydomonas reinhardtii 4A+ CAL011.01.41 Resequencing	1098360	Chlamydomonas reinhardtii 4A+ CAL011.01.41 Resequencing	Algal Resequencing, Isolate	Plant	Complete	2016-03-31	Barry, Kerrie	105546	BAR2744A1	27-16215	CAL011.01.41		Guan, Katharine	katharine.guan@gmail.com	DNA	liquid culture	Berkeley, California, USA	NIYOGIChlamyReseqP2	E6	2016-01-13	Dry Ice Intact	Pass			2016-01-20	10	100	60	89		Y			Illumina Regular Fragment, 475bp	Illumina Regular Fragment, 600bp, Tubes	AXCNC	Illumina Regular Fragment, 600bp, Tubes					0	Pass
2004	Functional genomics of photosynthesis in Chlamydomonas, JGI‚Äôs flagship alga	Niyogi, Kris	CSP	1098220	Chlamydomonas reinhardtii 4A+ CAL011.01.46 Resequencing	1098361	Chlamydomonas reinhardtii 4A+ CAL011.01.46 Resequencing	Algal Resequencing, Isolate	Plant	Complete	2016-03-31	Barry, Kerrie	105547	BAR2718A1	27-16215	CAL011.01.46		Guan, Katharine	katharine.guan@gmail.com	DNA	liquid culture	Berkeley, California, USA	NIYOGIChlamyReseqP2	F6	2016-01-13	Dry Ice Intact	Pass			2016-01-20	10	100	62	90		Y			Illumina Regular Fragment, 475bp	Illumina Regular Fragment, 600bp, Tubes	AXCNG	Illumina Regular Fragment, 600bp, Tubes					0	Pass
2004	Functional genomics of photosynthesis in Chlamydomonas, JGI‚Äôs flagship alga	Niyogi, Kris	CSP	1098222	Chlamydomonas reinhardtii 4A+ CAL012.01.01 Resequencing	1098362	Chlamydomonas reinhardtii 4A+ CAL012.01.01 Resequencing	Algal Resequencing, Isolate	Plant	Complete	2016-03-31	Barry, Kerrie	105548	BAR2754A1	27-16215	CAL012.01.01		Guan, Katharine	katharine.guan@gmail.com	DNA	liquid culture	Berkeley, California, USA	NIYOGIChlamyReseqP2	G6	2016-01-13	Dry Ice Intact	Pass			2016-01-20	10	100	3	36		Y			Illumina Regular Fragment, 475bp	Illumina Regular Fragment, 600bp, Tubes	AXCNH	Illumina Regular Fragment, 600bp, Tubes					0	Pass
2004	Functional genomics of photosynthesis in Chlamydomonas, JGI‚Äôs flagship alga	Niyogi, Kris	CSP	1098224	Chlamydomonas reinhardtii 4A+ CAL012.01.03 Resequencing	1098363	Chlamydomonas reinhardtii 4A+ CAL012.01.03 Resequencing	Algal Resequencing, Isolate	Plant	Complete	2016-03-31	Barry, Kerrie	105549	BAR2725A1	27-16215	CAL012.01.03		Guan, Katharine	katharine.guan@gmail.com	DNA	liquid culture	Berkeley, California, USA	NIYOGIChlamyReseqP2	H6	2016-01-13	Dry Ice Intact	Pass			2016-01-20	10	100	4	51		Y			Illumina Regular Fragment, 475bp	Illumina Regular Fragment, 600bp, Tubes	AXCNN	Illumina Regular Fragment, 600bp, Tubes					0	Pass
2004	Functional genomics of photosynthesis in Chlamydomonas, JGI‚Äôs flagship alga	Niyogi, Kris	CSP	1098226	Chlamydomonas reinhardtii 4A+ CAL012.01.11 Resequencing	1098364	Chlamydomonas reinhardtii 4A+ CAL012.01.11 Resequencing	Algal Resequencing, Isolate	Plant	Complete	2016-03-31	Barry, Kerrie	105550	BAR2721A1	27-16215	CAL012.01.11		Guan, Katharine	katharine.guan@gmail.com	DNA	liquid culture	Berkeley, California, USA	NIYOGIChlamyReseqP2	A7	2016-01-13	Dry Ice Intact	Pass			2016-01-20	10	100	9	76		Y			Illumina Regular Fragment, 475bp	Illumina Regular Fragment, 600bp, Tubes	AXCNO	Illumina Regular Fragment, 600bp, Tubes					0	Pass
2004	Functional genomics of photosynthesis in Chlamydomonas, JGI‚Äôs flagship alga	Niyogi, Kris	CSP	1098228	Chlamydomonas reinhardtii 4A+ CAL012.01.15 Resequencing	1098365	Chlamydomonas reinhardtii 4A+ CAL012.01.15 Resequencing	Algal Resequencing, Isolate	Plant	Complete	2016-03-31	Barry, Kerrie	105551	BAR2785A1	27-16215	CAL012.01.15		Guan, Katharine	katharine.guan@gmail.com	DNA	liquid culture	Berkeley, California, USA	NIYOGIChlamyReseqP2	B7	2016-01-13	Dry Ice Intact	Pass			2016-01-20	10	100	9	73		Y			Illumina Regular Fragment, 475bp	Illumina Regular Fragment, 600bp, Tubes	AXCNP	Illumina Regular Fragment, 600bp, Tubes					0	Pass
2004	Functional genomics of photosynthesis in Chlamydomonas, JGI‚Äôs flagship alga	Niyogi, Kris	CSP	1098230	Chlamydomonas reinhardtii 4A+ CAL012.01.21 Resequencing	1098366	Chlamydomonas reinhardtii 4A+ CAL012.01.21 Resequencing	Algal Resequencing, Isolate	Plant	Complete	2016-03-31	Barry, Kerrie	105552	BAR2763A1	27-16215	CAL012.01.21		Guan, Katharine	katharine.guan@gmail.com	DNA	liquid culture	Berkeley, California, USA	NIYOGIChlamyReseqP2	C7	2016-01-13	Dry Ice Intact	Pass			2016-01-20	10	100	10	75		Y			Illumina Regular Fragment, 475bp	Illumina Regular Fragment, 600bp, Tubes	AXCNS	Illumina Regular Fragment, 600bp, Tubes					0	Pass
2004	Functional genomics of photosynthesis in Chlamydomonas, JGI‚Äôs flagship alga	Niyogi, Kris	CSP	1098232	Chlamydomonas reinhardtii 4A+ CAL012.01.24 Resequencing	1098367	Chlamydomonas reinhardtii 4A+ CAL012.01.24 Resequencing	Algal Resequencing, Isolate	Plant	Complete	2016-03-31	Barry, Kerrie	105553	BAR2707A1	27-16215	CAL012.01.24		Guan, Katharine	katharine.guan@gmail.com	DNA	liquid culture	Berkeley, California, USA	NIYOGIChlamyReseqP2	D7	2016-01-13	Dry Ice Intact	Pass			2016-01-20	10	100	9	73		Y			Illumina Regular Fragment, 475bp	Illumina Regular Fragment, 600bp, Tubes	AXCNT	Illumina Regular Fragment, 600bp, Tubes					0	Pass
2004	Functional genomics of photosynthesis in Chlamydomonas, JGI‚Äôs flagship alga	Niyogi, Kris	CSP	1098234	Chlamydomonas reinhardtii 4A+ CAL012.01.28 Resequencing	1098368	Chlamydomonas reinhardtii 4A+ CAL012.01.28 Resequencing	Algal Resequencing, Isolate	Plant	Complete	2016-03-31	Barry, Kerrie	105554	BAR2732A1	27-16215	CAL012.01.28		Guan, Katharine	katharine.guan@gmail.com	DNA	liquid culture	Berkeley, California, USA	NIYOGIChlamyReseqP2	E7	2016-01-13	Dry Ice Intact	Pass			2016-01-20	10	100	35	87		Y			Illumina Regular Fragment, 475bp	Illumina Regular Fragment, 600bp, Tubes	AXCNU	Illumina Regular Fragment, 600bp, Tubes					0	Pass
2004	Functional genomics of photosynthesis in Chlamydomonas, JGI‚Äôs flagship alga	Niyogi, Kris	CSP	1098236	Chlamydomonas reinhardtii 4A+ CAL012.01.33 Resequencing	1098369	Chlamydomonas reinhardtii 4A+ CAL012.01.33 Resequencing	Algal Resequencing, Isolate	Plant	Complete	2016-03-31	Barry, Kerrie	105555	BAR2761A1	27-16215	CAL012.01.33		Guan, Katharine	katharine.guan@gmail.com	DNA	liquid culture	Berkeley, California, USA	NIYOGIChlamyReseqP2	F7	2016-01-13	Dry Ice Intact	Pass			2016-01-20	10	100	19	82		Y			Illumina Regular Fragment, 475bp	Illumina Regular Fragment, 600bp, Tubes	AXCNW	Illumina Regular Fragment, 600bp, Tubes					0	Pass
2004	Functional genomics of photosynthesis in Chlamydomonas, JGI‚Äôs flagship alga	Niyogi, Kris	CSP	1098238	Chlamydomonas reinhardtii 4A+ CAL012.01.35 Resequencing	1098370	Chlamydomonas reinhardtii 4A+ CAL012.01.35 Resequencing	Algal Resequencing, Isolate	Plant	Complete	2016-03-31	Barry, Kerrie	105556	BAR2789A1	27-16215	CAL012.01.35		Guan, Katharine	katharine.guan@gmail.com	DNA	liquid culture	Berkeley, California, USA	NIYOGIChlamyReseqP2	G7	2016-01-13	Dry Ice Intact	Pass			2016-01-20	10	100	65	90		Y			Illumina Regular Fragment, 475bp	Illumina Regular Fragment, 600bp, Tubes	AXCNX	Illumina Regular Fragment, 600bp, Tubes					0	Pass
2004	Functional genomics of photosynthesis in Chlamydomonas, JGI‚Äôs flagship alga	Niyogi, Kris	CSP	1098240	Chlamydomonas reinhardtii 4A+ CAL012.01.38 Resequencing	1098371	Chlamydomonas reinhardtii 4A+ CAL012.01.38 Resequencing	Algal Resequencing, Isolate	Plant	Complete	2016-03-31	Barry, Kerrie	105557	BAR2730A1	27-16215	CAL012.01.38		Guan, Katharine	katharine.guan@gmail.com	DNA	liquid culture	Berkeley, California, USA	NIYOGIChlamyReseqP2	H7	2016-01-13	Dry Ice Intact	Pass			2016-01-20	10	100	49	90		Y			Illumina Regular Fragment, 475bp	Illumina Regular Fragment, 600bp, Tubes	AXCNY	Illumina Regular Fragment, 600bp, Tubes					0	Pass
2004	Functional genomics of photosynthesis in Chlamydomonas, JGI‚Äôs flagship alga	Niyogi, Kris	CSP	1098242	Chlamydomonas reinhardtii 4A+ CAL012.01.42 Resequencing	1098372	Chlamydomonas reinhardtii 4A+ CAL012.01.42 Resequencing	Algal Resequencing, Isolate	Plant	Complete	2016-03-31	Barry, Kerrie	105558	BAR2756A1	27-16215	CAL012.01.42		Guan, Katharine	katharine.guan@gmail.com	DNA	liquid culture	Berkeley, California, USA	NIYOGIChlamyReseqP2	A8	2016-01-13	Dry Ice Intact	Pass			2016-01-20	10	100	30	89		Y			Illumina Regular Fragment, 475bp	Illumina Regular Fragment, 600bp, Tubes	AXCNZ	Illumina Regular Fragment, 600bp, Tubes					0	Pass
2004	Functional genomics of photosynthesis in Chlamydomonas, JGI‚Äôs flagship alga	Niyogi, Kris	CSP	1098244	Chlamydomonas reinhardtii 4A+ CAL012.01.48 Resequencing	1098373	Chlamydomonas reinhardtii 4A+ CAL012.01.48 Resequencing	Algal Resequencing, Isolate	Plant	Complete	2016-03-31	Barry, Kerrie	105559	BAR2774A1	27-16215	CAL012.01.48		Guan, Katharine	katharine.guan@gmail.com	DNA	liquid culture	Berkeley, California, USA	NIYOGIChlamyReseqP2	B8	2016-01-13	Dry Ice Intact	Pass			2016-01-20	10	100	16	82		Y			Illumina Regular Fragment, 475bp	Illumina Regular Fragment, 600bp, Tubes	AXCOA	Illumina Regular Fragment, 600bp, Tubes					0	Pass
2004	Functional genomics of photosynthesis in Chlamydomonas, JGI‚Äôs flagship alga	Niyogi, Kris	CSP	1098246	Chlamydomonas reinhardtii 4A+ CAL013.01.01 Resequencing	1098374	Chlamydomonas reinhardtii 4A+ CAL013.01.01 Resequencing	Algal Resequencing, Isolate	Plant	Complete	2016-03-31	Barry, Kerrie	105560	BAR2720A1	27-16215	CAL013.01.01		Guan, Katharine	katharine.guan@gmail.com	DNA	liquid culture	Berkeley, California, USA	NIYOGIChlamyReseqP2	C8	2016-01-13	Dry Ice Intact	Pass			2016-01-20	10	100	14	80		Y			Illumina Regular Fragment, 475bp	Illumina Regular Fragment, 600bp, Tubes	AXCOB	Illumina Regular Fragment, 600bp, Tubes					0	Pass
2004	Functional genomics of photosynthesis in Chlamydomonas, JGI‚Äôs flagship alga	Niyogi, Kris	CSP	1098248	Chlamydomonas reinhardtii 4A+ CAL013.01.02 Resequencing	1098375	Chlamydomonas reinhardtii 4A+ CAL013.01.02 Resequencing	Algal Resequencing, Isolate	Plant	Complete	2016-03-31	Barry, Kerrie	105561	BAR2739A1	27-16215	CAL013.01.02		Guan, Katharine	katharine.guan@gmail.com	DNA	liquid culture	Berkeley, California, USA	NIYOGIChlamyReseqP2	D8	2016-01-13	Dry Ice Intact	Pass			2016-01-20	10	100	47	84		Y			Illumina Regular Fragment, 475bp	Illumina Regular Fragment, 600bp, Tubes	AXCOC	Illumina Regular Fragment, 600bp, Tubes					0	Pass
2004	Functional genomics of photosynthesis in Chlamydomonas, JGI‚Äôs flagship alga	Niyogi, Kris	CSP	1098250	Chlamydomonas reinhardtii 4A+ CAL013.01.03 Resequencing	1098376	Chlamydomonas reinhardtii 4A+ CAL013.01.03 Resequencing	Algal Resequencing, Isolate	Plant	Complete	2016-03-31	Barry, Kerrie	105562	BAR2762A1	27-16215	CAL013.01.03		Guan, Katharine	katharine.guan@gmail.com	DNA	liquid culture	Berkeley, California, USA	NIYOGIChlamyReseqP2	E8	2016-01-13	Dry Ice Intact	Pass			2016-01-20	10	100	34	88		Y			Illumina Regular Fragment, 475bp	Illumina Regular Fragment, 600bp, Tubes	AXCOG	Illumina Regular Fragment, 600bp, Tubes					0	Pass
2004	Functional genomics of photosynthesis in Chlamydomonas, JGI‚Äôs flagship alga	Niyogi, Kris	CSP	1098252	Chlamydomonas reinhardtii 4A+ CAL013.01.04 Resequencing	1098377	Chlamydomonas reinhardtii 4A+ CAL013.01.04 Resequencing	Algal Resequencing, Isolate	Plant	Complete	2016-03-31	Barry, Kerrie	105563	BAR2706A1	27-16215	CAL013.01.04		Guan, Katharine	katharine.guan@gmail.com	DNA	liquid culture	Berkeley, California, USA	NIYOGIChlamyReseqP2	F8	2016-01-13	Dry Ice Intact	Pass			2016-01-20	10	100	43	86		Y			Illumina Regular Fragment, 475bp	Illumina Regular Fragment, 600bp, Tubes	AXCOH	Illumina Regular Fragment, 600bp, Tubes					0	Pass
2004	Functional genomics of photosynthesis in Chlamydomonas, JGI‚Äôs flagship alga	Niyogi, Kris	CSP	1098254	Chlamydomonas reinhardtii 4A+ CAL013.01.05 Resequencing	1098378	Chlamydomonas reinhardtii 4A+ CAL013.01.05 Resequencing	Algal Resequencing, Isolate	Plant	Complete	2016-03-31	Barry, Kerrie	105564	BAR2780A1	27-16215	CAL013.01.05		Guan, Katharine	katharine.guan@gmail.com	DNA	liquid culture	Berkeley, California, USA	NIYOGIChlamyReseqP2	G8	2016-01-13	Dry Ice Intact	Pass			2016-01-20	10	100	17	81		Y			Illumina Regular Fragment, 475bp	Illumina Regular Fragment, 600bp, Tubes	AXCON	Illumina Regular Fragment, 600bp, Tubes					0	Pass
2004	Functional genomics of photosynthesis in Chlamydomonas, JGI‚Äôs flagship alga	Niyogi, Kris	CSP	1098256	Chlamydomonas reinhardtii 4A+ CAL013.01.07 Resequencing	1098379	Chlamydomonas reinhardtii 4A+ CAL013.01.07 Resequencing	Algal Resequencing, Isolate	Plant	Complete	2016-03-31	Barry, Kerrie	105565	BAR2760A1	27-16215	CAL013.01.07		Guan, Katharine	katharine.guan@gmail.com	DNA	liquid culture	Berkeley, California, USA	NIYOGIChlamyReseqP2	H8	2016-01-13	Dry Ice Intact	Pass			2016-01-20	10	100	19	83		Y			Illumina Regular Fragment, 475bp	Illumina Regular Fragment, 600bp, Tubes	AXCOO	Illumina Regular Fragment, 600bp, Tubes					0	Pass
2004	Functional genomics of photosynthesis in Chlamydomonas, JGI‚Äôs flagship alga	Niyogi, Kris	CSP	1098258	Chlamydomonas reinhardtii 4A+ CAL013.01.08 Resequencing	1098380	Chlamydomonas reinhardtii 4A+ CAL013.01.08 Resequencing	Algal Resequencing, Isolate	Plant	Complete	2016-03-31	Barry, Kerrie	105566	BAR2743A1	27-16215	CAL013.01.08		Guan, Katharine	katharine.guan@gmail.com	DNA	liquid culture	Berkeley, California, USA	NIYOGIChlamyReseqP2	A9	2016-01-13	Dry Ice Intact	Pass			2016-01-20	10	100	10	74		Y			Illumina Regular Fragment, 475bp	Illumina Regular Fragment, 600bp, Tubes	AXCOP	Illumina Regular Fragment, 600bp, Tubes					0	Pass
2004	Functional genomics of photosynthesis in Chlamydomonas, JGI‚Äôs flagship alga	Niyogi, Kris	CSP	1098260	Chlamydomonas reinhardtii 4A+ CAL013.01.09 Resequencing	1098381	Chlamydomonas reinhardtii 4A+ CAL013.01.09 Resequencing	Algal Resequencing, Isolate	Plant	Complete	2016-03-31	Barry, Kerrie	105567	BAR2776A1	27-16215	CAL013.01.09		Guan, Katharine	katharine.guan@gmail.com	DNA	liquid culture	Berkeley, California, USA	NIYOGIChlamyReseqP2	B9	2016-01-13	Dry Ice Intact	Pass			2016-01-20	10	100	11	76		Y			Illumina Regular Fragment, 475bp	Illumina Regular Fragment, 600bp, Tubes	AXCOS	Illumina Regular Fragment, 600bp, Tubes					0	Pass
2004	Functional genomics of photosynthesis in Chlamydomonas, JGI‚Äôs flagship alga	Niyogi, Kris	CSP	1098262	Chlamydomonas reinhardtii 4A+ CAL013.01.13 Resequencing	1098382	Chlamydomonas reinhardtii 4A+ CAL013.01.13 Resequencing	Algal Resequencing, Isolate	Plant	Complete	2016-03-31	Barry, Kerrie	105568	BAR2748A1	27-16215	CAL013.01.13		Guan, Katharine	katharine.guan@gmail.com	DNA	liquid culture	Berkeley, California, USA	NIYOGIChlamyReseqP2	C9	2016-01-13	Dry Ice Intact	Pass			2016-01-20	10	100	52	90		Y			Illumina Regular Fragment, 475bp	Illumina Regular Fragment, 600bp, Tubes	AXCOT	Illumina Regular Fragment, 600bp, Tubes					0	Pass
2004	Functional genomics of photosynthesis in Chlamydomonas, JGI‚Äôs flagship alga	Niyogi, Kris	CSP	1098264	Chlamydomonas reinhardtii 4A+ CAL013.01.14 Resequencing	1098383	Chlamydomonas reinhardtii 4A+ CAL013.01.14 Resequencing	Algal Resequencing, Isolate	Plant	Complete	2016-03-31	Barry, Kerrie	105569	BAR2728A1	27-16215	CAL013.01.14		Guan, Katharine	katharine.guan@gmail.com	DNA	liquid culture	Berkeley, California, USA	NIYOGIChlamyReseqP2	D9	2016-01-13	Dry Ice Intact	Pass			2016-01-20	10	100	99	89		Y			Illumina Regular Fragment, 475bp	Illumina Regular Fragment, 600bp, Tubes	AXCOU	Illumina Regular Fragment, 600bp, Tubes					0	Pass
2004	Functional genomics of photosynthesis in Chlamydomonas, JGI‚Äôs flagship alga	Niyogi, Kris	CSP	1098266	Chlamydomonas reinhardtii 4A+ CAL013.01.18 Resequencing	1098384	Chlamydomonas reinhardtii 4A+ CAL013.01.18 Resequencing	Algal Resequencing, Isolate	Plant	Complete	2016-03-31	Barry, Kerrie	105570	BAR2724A1	27-16215	CAL013.01.18		Guan, Katharine	katharine.guan@gmail.com	DNA	liquid culture	Berkeley, California, USA	NIYOGIChlamyReseqP2	E9	2016-01-13	Dry Ice Intact	Pass			2016-01-20	10	100	93	90		Y			Illumina Regular Fragment, 475bp	Illumina Regular Fragment, 600bp, Tubes	AXCOW	Illumina Regular Fragment, 600bp, Tubes					0	Pass
2004	Functional genomics of photosynthesis in Chlamydomonas, JGI‚Äôs flagship alga	Niyogi, Kris	CSP	1098268	Chlamydomonas reinhardtii 4A+ CAL014.01.01 Resequencing	1098385	Chlamydomonas reinhardtii 4A+ CAL014.01.01 Resequencing	Algal Resequencing, Isolate	Plant	Complete	2016-03-31	Barry, Kerrie	105571	BAR2784A1	27-16215	CAL014.01.01		Guan, Katharine	katharine.guan@gmail.com	DNA	liquid culture	Berkeley, California, USA	NIYOGIChlamyReseqP2	F9	2016-01-13	Dry Ice Intact	Pass			2016-01-20	10	100	30	86		Y			Illumina Regular Fragment, 475bp	Illumina Regular Fragment, 600bp, Tubes	AXCOX	Illumina Regular Fragment, 600bp, Tubes					0	Pass
2004	Functional genomics of photosynthesis in Chlamydomonas, JGI‚Äôs flagship alga	Niyogi, Kris	CSP	1098270	Chlamydomonas reinhardtii 4A+ CAL014.01.04 Resequencing	1098386	Chlamydomonas reinhardtii 4A+ CAL014.01.04 Resequencing	Algal Resequencing, Isolate	Plant	Complete	2016-03-31	Barry, Kerrie	105572	BAR2735A1	27-16215	CAL014.01.04		Guan, Katharine	katharine.guan@gmail.com	DNA	liquid culture	Berkeley, California, USA	NIYOGIChlamyReseqP2	G9	2016-01-13	Dry Ice Intact	Pass			2016-01-20	10	100	33	82		Y			Illumina Regular Fragment, 475bp	Illumina Regular Fragment, 600bp, Tubes	AXCOY	Illumina Regular Fragment, 600bp, Tubes					0	Pass
2004	Functional genomics of photosynthesis in Chlamydomonas, JGI‚Äôs flagship alga	Niyogi, Kris	CSP	1098272	Chlamydomonas reinhardtii 4A+ CAL014.01.05 Resequencing	1098387	Chlamydomonas reinhardtii 4A+ CAL014.01.05 Resequencing	Algal Resequencing, Isolate	Plant	Complete	2016-03-31	Barry, Kerrie	105573	BAR2708A1	27-16215	CAL014.01.05		Guan, Katharine	katharine.guan@gmail.com	DNA	liquid culture	Berkeley, California, USA	NIYOGIChlamyReseqP2	H9	2016-01-13	Dry Ice Intact	Pass			2016-01-20	10	100	12	78		Y			Illumina Regular Fragment, 475bp	Illumina Regular Fragment, 600bp, Tubes	AXCOZ	Illumina Regular Fragment, 600bp, Tubes					0	Pass
2004	Functional genomics of photosynthesis in Chlamydomonas, JGI‚Äôs flagship alga	Niyogi, Kris	CSP	1098274	Chlamydomonas reinhardtii 4A+ CAL014.01.06 Resequencing	1098388	Chlamydomonas reinhardtii 4A+ CAL014.01.06 Resequencing	Algal Resequencing, Isolate	Plant	Complete	2016-03-31	Barry, Kerrie	105574	BAR2738A1	27-16215	CAL014.01.06		Guan, Katharine	katharine.guan@gmail.com	DNA	liquid culture	Berkeley, California, USA	NIYOGIChlamyReseqP2	A10	2016-01-13	Dry Ice Intact	Pass			2016-01-20	10	100	24	83		Y			Illumina Regular Fragment, 475bp	Illumina Regular Fragment, 600bp, Tubes	AXCPA	Illumina Regular Fragment, 600bp, Tubes					0	Pass
2004	Functional genomics of photosynthesis in Chlamydomonas, JGI‚Äôs flagship alga	Niyogi, Kris	CSP	1098276	Chlamydomonas reinhardtii 4A+ CAL014.01.10 Resequencing	1098389	Chlamydomonas reinhardtii 4A+ CAL014.01.10 Resequencing	Algal Resequencing, Isolate	Plant	Complete	2016-03-31	Barry, Kerrie	105575	BAR2768A1	27-16215	CAL014.01.10		Guan, Katharine	katharine.guan@gmail.com	DNA	liquid culture	Berkeley, California, USA	NIYOGIChlamyReseqP2	B10	2016-01-13	Dry Ice Intact	Pass			2016-01-20	10	100	6	62		Y			Illumina Regular Fragment, 475bp	Illumina Regular Fragment, 600bp, Tubes	AXCPB	Illumina Regular Fragment, 600bp, Tubes					0	Pass
2004	Functional genomics of photosynthesis in Chlamydomonas, JGI‚Äôs flagship alga	Niyogi, Kris	CSP	1098278	Chlamydomonas reinhardtii 4A+ CAL014.01.11 Resequencing	1098390	Chlamydomonas reinhardtii 4A+ CAL014.01.11 Resequencing	Algal Resequencing, Isolate	Plant	Complete	2016-03-31	Barry, Kerrie	105576	BAR2787A1	27-16215	CAL014.01.11		Guan, Katharine	katharine.guan@gmail.com	DNA	liquid culture	Berkeley, California, USA	NIYOGIChlamyReseqP2	C10	2016-01-13	Dry Ice Intact	Pass			2016-01-20	10	100	13	79		Y			Illumina Regular Fragment, 475bp	Illumina Regular Fragment, 600bp, Tubes	AXCPC	Illumina Regular Fragment, 600bp, Tubes					0	Pass
2004	Functional genomics of photosynthesis in Chlamydomonas, JGI‚Äôs flagship alga	Niyogi, Kris	CSP	1098280	Chlamydomonas reinhardtii 4A+ CAL014.01.12 Resequencing	1098391	Chlamydomonas reinhardtii 4A+ CAL014.01.12 Resequencing	Algal Resequencing, Isolate	Plant	Complete	2016-03-31	Barry, Kerrie	105577	BAR2729A1	27-16215	CAL014.01.12		Guan, Katharine	katharine.guan@gmail.com	DNA	liquid culture	Berkeley, California, USA	NIYOGIChlamyReseqP2	D10	2016-01-13	Dry Ice Intact	Pass			2016-01-20	10	100	32	82		Y			Illumina Regular Fragment, 475bp	Illumina Regular Fragment, 600bp, Tubes	AXCPG	Illumina Regular Fragment, 600bp, Tubes					0	Pass
2004	Functional genomics of photosynthesis in Chlamydomonas, JGI‚Äôs flagship alga	Niyogi, Kris	CSP	1098282	Chlamydomonas reinhardtii 4A+ CAL014.01.13 Resequencing	1098392	Chlamydomonas reinhardtii 4A+ CAL014.01.13 Resequencing	Algal Resequencing, Isolate	Plant	Complete	2016-03-31	Barry, Kerrie	105578	BAR2759A1	27-16215	CAL014.01.13		Guan, Katharine	katharine.guan@gmail.com	DNA	liquid culture	Berkeley, California, USA	NIYOGIChlamyReseqP2	E10	2016-01-13	Dry Ice Intact	Pass			2016-01-20	10	100	10	73		Y			Illumina Regular Fragment, 475bp	Illumina Regular Fragment, 600bp, Tubes	AXCPH	Illumina Regular Fragment, 600bp, Tubes					0	Pass
2004	Functional genomics of photosynthesis in Chlamydomonas, JGI‚Äôs flagship alga	Niyogi, Kris	CSP	1098284	Chlamydomonas reinhardtii 4A+ CAL014.01.14a Resequencing	1098393	Chlamydomonas reinhardtii 4A+ CAL014.01.14a Resequencing	Algal Resequencing, Isolate	Plant	Complete	2016-03-31	Barry, Kerrie	105579	BAR2777A1	27-16215	CAL014.01.14a		Guan, Katharine	katharine.guan@gmail.com	DNA	liquid culture	Berkeley, California, USA	NIYOGIChlamyReseqP2	F10	2016-01-13	Dry Ice Intact	Pass			2016-01-20	10	100	35	82		Y			Illumina Regular Fragment, 475bp	Illumina Regular Fragment, 600bp, Tubes	AXCPN	Illumina Regular Fragment, 600bp, Tubes					0	Pass
2004	Functional genomics of photosynthesis in Chlamydomonas, JGI‚Äôs flagship alga	Niyogi, Kris	CSP	1098286	Chlamydomonas reinhardtii 4A+ CAL014.01.14b Resequencing	1098394	Chlamydomonas reinhardtii 4A+ CAL014.01.14b Resequencing	Algal Resequencing, Isolate	Plant	Complete	2016-03-31	Barry, Kerrie	105580	BAR2723A1	27-16215	CAL014.01.14b		Guan, Katharine	katharine.guan@gmail.com	DNA	liquid culture	Berkeley, California, USA	NIYOGIChlamyReseqP2	G10	2016-01-13	Dry Ice Intact	Pass			2016-01-20	10	100	87	90		Y			Illumina Regular Fragment, 475bp	Illumina Regular Fragment, 600bp, Tubes	AXCPO	Illumina Regular Fragment, 600bp, Tubes					0	Pass
2004	Functional genomics of photosynthesis in Chlamydomonas, JGI‚Äôs flagship alga	Niyogi, Kris	CSP	1098288	Chlamydomonas reinhardtii 4A+ CAL014.01.15 Resequencing	1098395	Chlamydomonas reinhardtii 4A+ CAL014.01.15 Resequencing	Algal Resequencing, Isolate	Plant	Complete	2016-03-31	Barry, Kerrie	105581	BAR2737A1	27-16215	CAL014.01.15		Guan, Katharine	katharine.guan@gmail.com	DNA	liquid culture	Berkeley, California, USA	NIYOGIChlamyReseqP2	H10	2016-01-13	Dry Ice Intact	Pass			2016-01-20	10	100	16	80		Y			Illumina Regular Fragment, 475bp	Illumina Regular Fragment, 600bp, Tubes	AXCPP	Illumina Regular Fragment, 600bp, Tubes					0	Pass
2004	Functional genomics of photosynthesis in Chlamydomonas, JGI‚Äôs flagship alga	Niyogi, Kris	CSP	1098290	Chlamydomonas reinhardtii 4A+ CAL014.01.16 Resequencing	1098396	Chlamydomonas reinhardtii 4A+ CAL014.01.16 Resequencing	Algal Resequencing, Isolate	Plant	Complete	2016-03-31	Barry, Kerrie	105582	BAR2779A1	27-16215	CAL014.01.16		Guan, Katharine	katharine.guan@gmail.com	DNA	liquid culture	Berkeley, California, USA	NIYOGIChlamyReseqP2	A11	2016-01-13	Dry Ice Intact	Pass			2016-01-20	10	100	22	83		Y			Illumina Regular Fragment, 475bp	Illumina Regular Fragment, 600bp, Tubes	AXCPS	Illumina Regular Fragment, 600bp, Tubes					0	Pass
2004	Functional genomics of photosynthesis in Chlamydomonas, JGI‚Äôs flagship alga	Niyogi, Kris	CSP	1098292	Chlamydomonas reinhardtii 4A+ CAL014.01.19 Resequencing	1098397	Chlamydomonas reinhardtii 4A+ CAL014.01.19 Resequencing	Algal Resequencing, Isolate	Plant	Complete	2016-03-31	Barry, Kerrie	105583	BAR2704A1	27-16215	CAL014.01.19		Guan, Katharine	katharine.guan@gmail.com	DNA	liquid culture	Berkeley, California, USA	NIYOGIChlamyReseqP2	B11	2016-01-13	Dry Ice Intact	Pass			2016-01-20	10	100	74	89		Y			Illumina Regular Fragment, 475bp	Illumina Regular Fragment, 600bp, Tubes	AXCPT	Illumina Regular Fragment, 600bp, Tubes					0	Pass
2004	Functional genomics of photosynthesis in Chlamydomonas, JGI‚Äôs flagship alga	Niyogi, Kris	CSP	1098294	Chlamydomonas reinhardtii 4A+ CAL014.01.22 Resequencing	1098398	Chlamydomonas reinhardtii 4A+ CAL014.01.22 Resequencing	Algal Resequencing, Isolate	Plant	Complete	2016-03-31	Barry, Kerrie	105584	BAR2783A1	27-16215	CAL014.01.22		Guan, Katharine	katharine.guan@gmail.com	DNA	liquid culture	Berkeley, California, USA	NIYOGIChlamyReseqP2	C11	2016-01-13	Dry Ice Intact	Pass			2016-01-20	10	100	71	90		Y			Illumina Regular Fragment, 475bp	Illumina Regular Fragment, 600bp, Tubes	AXCPU	Illumina Regular Fragment, 600bp, Tubes					0	Pass
2004	Functional genomics of photosynthesis in Chlamydomonas, JGI‚Äôs flagship alga	Niyogi, Kris	CSP	1098296	Chlamydomonas reinhardtii 4A+ CAL014.01.23 Resequencing	1098399	Chlamydomonas reinhardtii 4A+ CAL014.01.23 Resequencing	Algal Resequencing, Isolate	Plant	Complete	2016-03-31	Barry, Kerrie	105585	BAR2767A1	27-16215	CAL014.01.23		Guan, Katharine	katharine.guan@gmail.com	DNA	liquid culture	Berkeley, California, USA	NIYOGIChlamyReseqP2	D11	2016-01-13	Dry Ice Intact	Pass			2016-01-20	10	100	27	84		Y			Illumina Regular Fragment, 475bp	Illumina Regular Fragment, 600bp, Tubes	AXCPW	Illumina Regular Fragment, 600bp, Tubes					0	Pass
2004	Functional genomics of photosynthesis in Chlamydomonas, JGI‚Äôs flagship alga	Niyogi, Kris	CSP	1098298	Chlamydomonas reinhardtii 4A+ CAL014.01.24 Resequencing	1098400	Chlamydomonas reinhardtii 4A+ CAL014.01.24 Resequencing	Algal Resequencing, Isolate	Plant	Complete	2016-03-31	Barry, Kerrie	105586	BAR2745A1	27-16215	CAL014.01.24		Guan, Katharine	katharine.guan@gmail.com	DNA	liquid culture	Berkeley, California, USA	NIYOGIChlamyReseqP2	E11	2016-01-13	Dry Ice Intact	Pass			2016-01-20	10	100	27	85		Y			Illumina Regular Fragment, 475bp	Illumina Regular Fragment, 600bp, Tubes	AXCPX	Illumina Regular Fragment, 600bp, Tubes					0	Pass
2004	Functional genomics of photosynthesis in Chlamydomonas, JGI‚Äôs flagship alga	Niyogi, Kris	CSP	1098300	Chlamydomonas reinhardtii 4A+ CAL014.01.27 Resequencing	1098401	Chlamydomonas reinhardtii 4A+ CAL014.01.27 Resequencing	Algal Resequencing, Isolate	Plant	Complete	2016-03-31	Barry, Kerrie	105587	BAR2771A1	27-16215	CAL014.01.27		Guan, Katharine	katharine.guan@gmail.com	DNA	liquid culture	Berkeley, California, USA	NIYOGIChlamyReseqP2	F11	2016-01-13	Dry Ice Intact	Pass			2016-01-20	10	100	57	90		Y			Illumina Regular Fragment, 475bp	Illumina Regular Fragment, 600bp, Tubes	AXCPY	Illumina Regular Fragment, 600bp, Tubes					0	Pass
2004	Functional genomics of photosynthesis in Chlamydomonas, JGI‚Äôs flagship alga	Niyogi, Kris	CSP	1098302	Chlamydomonas reinhardtii 4A+ CAL014.01.29 Resequencing	1098402	Chlamydomonas reinhardtii 4A+ CAL014.01.29 Resequencing	Algal Resequencing, Isolate	Plant	Complete	2016-09-20	Barry, Kerrie	105588	BAR1980A1	27-16215	CAL014.01.29		Guan, Katharine	katharine.guan@gmail.com	DNA	liquid culture	Berkeley, California, USA	NIYOGIChlamyReseqP2	G11	2016-01-13	Dry Ice Intact	Pass			2016-01-20	10	100	39	87		Y			Illumina Regular Fragment, 475bp	Illumina Regular Fragment, 600bp, Tubes	AXCPZ	Illumina Regular Fragment, 600bp, Tubes					0	Pass
2004	Functional genomics of photosynthesis in Chlamydomonas, JGI‚Äôs flagship alga	Niyogi, Kris	CSP	1098304	Chlamydomonas reinhardtii 4A+ CAL014.01.33 Resequencing	1098403	Chlamydomonas reinhardtii 4A+ CAL014.01.33 Resequencing	Algal Resequencing, Isolate	Plant	Complete	2016-03-31	Barry, Kerrie	105589	BAR2740A1	27-16215	CAL014.01.33		Guan, Katharine	katharine.guan@gmail.com	DNA	liquid culture	Berkeley, California, USA	NIYOGIChlamyReseqP2	H11	2016-01-13	Dry Ice Intact	Pass			2016-01-20	10	100	27	82		Y			Illumina Regular Fragment, 475bp	Illumina Regular Fragment, 600bp, Tubes	AXCSA	Illumina Regular Fragment, 600bp, Tubes					0	Pass
2004	Functional genomics of photosynthesis in Chlamydomonas, JGI‚Äôs flagship alga	Niyogi, Kris	CSP	1098306	Chlamydomonas reinhardtii 4A+ CAL014.01.34 Resequencing	1098404	Chlamydomonas reinhardtii 4A+ CAL014.01.34 Resequencing	Algal Resequencing, Isolate	Plant	Complete	2016-03-31	Barry, Kerrie	105590	BAR2713A1	27-16215	CAL014.01.34		Guan, Katharine	katharine.guan@gmail.com	DNA	liquid culture	Berkeley, California, USA	NIYOGIChlamyReseqP2	B12	2016-01-13	Dry Ice Intact	Pass			2016-01-20	10	100	44	88		Y			Illumina Regular Fragment, 475bp	Illumina Regular Fragment, 600bp, Tubes	AXCSB	Illumina Regular Fragment, 600bp, Tubes					0	Pass
2004	Functional genomics of photosynthesis in Chlamydomonas, JGI‚Äôs flagship alga	Niyogi, Kris	CSP	1098308	Chlamydomonas reinhardtii 4A+ CAL014.01.35 Resequencing	1098405	Chlamydomonas reinhardtii 4A+ CAL014.01.35 Resequencing	Algal Resequencing, Isolate	Plant	Complete	2016-03-31	Barry, Kerrie	105591	BAR2786A1	27-16215	CAL014.01.35		Guan, Katharine	katharine.guan@gmail.com	DNA	liquid culture	Berkeley, California, USA	NIYOGIChlamyReseqP2	C12	2016-01-13	Dry Ice Intact	Pass			2016-01-20	10	100	12	76		Y			Illumina Regular Fragment, 475bp	Illumina Regular Fragment, 600bp, Tubes	AXCSC	Illumina Regular Fragment, 600bp, Tubes					0	Pass
2004	Functional genomics of photosynthesis in Chlamydomonas, JGI‚Äôs flagship alga	Niyogi, Kris	CSP	1098310	Chlamydomonas reinhardtii 4A+ CAL014.01.36 Resequencing	1098406	Chlamydomonas reinhardtii 4A+ CAL014.01.36 Resequencing	Algal Resequencing, Isolate	Plant	Complete	2016-03-31	Barry, Kerrie	105592	BAR2734A1	27-16215	CAL014.01.36		Guan, Katharine	katharine.guan@gmail.com	DNA	liquid culture	Berkeley, California, USA	NIYOGIChlamyReseqP2	D12	2016-01-13	Dry Ice Intact	Pass			2016-01-20	10	100	13	79		Y			Illumina Regular Fragment, 475bp	Illumina Regular Fragment, 600bp, Tubes	AXCSG	Illumina Regular Fragment, 600bp, Tubes					0	Pass
2004	Functional genomics of photosynthesis in Chlamydomonas, JGI‚Äôs flagship alga	Niyogi, Kris	CSP	1098312	Chlamydomonas reinhardtii 4A+ CAL014.01.37 Resequencing	1098407	Chlamydomonas reinhardtii 4A+ CAL014.01.37 Resequencing	Algal Resequencing, Isolate	Plant	Complete	2016-03-31	Barry, Kerrie	105593	BAR2705A1	27-16215	CAL014.01.37		Guan, Katharine	katharine.guan@gmail.com	DNA	liquid culture	Berkeley, California, USA	NIYOGIChlamyReseqP2	E12	2016-01-13	Dry Ice Intact	Pass			2016-01-20	10	100	31	84		Y			Illumina Regular Fragment, 475bp	Illumina Regular Fragment, 600bp, Tubes	AXCSH	Illumina Regular Fragment, 600bp, Tubes					0	Pass
2004	Functional genomics of photosynthesis in Chlamydomonas, JGI‚Äôs flagship alga	Niyogi, Kris	CSP	1098314	Chlamydomonas reinhardtii 4A+ CAL014.01.38 Resequencing	1098408	Chlamydomonas reinhardtii 4A+ CAL014.01.38 Resequencing	Algal Resequencing, Isolate	Plant	Complete	2016-03-31	Barry, Kerrie	105594	BAR2731A1	27-16215	CAL014.01.38		Guan, Katharine	katharine.guan@gmail.com	DNA	liquid culture	Berkeley, California, USA	NIYOGIChlamyReseqP2	F12	2016-01-13	Dry Ice Intact	Pass			2016-01-20	10	100	27	84		Y			Illumina Regular Fragment, 475bp	Illumina Regular Fragment, 600bp, Tubes	AXCSN	Illumina Regular Fragment, 600bp, Tubes					0	Pass
2004	Functional genomics of photosynthesis in Chlamydomonas, JGI‚Äôs flagship alga	Niyogi, Kris	CSP	1098316	Chlamydomonas reinhardtii 4A+ CAL014.01.41 Resequencing	1098409	Chlamydomonas reinhardtii 4A+ CAL014.01.41 Resequencing	Algal Resequencing, Isolate	Plant	Complete	2016-03-31	Barry, Kerrie	105595	BAR2710A1	27-16215	CAL014.01.41		Guan, Katharine	katharine.guan@gmail.com	DNA	liquid culture	Berkeley, California, USA	NIYOGIChlamyReseqP2	G12	2016-01-13	Dry Ice Intact	Pass			2016-01-20	10	100	110	90		Y			Illumina Regular Fragment, 475bp	Illumina Regular Fragment, 600bp, Tubes	AXCSO	Illumina Regular Fragment, 600bp, Tubes					0	Pass
2004	Functional genomics of photosynthesis in Chlamydomonas, JGI‚Äôs flagship alga	Niyogi, Kris	CSP	1100280	Chlamydomonas reinhardtii CAL027_01_10 Resequencing	1100478	Chlamydomonas reinhardtii CAL027_01_10 Resequencing	Algal Resequencing, Isolate	Plant	Complete	2016-04-18	Barry, Kerrie	107815	BAR2836A1	27-16216	CAL027_01_10		Guan, Katharine	katharine.guan@gmail.com	DNA	liquid culture	Berkeley, California, USA	NIYOGIChlamyReseqP3	B1	2016-01-26	Dry Ice Intact	Pass			2016-02-08	10	100	49	81		Y			Illumina Regular Fragment, 475bp	Illumina Regular Fragment, 600bp, Tubes	AXYYO	Illumina Regular Fragment, 600bp, Tubes					0	Pass
2004	Functional genomics of photosynthesis in Chlamydomonas, JGI‚Äôs flagship alga	Niyogi, Kris	CSP	1100282	Chlamydomonas reinhardtii CAL027_01_14 Resequencing	1100479	Chlamydomonas reinhardtii CAL027_01_14 Resequencing	Algal Resequencing, Isolate	Plant	Complete	2016-04-18	Barry, Kerrie	107816	BAR2796A1	27-16216	CAL027_01_14		Guan, Katharine	katharine.guan@gmail.com	DNA	liquid culture	Berkeley, California, USA	NIYOGIChlamyReseqP3	C1	2016-01-26	Dry Ice Intact	Pass			2016-02-08	10	100	54	77		Y			Illumina Regular Fragment, 475bp	Illumina Regular Fragment, 600bp, Tubes	AXYYP	Illumina Regular Fragment, 600bp, Tubes					0	Pass
2004	Functional genomics of photosynthesis in Chlamydomonas, JGI‚Äôs flagship alga	Niyogi, Kris	CSP	1100284	Chlamydomonas reinhardtii CAL027_01_15 Resequencing	1100480	Chlamydomonas reinhardtii CAL027_01_15 Resequencing	Algal Resequencing, Isolate	Plant	Complete	2016-04-18	Barry, Kerrie	107817	BAR2817A1	27-16216	CAL027_01_15		Guan, Katharine	katharine.guan@gmail.com	DNA	liquid culture	Berkeley, California, USA	NIYOGIChlamyReseqP3	D1	2016-01-26	Dry Ice Intact	Pass			2016-02-08	10	100	115	81		Y			Illumina Regular Fragment, 475bp	Illumina Regular Fragment, 600bp, Tubes	AXYYS	Illumina Regular Fragment, 600bp, Tubes					0	Pass
2004	Functional genomics of photosynthesis in Chlamydomonas, JGI‚Äôs flagship alga	Niyogi, Kris	CSP	1100286	Chlamydomonas reinhardtii CAL027_01_17 Resequencing	1100481	Chlamydomonas reinhardtii CAL027_01_17 Resequencing	Algal Resequencing, Isolate	Plant	Complete	2016-04-18	Barry, Kerrie	107818	BAR2838A1	27-16216	CAL027_01_17		Guan, Katharine	katharine.guan@gmail.com	DNA	liquid culture	Berkeley, California, USA	NIYOGIChlamyReseqP3	E1	2016-01-26	Dry Ice Intact	Pass			2016-02-08	10	100	81	77		Y			Illumina Regular Fragment, 475bp	Illumina Regular Fragment, 600bp, Tubes	AXYYT	Illumina Regular Fragment, 600bp, Tubes					0	Pass
2004	Functional genomics of photosynthesis in Chlamydomonas, JGI‚Äôs flagship alga	Niyogi, Kris	CSP	1100288	Chlamydomonas reinhardtii CAL027_01_20 Resequencing	1100482	Chlamydomonas reinhardtii CAL027_01_20 Resequencing	Algal Resequencing, Isolate	Plant	Complete	2016-09-20	Barry, Kerrie	107819	BAR2003A1	27-16216	CAL027_01_20		Guan, Katharine	katharine.guan@gmail.com	DNA	liquid culture	Berkeley, California, USA	NIYOGIChlamyReseqP3	F1	2016-01-26	Dry Ice Intact	Pass			2016-02-08	10	100	90	75		Y			Illumina Regular Fragment, 475bp	Illumina Regular Fragment, 600bp, Tubes	AXYYU	Illumina Regular Fragment, 600bp, Tubes					0	Pass
2004	Functional genomics of photosynthesis in Chlamydomonas, JGI‚Äôs flagship alga	Niyogi, Kris	CSP	1100290	Chlamydomonas reinhardtii CAL027_01_21 Resequencing	1100483	Chlamydomonas reinhardtii CAL027_01_21 Resequencing	Algal Resequencing, Isolate	Plant	Complete	2016-04-18	Barry, Kerrie	107820	BAR2810A1	27-16216	CAL027_01_21		Guan, Katharine	katharine.guan@gmail.com	DNA	liquid culture	Berkeley, California, USA	NIYOGIChlamyReseqP3	G1	2016-01-26	Dry Ice Intact	Pass			2016-02-08	10	100	54	72		Y			Illumina Regular Fragment, 475bp	Illumina Regular Fragment, 600bp, Tubes	AXYYW	Illumina Regular Fragment, 600bp, Tubes					0	Pass
2004	Functional genomics of photosynthesis in Chlamydomonas, JGI‚Äôs flagship alga	Niyogi, Kris	CSP	1100292	Chlamydomonas reinhardtii CAL027_01_24 Resequencing	1100484	Chlamydomonas reinhardtii CAL027_01_24 Resequencing	Algal Resequencing, Isolate	Plant	Complete	2016-04-18	Barry, Kerrie	107821	BAR2829A1	27-16216	CAL027_01_24		Guan, Katharine	katharine.guan@gmail.com	DNA	liquid culture	Berkeley, California, USA	NIYOGIChlamyReseqP3	A2	2016-01-26	Dry Ice Intact	Pass			2016-02-08	10	100	84	86		Y			Illumina Regular Fragment, 475bp	Illumina Regular Fragment, 600bp, Tubes	AXYYX	Illumina Regular Fragment, 600bp, Tubes					0	Pass
2004	Functional genomics of photosynthesis in Chlamydomonas, JGI‚Äôs flagship alga	Niyogi, Kris	CSP	1100294	Chlamydomonas reinhardtii CAL027_01_25 Resequencing	1100485	Chlamydomonas reinhardtii CAL027_01_25 Resequencing	Algal Resequencing, Isolate	Plant	Complete	2016-04-18	Barry, Kerrie	107822	BAR2847A1	27-16216	CAL027_01_25		Guan, Katharine	katharine.guan@gmail.com	DNA	liquid culture	Berkeley, California, USA	NIYOGIChlamyReseqP3	B2	2016-01-26	Dry Ice Intact	Pass			2016-02-08	10	100	60	92		Y			Illumina Regular Fragment, 475bp	Illumina Regular Fragment, 600bp, Tubes	AXYYY	Illumina Regular Fragment, 600bp, Tubes					0	Pass
2004	Functional genomics of photosynthesis in Chlamydomonas, JGI‚Äôs flagship alga	Niyogi, Kris	CSP	1100296	Chlamydomonas reinhardtii CAL027_01_28 Resequencing	1100486	Chlamydomonas reinhardtii CAL027_01_28 Resequencing	Algal Resequencing, Isolate	Plant	Complete	2016-04-18	Barry, Kerrie	107823	BAR2805A1	27-16216	CAL027_01_28		Guan, Katharine	katharine.guan@gmail.com	DNA	liquid culture	Berkeley, California, USA	NIYOGIChlamyReseqP3	C2	2016-01-26	Dry Ice Intact	Pass			2016-02-08	10	100	19	81		Y			Illumina Regular Fragment, 475bp	Illumina Regular Fragment, 600bp, Tubes	AXYYZ	Illumina Regular Fragment, 600bp, Tubes					0	Pass
2004	Functional genomics of photosynthesis in Chlamydomonas, JGI‚Äôs flagship alga	Niyogi, Kris	CSP	1100298	Chlamydomonas reinhardtii CAL027_01_29 Resequencing	1100487	Chlamydomonas reinhardtii CAL027_01_29 Resequencing	Algal Resequencing, Isolate	Plant	Complete	2016-04-18	Barry, Kerrie	107824	BAR2821A1	27-16216	CAL027_01_29		Guan, Katharine	katharine.guan@gmail.com	DNA	liquid culture	Berkeley, California, USA	NIYOGIChlamyReseqP3	D2	2016-01-26	Dry Ice Intact	Pass			2016-02-08	10	100	24	83		Y			Illumina Regular Fragment, 475bp	Illumina Regular Fragment, 600bp, Tubes	AXYZA	Illumina Regular Fragment, 600bp, Tubes					0	Pass
2004	Functional genomics of photosynthesis in Chlamydomonas, JGI‚Äôs flagship alga	Niyogi, Kris	CSP	1100300	Chlamydomonas reinhardtii CAL027_01_30 Resequencing	1100488	Chlamydomonas reinhardtii CAL027_01_30 Resequencing	Algal Resequencing, Isolate	Plant	Complete	2016-04-18	Barry, Kerrie	107825	BAR2848A1	27-16216	CAL027_01_30		Guan, Katharine	katharine.guan@gmail.com	DNA	liquid culture	Berkeley, California, USA	NIYOGIChlamyReseqP3	E2	2016-01-26	Dry Ice Intact	Pass			2016-02-08	10	100	70	88		Y			Illumina Regular Fragment, 475bp	Illumina Regular Fragment, 600bp, Tubes	AXYZB	Illumina Regular Fragment, 600bp, Tubes					0	Pass
2004	Functional genomics of photosynthesis in Chlamydomonas, JGI‚Äôs flagship alga	Niyogi, Kris	CSP	1100302	Chlamydomonas reinhardtii CAL029_01_19 Resequencing	1100490	Chlamydomonas reinhardtii CAL029_01_19 Resequencing	Algal Resequencing, Isolate	Plant	Complete	2016-09-20	Barry, Kerrie	107827	BAR2005A1	27-16216	CAL029_01_19		Guan, Katharine	katharine.guan@gmail.com	DNA	liquid culture	Berkeley, California, USA	NIYOGIChlamyReseqP3	F2	2016-01-26	Dry Ice Intact	Pass			2016-02-08	10	100	110	92		Y			Illumina Regular Fragment, 475bp	Illumina Regular Fragment, 600bp, Tubes	AXYZC	Illumina Regular Fragment, 600bp, Tubes					0	Pass
2004	Functional genomics of photosynthesis in Chlamydomonas, JGI‚Äôs flagship alga	Niyogi, Kris	CSP	1100304	Chlamydomonas reinhardtii CAL029_01_23 Resequencing	1100493	Chlamydomonas reinhardtii CAL029_01_23 Resequencing	Algal Resequencing, Isolate	Plant	Complete	2016-04-18	Barry, Kerrie	107830	BAR2845A1	27-16216	CAL029_01_23		Guan, Katharine	katharine.guan@gmail.com	DNA	liquid culture	Berkeley, California, USA	NIYOGIChlamyReseqP3	G2	2016-01-26	Dry Ice Intact	Pass			2016-02-08	10	100	136	89		Y			Illumina Regular Fragment, 475bp	Illumina Regular Fragment, 600bp, Tubes	AXYZG	Illumina Regular Fragment, 600bp, Tubes					0	Pass
2004	Functional genomics of photosynthesis in Chlamydomonas, JGI‚Äôs flagship alga	Niyogi, Kris	CSP	1100306	Chlamydomonas reinhardtii CAL029_01_40 Resequencing	1100495	Chlamydomonas reinhardtii CAL029_01_40 Resequencing	Algal Resequencing, Isolate	Plant	Complete	2016-04-18	Barry, Kerrie	107832	BAR2815A1	27-16216	CAL029_01_40		Guan, Katharine	katharine.guan@gmail.com	DNA	liquid culture	Berkeley, California, USA	NIYOGIChlamyReseqP3	H2	2016-01-26	Dry Ice Intact	Pass			2016-02-08	10	100	79	87		Y			Illumina Regular Fragment, 475bp	Illumina Regular Fragment, 600bp, Tubes	AXYZH	Illumina Regular Fragment, 600bp, Tubes					0	Pass
2004	Functional genomics of photosynthesis in Chlamydomonas, JGI‚Äôs flagship alga	Niyogi, Kris	CSP	1100308	Chlamydomonas reinhardtii CAL029_01_45 Resequencing	1100497	Chlamydomonas reinhardtii CAL029_01_45 Resequencing	Algal Resequencing, Isolate	Plant	Complete	2016-04-18	Barry, Kerrie	107834	BAR2853A1	27-16216	CAL029_01_45		Guan, Katharine	katharine.guan@gmail.com	DNA	liquid culture	Berkeley, California, USA	NIYOGIChlamyReseqP3	A3	2016-01-26	Dry Ice Intact	Pass			2016-02-08	10	100	92	103		Y			Illumina Regular Fragment, 475bp	Illumina Regular Fragment, 600bp, Tubes	AXYZN	Illumina Regular Fragment, 600bp, Tubes					0	Pass
2004	Functional genomics of photosynthesis in Chlamydomonas, JGI‚Äôs flagship alga	Niyogi, Kris	CSP	1100310	Chlamydomonas reinhardtii CAL029_02_03 Resequencing	1100499	Chlamydomonas reinhardtii CAL029_02_03 Resequencing	Algal Resequencing, Isolate	Plant	Complete	2016-04-18	Barry, Kerrie	107836	BAR2856A1	27-16216	CAL029_02_03		Guan, Katharine	katharine.guan@gmail.com	DNA	liquid culture	Berkeley, California, USA	NIYOGIChlamyReseqP3	B3	2016-01-26	Dry Ice Intact	Pass			2016-02-08	10	100	23	97		Y			Illumina Regular Fragment, 475bp	Illumina Regular Fragment, 600bp, Tubes	AXYZO	Illumina Regular Fragment, 600bp, Tubes					0	Pass
2004	Functional genomics of photosynthesis in Chlamydomonas, JGI‚Äôs flagship alga	Niyogi, Kris	CSP	1100312	Chlamydomonas reinhardtii CAL029_02_09 Resequencing	1100501	Chlamydomonas reinhardtii CAL029_02_09 Resequencing	Algal Resequencing, Isolate	Plant	Complete	2016-04-18	Barry, Kerrie	107849	BAR2837A1	27-16216	CAL029_02_09		Guan, Katharine	katharine.guan@gmail.com	DNA	liquid culture	Berkeley, California, USA	NIYOGIChlamyReseqP3	C3	2016-01-26	Dry Ice Intact	Pass			2016-02-08	10	100	115	104		Y			Illumina Regular Fragment, 475bp	Illumina Regular Fragment, 600bp, Tubes	AXYZP	Illumina Regular Fragment, 600bp, Tubes					0	Pass
2004	Functional genomics of photosynthesis in Chlamydomonas, JGI‚Äôs flagship alga	Niyogi, Kris	CSP	1100314	Chlamydomonas reinhardtii CAL029_02_12 Resequencing	1100502	Chlamydomonas reinhardtii CAL029_02_12 Resequencing	Algal Resequencing, Isolate	Plant	Complete	2016-04-18	Barry, Kerrie	107850	BAR2859A1	27-16216	CAL029_02_12		Guan, Katharine	katharine.guan@gmail.com	DNA	liquid culture	Berkeley, California, USA	NIYOGIChlamyReseqP3	D3	2016-01-26	Dry Ice Intact	Pass			2016-02-08	10	100	34	96		Y			Illumina Regular Fragment, 475bp	Illumina Regular Fragment, 600bp, Tubes	AXYZS	Illumina Regular Fragment, 600bp, Tubes					0	Pass
2004	Functional genomics of photosynthesis in Chlamydomonas, JGI‚Äôs flagship alga	Niyogi, Kris	CSP	1098302	Chlamydomonas reinhardtii 4A+ CAL014.01.29 Resequencing	1098402	Chlamydomonas reinhardtii 4A+ CAL014.01.29 Resequencing	Algal Resequencing, Isolate	Plant	Complete	2016-09-20	Barry, Kerrie	118491	BAR1980A2	27-16228	CAL014_01_29		Guan, Katharine	katharine.guan@gmail.com	DNA	liquid culture	Berkeley, California, USA	NIYOGIChlamyReseqP6	E4	2016-06-29	Dry Ice Intact	Pass			2016-07-06	10	100	62	86					Illumina Regular Fragment, 270bp
2004	Functional genomics of photosynthesis in Chlamydomonas, JGI‚Äôs flagship alga	Niyogi, Kris	CSP	1100316	Chlamydomonas reinhardtii CAL029_02_13 Resequencing	1100503	Chlamydomonas reinhardtii CAL029_02_13 Resequencing	Algal Resequencing, Isolate	Plant	Complete	2016-04-18	Barry, Kerrie	107851	BAR2813A1	27-16216	CAL029_02_13		Guan, Katharine	katharine.guan@gmail.com	DNA	liquid culture	Berkeley, California, USA	NIYOGIChlamyReseqP3	E3	2016-01-26	Dry Ice Intact	Pass			2016-02-08	10	100	94	87		Y			Illumina Regular Fragment, 475bp	Illumina Regular Fragment, 600bp, Tubes	AXYZT	Illumina Regular Fragment, 600bp, Tubes					0	Pass
2004	Functional genomics of photosynthesis in Chlamydomonas, JGI‚Äôs flagship alga	Niyogi, Kris	CSP	1100318	Chlamydomonas reinhardtii CAL029_02_15 Resequencing	1100504	Chlamydomonas reinhardtii CAL029_02_15 Resequencing	Algal Resequencing, Isolate	Plant	Complete	2016-09-20	Barry, Kerrie	107852	BAR2006A1	27-16216	CAL029_02_15		Guan, Katharine	katharine.guan@gmail.com	DNA	liquid culture	Berkeley, California, USA	NIYOGIChlamyReseqP3	F3	2016-01-26	Dry Ice Intact	Pass			2016-02-08	10	100	62	102		Y			Illumina Regular Fragment, 475bp	Illumina Regular Fragment, 600bp, Tubes	AXYZU	Illumina Regular Fragment, 600bp, Tubes					0	Pass
2004	Functional genomics of photosynthesis in Chlamydomonas, JGI‚Äôs flagship alga	Niyogi, Kris	CSP	1100320	Chlamydomonas reinhardtii CAL029_02_16 Resequencing	1100505	Chlamydomonas reinhardtii CAL029_02_16 Resequencing	Algal Resequencing, Isolate	Plant	Complete	2016-09-20	Barry, Kerrie	107853	BAR2007A1	27-16216	CAL029_02_16		Guan, Katharine	katharine.guan@gmail.com	DNA	liquid culture	Berkeley, California, USA	NIYOGIChlamyReseqP3	G3	2016-01-26	Dry Ice Intact	Pass			2016-02-08	10	100	123	88		Y			Illumina Regular Fragment, 475bp	Illumina Regular Fragment, 600bp, Tubes	AXYZW	Illumina Regular Fragment, 600bp, Tubes					0	Pass
2004	Functional genomics of photosynthesis in Chlamydomonas, JGI‚Äôs flagship alga	Niyogi, Kris	CSP	1100322	Chlamydomonas reinhardtii CAL029_02_17 Resequencing	1100506	Chlamydomonas reinhardtii CAL029_02_17 Resequencing	Algal Resequencing, Isolate	Plant	Complete	2016-04-18	Barry, Kerrie	107854	BAR2800A1	27-16216	CAL029_02_17		Guan, Katharine	katharine.guan@gmail.com	DNA	liquid culture	Berkeley, California, USA	NIYOGIChlamyReseqP3	H3	2016-01-26	Dry Ice Intact	Pass			2016-02-08	10	100	116	88		Y			Illumina Regular Fragment, 475bp	Illumina Regular Fragment, 600bp, Tubes	AXYZX	Illumina Regular Fragment, 600bp, Tubes					0	Pass
2004	Functional genomics of photosynthesis in Chlamydomonas, JGI‚Äôs flagship alga	Niyogi, Kris	CSP	1100324	Chlamydomonas reinhardtii CAL029_02_22 Resequencing	1100507	Chlamydomonas reinhardtii CAL029_02_22 Resequencing	Algal Resequencing, Isolate	Plant	Complete	2016-09-20	Barry, Kerrie	107855	BAR2008A1	27-16216	CAL029_02_22		Guan, Katharine	katharine.guan@gmail.com	DNA	liquid culture	Berkeley, California, USA	NIYOGIChlamyReseqP3	A4	2016-01-26	Dry Ice Intact	Pass			2016-02-08	10	100	53	92		Y			Illumina Regular Fragment, 475bp	Illumina Regular Fragment, 600bp, Tubes	AXYZY	Illumina Regular Fragment, 600bp, Tubes					0	Pass
2004	Functional genomics of photosynthesis in Chlamydomonas, JGI‚Äôs flagship alga	Niyogi, Kris	CSP	1100326	Chlamydomonas reinhardtii CAL029_02_23 Resequencing	1100508	Chlamydomonas reinhardtii CAL029_02_23 Resequencing	Algal Resequencing, Isolate	Plant	Complete	2016-09-20	Barry, Kerrie	107856	BAR2009A1	27-16216	CAL029_02_23		Guan, Katharine	katharine.guan@gmail.com	DNA	liquid culture	Berkeley, California, USA	NIYOGIChlamyReseqP3	B4	2016-01-26	Dry Ice Intact	Pass			2016-02-08	10	100	108	101		Y			Illumina Regular Fragment, 475bp	Illumina Regular Fragment, 600bp, Tubes	AXYZZ	Illumina Regular Fragment, 600bp, Tubes					0	Pass
2004	Functional genomics of photosynthesis in Chlamydomonas, JGI‚Äôs flagship alga	Niyogi, Kris	CSP	1100328	Chlamydomonas reinhardtii CAL029_02_25 Resequencing	1100509	Chlamydomonas reinhardtii CAL029_02_25 Resequencing	Algal Resequencing, Isolate	Plant	Complete	2016-09-20	Barry, Kerrie	107857	BAR2010A1	27-16216	CAL029_02_25		Guan, Katharine	katharine.guan@gmail.com	DNA	liquid culture	Berkeley, California, USA	NIYOGIChlamyReseqP3	C4	2016-01-26	Dry Ice Intact	Pass			2016-02-08	10	100	93	95		Y			Illumina Regular Fragment, 475bp	Illumina Regular Fragment, 600bp, Tubes	AXZAA	Illumina Regular Fragment, 600bp, Tubes					0	Pass
2004	Functional genomics of photosynthesis in Chlamydomonas, JGI‚Äôs flagship alga	Niyogi, Kris	CSP	1100330	Chlamydomonas reinhardtii CAL029_02_26 Resequencing	1100510	Chlamydomonas reinhardtii CAL029_02_26 Resequencing	Algal Resequencing, Isolate	Plant	Complete	2016-09-20	Barry, Kerrie	107858	BAR2016A1	27-16216	CAL029_02_26		Guan, Katharine	katharine.guan@gmail.com	DNA	liquid culture	Berkeley, California, USA	NIYOGIChlamyReseqP3	D4	2016-01-26	Dry Ice Intact	Pass			2016-02-08	10	100	47	107		Y			Illumina Regular Fragment, 475bp	Illumina Regular Fragment, 600bp, Tubes	AXZAB	Illumina Regular Fragment, 600bp, Tubes					0	Pass
2004	Functional genomics of photosynthesis in Chlamydomonas, JGI‚Äôs flagship alga	Niyogi, Kris	CSP	1100332	Chlamydomonas reinhardtii CAL029_02_30 Resequencing	1100511	Chlamydomonas reinhardtii CAL029_02_30 Resequencing	Algal Resequencing, Isolate	Plant	Complete	2016-09-20	Barry, Kerrie	107859	BAR2017A1	27-16216	CAL029_02_30		Guan, Katharine	katharine.guan@gmail.com	DNA	liquid culture	Berkeley, California, USA	NIYOGIChlamyReseqP3	E4	2016-01-26	Dry Ice Intact	Pass			2016-02-08	10	100	60	91		Y			Illumina Regular Fragment, 475bp	Illumina Regular Fragment, 600bp, Tubes	AXZAC	Illumina Regular Fragment, 600bp, Tubes					0	Pass
2004	Functional genomics of photosynthesis in Chlamydomonas, JGI‚Äôs flagship alga	Niyogi, Kris	CSP	1100334	Chlamydomonas reinhardtii CAL029_02_32 Resequencing	1100512	Chlamydomonas reinhardtii CAL029_02_32 Resequencing	Algal Resequencing, Isolate	Plant	Complete	2016-09-20	Barry, Kerrie	107860	BAR2011A1	27-16216	CAL029_02_32		Guan, Katharine	katharine.guan@gmail.com	DNA	liquid culture	Berkeley, California, USA	NIYOGIChlamyReseqP3	F4	2016-01-26	Dry Ice Intact	Pass			2016-02-08	10	100	114	93		Y			Illumina Regular Fragment, 475bp	Illumina Regular Fragment, 600bp, Tubes	AXZAG	Illumina Regular Fragment, 600bp, Tubes					0	Pass
2004	Functional genomics of photosynthesis in Chlamydomonas, JGI‚Äôs flagship alga	Niyogi, Kris	CSP	1100336	Chlamydomonas reinhardtii CAL029_02_48 Resequencing	1100513	Chlamydomonas reinhardtii CAL029_02_48 Resequencing	Algal Resequencing, Isolate	Plant	Complete	2016-09-20	Barry, Kerrie	107861	BAR2012A1	27-16216	CAL029_02_48		Guan, Katharine	katharine.guan@gmail.com	DNA	liquid culture	Berkeley, California, USA	NIYOGIChlamyReseqP3	G4	2016-01-26	Dry Ice Intact	Pass			2016-02-08	10	100	122	91		Y			Illumina Regular Fragment, 475bp	Illumina Regular Fragment, 600bp, Tubes	AXZAH	Illumina Regular Fragment, 600bp, Tubes					0	Pass
2004	Functional genomics of photosynthesis in Chlamydomonas, JGI‚Äôs flagship alga	Niyogi, Kris	CSP	1100338	Chlamydomonas reinhardtii CAL029_03_02 Resequencing	1100514	Chlamydomonas reinhardtii CAL029_03_02 Resequencing	Algal Resequencing, Isolate	Plant	Complete	2016-04-18	Barry, Kerrie	107862	BAR2830A1	27-16216	CAL029_03_02		Guan, Katharine	katharine.guan@gmail.com	DNA	liquid culture	Berkeley, California, USA	NIYOGIChlamyReseqP3	H4	2016-01-26	Dry Ice Intact	Pass			2016-02-08	10	100	117	84		Y			Illumina Regular Fragment, 475bp	Illumina Regular Fragment, 600bp, Tubes	AXZAN	Illumina Regular Fragment, 600bp, Tubes					0	Pass
2004	Functional genomics of photosynthesis in Chlamydomonas, JGI‚Äôs flagship alga	Niyogi, Kris	CSP	1100340	Chlamydomonas reinhardtii CAL029_03_04 Resequencing	1100515	Chlamydomonas reinhardtii CAL029_03_04 Resequencing	Algal Resequencing, Isolate	Plant	Complete	2016-04-18	Barry, Kerrie	107863	BAR2822A1	27-16216	CAL029_03_04		Guan, Katharine	katharine.guan@gmail.com	DNA	liquid culture	Berkeley, California, USA	NIYOGIChlamyReseqP3	A5	2016-01-26	Dry Ice Intact	Pass			2016-02-08	10	100	33	97		Y			Illumina Regular Fragment, 475bp	Illumina Regular Fragment, 600bp, Tubes	AXZAO	Illumina Regular Fragment, 600bp, Tubes					0	Pass
2004	Functional genomics of photosynthesis in Chlamydomonas, JGI‚Äôs flagship alga	Niyogi, Kris	CSP	1100288	Chlamydomonas reinhardtii CAL027_01_20 Resequencing	1100482	Chlamydomonas reinhardtii CAL027_01_20 Resequencing	Algal Resequencing, Isolate	Plant	Complete	2016-09-20	Barry, Kerrie	118492	BAR2003A2	27-16228	CAL027_01_20 redo		Guan, Katharine	katharine.guan@gmail.com	DNA	liquid culture	Berkeley, California, USA	NIYOGIChlamyReseqP6	G9	2016-06-29	Dry Ice Intact	Pass			2016-07-06	10	100	4	0		Y			Illumina Regular Fragment, 475bp
2004	Functional genomics of photosynthesis in Chlamydomonas, JGI‚Äôs flagship alga	Niyogi, Kris	CSP	1100288	Chlamydomonas reinhardtii CAL027_01_20 Resequencing	1100482	Chlamydomonas reinhardtii CAL027_01_20 Resequencing	Algal Resequencing, Isolate	Plant	Complete	2016-09-20	Barry, Kerrie	118492	BAR2003A2	27-16228	CAL027_01_20 redo		Guan, Katharine	katharine.guan@gmail.com	DNA	liquid culture	Berkeley, California, USA	NIYOGIChlamyReseqP6	G9	2016-06-29	Dry Ice Intact	Pass			2016-07-06	10	100	4	0					Illumina Regular Fragment, 270bp
2004	Functional genomics of photosynthesis in Chlamydomonas, JGI‚Äôs flagship alga	Niyogi, Kris	CSP	1100342	Chlamydomonas reinhardtii CAL029_03_08 Resequencing	1100516	Chlamydomonas reinhardtii CAL029_03_08 Resequencing	Algal Resequencing, Isolate	Plant	Complete	2016-09-20	Barry, Kerrie	107864	BAR2043A1	27-16216	CAL029_03_08		Guan, Katharine	katharine.guan@gmail.com	DNA	liquid culture	Berkeley, California, USA	NIYOGIChlamyReseqP3	B5	2016-01-26	Dry Ice Intact	Pass			2016-02-08	10	100	7	83		Y			Illumina Regular Fragment, 475bp	Illumina Regular Fragment, 600bp, Tubes	AXZAP	Illumina Regular Fragment, 600bp, Tubes					0	Pass
2004	Functional genomics of photosynthesis in Chlamydomonas, JGI‚Äôs flagship alga	Niyogi, Kris	CSP	1100344	Chlamydomonas reinhardtii CAL029_03_15 Resequencing	1100517	Chlamydomonas reinhardtii CAL029_03_15 Resequencing	Algal Resequencing, Isolate	Plant	Complete	2016-09-20	Barry, Kerrie	107865	BAR2018A1	27-16216	CAL029_03_15		Guan, Katharine	katharine.guan@gmail.com	DNA	liquid culture	Berkeley, California, USA	NIYOGIChlamyReseqP3	C5	2016-01-26	Dry Ice Intact	Pass			2016-02-08	10	100	59	92		Y			Illumina Regular Fragment, 475bp	Illumina Regular Fragment, 600bp, Tubes	AXZAS	Illumina Regular Fragment, 600bp, Tubes					0	Pass
2004	Functional genomics of photosynthesis in Chlamydomonas, JGI‚Äôs flagship alga	Niyogi, Kris	CSP	1100346	Chlamydomonas reinhardtii CAL029_03_18 Resequencing	1100518	Chlamydomonas reinhardtii CAL029_03_18 Resequencing	Algal Resequencing, Isolate	Plant	Complete	2016-09-20	Barry, Kerrie	107866	BAR2013A1	27-16216	CAL029_03_18		Guan, Katharine	katharine.guan@gmail.com	DNA	liquid culture	Berkeley, California, USA	NIYOGIChlamyReseqP3	D5	2016-01-26	Dry Ice Intact	Pass			2016-02-08	10	100	62	87		Y			Illumina Regular Fragment, 475bp	Illumina Regular Fragment, 600bp, Tubes	AXZAT	Illumina Regular Fragment, 600bp, Tubes					0	Pass
2004	Functional genomics of photosynthesis in Chlamydomonas, JGI‚Äôs flagship alga	Niyogi, Kris	CSP	1100348	Chlamydomonas reinhardtii CAL029_03_21 Resequencing	1100519	Chlamydomonas reinhardtii CAL029_03_21 Resequencing	Algal Resequencing, Isolate	Plant	Complete	2016-09-20	Barry, Kerrie	107867	BAR2019A1	27-16216	CAL029_03_21		Guan, Katharine	katharine.guan@gmail.com	DNA	liquid culture	Berkeley, California, USA	NIYOGIChlamyReseqP3	E5	2016-01-26	Dry Ice Intact	Pass			2016-02-08	10	100	101	87		Y			Illumina Regular Fragment, 475bp	Illumina Regular Fragment, 600bp, Tubes	AXZAU	Illumina Regular Fragment, 600bp, Tubes					0	Pass
2004	Functional genomics of photosynthesis in Chlamydomonas, JGI‚Äôs flagship alga	Niyogi, Kris	CSP	1100350	Chlamydomonas reinhardtii CAL029_03_32 Resequencing	1100520	Chlamydomonas reinhardtii CAL029_03_32 Resequencing	Algal Resequencing, Isolate	Plant	Complete	2016-09-20	Barry, Kerrie	107868	BAR2014A1	27-16216	CAL029_03_32		Guan, Katharine	katharine.guan@gmail.com	DNA	liquid culture	Berkeley, California, USA	NIYOGIChlamyReseqP3	F5	2016-01-26	Dry Ice Intact	Pass			2016-02-08	10	100	35	89		Y			Illumina Regular Fragment, 475bp	Illumina Regular Fragment, 600bp, Tubes	AXZAW	Illumina Regular Fragment, 600bp, Tubes					0	Pass
2004	Functional genomics of photosynthesis in Chlamydomonas, JGI‚Äôs flagship alga	Niyogi, Kris	CSP	1100352	Chlamydomonas reinhardtii CAL029_03_36 Resequencing	1100521	Chlamydomonas reinhardtii CAL029_03_36 Resequencing	Algal Resequencing, Isolate	Plant	Complete	2016-09-20	Barry, Kerrie	107869	BAR2020A1	27-16216	CAL029_03_36		Guan, Katharine	katharine.guan@gmail.com	DNA	liquid culture	Berkeley, California, USA	NIYOGIChlamyReseqP3	G5	2016-01-26	Dry Ice Intact	Pass			2016-02-08	10	100	107	90		Y			Illumina Regular Fragment, 475bp	Illumina Regular Fragment, 600bp, Tubes	AXZAX	Illumina Regular Fragment, 600bp, Tubes					0	Pass
2004	Functional genomics of photosynthesis in Chlamydomonas, JGI‚Äôs flagship alga	Niyogi, Kris	CSP	1100354	Chlamydomonas reinhardtii CAL029_03_38 Resequencing	1100522	Chlamydomonas reinhardtii CAL029_03_38 Resequencing	Algal Resequencing, Isolate	Plant	Complete	2016-04-18	Barry, Kerrie	107870	BAR2792A1	27-16216	CAL029_03_38		Guan, Katharine	katharine.guan@gmail.com	DNA	liquid culture	Berkeley, California, USA	NIYOGIChlamyReseqP3	H5	2016-01-26	Dry Ice Intact	Pass			2016-02-08	10	100	16	80		Y			Illumina Regular Fragment, 475bp	Illumina Regular Fragment, 600bp, Tubes	AXZAY	Illumina Regular Fragment, 600bp, Tubes					0	Pass
2004	Functional genomics of photosynthesis in Chlamydomonas, JGI‚Äôs flagship alga	Niyogi, Kris	CSP	1100356	Chlamydomonas reinhardtii CAL029_03_44 Resequencing	1100523	Chlamydomonas reinhardtii CAL029_03_44 Resequencing	Algal Resequencing, Isolate	Plant	Complete	2016-04-18	Barry, Kerrie	107871	BAR2812A1	27-16216	CAL029_03_44		Guan, Katharine	katharine.guan@gmail.com	DNA	liquid culture	Berkeley, California, USA	NIYOGIChlamyReseqP3	A6	2016-01-26	Dry Ice Intact	Pass			2016-02-08	10	100	17	88		Y			Illumina Regular Fragment, 475bp	Illumina Regular Fragment, 600bp, Tubes	AXZAZ	Illumina Regular Fragment, 600bp, Tubes					0	Pass
2004	Functional genomics of photosynthesis in Chlamydomonas, JGI‚Äôs flagship alga	Niyogi, Kris	CSP	1100358	Chlamydomonas reinhardtii CAL030_02_22 Resequencing	1100524	Chlamydomonas reinhardtii CAL030_02_22 Resequencing	Algal Resequencing, Isolate	Plant	Complete	2016-04-18	Barry, Kerrie	107872	BAR2834A1	27-16216	CAL030_02_22		Guan, Katharine	katharine.guan@gmail.com	DNA	liquid culture	Berkeley, California, USA	NIYOGIChlamyReseqP3	B6	2016-01-26	Dry Ice Intact	Pass			2016-02-08	10	100	37	99		Y			Illumina Regular Fragment, 475bp	Illumina Regular Fragment, 600bp, Tubes	AXZBA	Illumina Regular Fragment, 600bp, Tubes					0	Pass
2004	Functional genomics of photosynthesis in Chlamydomonas, JGI‚Äôs flagship alga	Niyogi, Kris	CSP	1100360	Chlamydomonas reinhardtii CAL030_02_23 Resequencing	1100525	Chlamydomonas reinhardtii CAL030_02_23 Resequencing	Algal Resequencing, Isolate	Plant	Complete	2016-09-20	Barry, Kerrie	107873	BAR2044A1	27-16216	CAL030_02_23		Guan, Katharine	katharine.guan@gmail.com	DNA	liquid culture	Berkeley, California, USA	NIYOGIChlamyReseqP3	C6	2016-01-26	Dry Ice Intact	Pass			2016-02-08	10	100	35	87		Y			Illumina Regular Fragment, 475bp	Illumina Regular Fragment, 600bp, Tubes	AXZBB	Illumina Regular Fragment, 600bp, Tubes					0	Pass
2004	Functional genomics of photosynthesis in Chlamydomonas, JGI‚Äôs flagship alga	Niyogi, Kris	CSP	1100362	Chlamydomonas reinhardtii CAL030_02_24 Resequencing	1100526	Chlamydomonas reinhardtii CAL030_02_24 Resequencing	Algal Resequencing, Isolate	Plant	Complete	2016-04-18	Barry, Kerrie	107874	BAR2807A1	27-16216	CAL030_02_24		Guan, Katharine	katharine.guan@gmail.com	DNA	liquid culture	Berkeley, California, USA	NIYOGIChlamyReseqP3	D6	2016-01-26	Dry Ice Intact	Pass			2016-02-08	10	100	23	85		Y			Illumina Regular Fragment, 475bp	Illumina Regular Fragment, 600bp, Tubes	AXZBC	Illumina Regular Fragment, 600bp, Tubes					0	Pass
2004	Functional genomics of photosynthesis in Chlamydomonas, JGI‚Äôs flagship alga	Niyogi, Kris	CSP	1100302	Chlamydomonas reinhardtii CAL029_01_19 Resequencing	1100490	Chlamydomonas reinhardtii CAL029_01_19 Resequencing	Algal Resequencing, Isolate	Plant	Complete	2016-09-20	Barry, Kerrie	118493	BAR2005A2	27-16228	CAL029_01_19 redo		Guan, Katharine	katharine.guan@gmail.com	DNA	liquid culture	Berkeley, California, USA	NIYOGIChlamyReseqP6	H9	2016-06-29	Dry Ice Intact	Pass			2016-07-06	10	100	37	82		Y			Illumina Regular Fragment, 475bp
2004	Functional genomics of photosynthesis in Chlamydomonas, JGI‚Äôs flagship alga	Niyogi, Kris	CSP	1100302	Chlamydomonas reinhardtii CAL029_01_19 Resequencing	1100490	Chlamydomonas reinhardtii CAL029_01_19 Resequencing	Algal Resequencing, Isolate	Plant	Complete	2016-09-20	Barry, Kerrie	118493	BAR2005A2	27-16228	CAL029_01_19 redo		Guan, Katharine	katharine.guan@gmail.com	DNA	liquid culture	Berkeley, California, USA	NIYOGIChlamyReseqP6	H9	2016-06-29	Dry Ice Intact	Pass			2016-07-06	10	100	37	82					Illumina Regular Fragment, 270bp
2004	Functional genomics of photosynthesis in Chlamydomonas, JGI‚Äôs flagship alga	Niyogi, Kris	CSP	1100364	Chlamydomonas reinhardtii CAL030_02_27 Resequencing	1100527	Chlamydomonas reinhardtii CAL030_02_27 Resequencing	Algal Resequencing, Isolate	Plant	Complete	2016-04-18	Barry, Kerrie	107875	BAR2827A1	27-16216	CAL030_02_27		Guan, Katharine	katharine.guan@gmail.com	DNA	liquid culture	Berkeley, California, USA	NIYOGIChlamyReseqP3	E6	2016-01-26	Dry Ice Intact	Pass			2016-02-08	10	100	23	85		Y			Illumina Regular Fragment, 475bp	Illumina Regular Fragment, 600bp, Tubes	AXZBG	Illumina Regular Fragment, 600bp, Tubes					0	Pass
2004	Functional genomics of photosynthesis in Chlamydomonas, JGI‚Äôs flagship alga	Niyogi, Kris	CSP	1100366	Chlamydomonas reinhardtii CAL030_02_28 Resequencing	1100528	Chlamydomonas reinhardtii CAL030_02_28 Resequencing	Algal Resequencing, Isolate	Plant	Complete	2016-09-20	Barry, Kerrie	107876	BAR2021A1	27-16216	CAL030_02_28		Guan, Katharine	katharine.guan@gmail.com	DNA	liquid culture	Berkeley, California, USA	NIYOGIChlamyReseqP3	F6	2016-01-26	Dry Ice Intact	Pass			2016-02-08	10	100	70	95		Y			Illumina Regular Fragment, 475bp	Illumina Regular Fragment, 600bp, Tubes	AXZBH	Illumina Regular Fragment, 600bp, Tubes					0	Pass
2004	Functional genomics of photosynthesis in Chlamydomonas, JGI‚Äôs flagship alga	Niyogi, Kris	CSP	1100368	Chlamydomonas reinhardtii CAL030_02_31 Resequencing	1100529	Chlamydomonas reinhardtii CAL030_02_31 Resequencing	Algal Resequencing, Isolate	Plant	Complete	2016-04-18	Barry, Kerrie	107877	BAR2828A1	27-16216	CAL030_02_31		Guan, Katharine	katharine.guan@gmail.com	DNA	liquid culture	Berkeley, California, USA	NIYOGIChlamyReseqP3	G6	2016-01-26	Dry Ice Intact	Pass			2016-02-08	10	100	19	83		Y			Illumina Regular Fragment, 475bp	Illumina Regular Fragment, 600bp, Tubes	AXZBN	Illumina Regular Fragment, 600bp, Tubes					0	Pass
2004	Functional genomics of photosynthesis in Chlamydomonas, JGI‚Äôs flagship alga	Niyogi, Kris	CSP	1100370	Chlamydomonas reinhardtii CAL030_02_32 Resequencing	1100530	Chlamydomonas reinhardtii CAL030_02_32 Resequencing	Algal Resequencing, Isolate	Plant	Complete	2016-04-18	Barry, Kerrie	107878	BAR2811A1	27-16216	CAL030_02_32		Guan, Katharine	katharine.guan@gmail.com	DNA	liquid culture	Berkeley, California, USA	NIYOGIChlamyReseqP3	H6	2016-01-26	Dry Ice Intact	Pass			2016-02-08	10	100	110	91		Y			Illumina Regular Fragment, 475bp	Illumina Regular Fragment, 600bp, Tubes	AXZBO	Illumina Regular Fragment, 600bp, Tubes					0	Pass
2004	Functional genomics of photosynthesis in Chlamydomonas, JGI‚Äôs flagship alga	Niyogi, Kris	CSP	1100372	Chlamydomonas reinhardtii CAL030_02_33 Resequencing	1100531	Chlamydomonas reinhardtii CAL030_02_33 Resequencing	Algal Resequencing, Isolate	Plant	Complete	2016-04-18	Barry, Kerrie	107879	BAR2803A1	27-16216	CAL030_02_33		Guan, Katharine	katharine.guan@gmail.com	DNA	liquid culture	Berkeley, California, USA	NIYOGIChlamyReseqP3	A7	2016-01-26	Dry Ice Intact	Pass			2016-02-08	10	100	7	76		Y			Illumina Regular Fragment, 475bp	Illumina Regular Fragment, 600bp, Tubes	AXZBP	Illumina Regular Fragment, 600bp, Tubes					0	Pass
2004	Functional genomics of photosynthesis in Chlamydomonas, JGI‚Äôs flagship alga	Niyogi, Kris	CSP	1100374	Chlamydomonas reinhardtii CAL030_02_34 Resequencing	1100532	Chlamydomonas reinhardtii CAL030_02_34 Resequencing	Algal Resequencing, Isolate	Plant	Complete	2016-04-18	Barry, Kerrie	107880	BAR2852A1	27-16216	CAL030_02_34		Guan, Katharine	katharine.guan@gmail.com	DNA	liquid culture	Berkeley, California, USA	NIYOGIChlamyReseqP3	B7	2016-01-26	Dry Ice Intact	Pass			2016-02-08	10	100	20	92		Y			Illumina Regular Fragment, 475bp	Illumina Regular Fragment, 600bp, Tubes	AXZBS	Illumina Regular Fragment, 600bp, Tubes					0	Pass
2004	Functional genomics of photosynthesis in Chlamydomonas, JGI‚Äôs flagship alga	Niyogi, Kris	CSP	1100376	Chlamydomonas reinhardtii CAL030_02_37 Resequencing	1100533	Chlamydomonas reinhardtii CAL030_02_37 Resequencing	Algal Resequencing, Isolate	Plant	Complete	2016-09-20	Barry, Kerrie	107881	BAR2015A1	27-16216	CAL030_02_37		Guan, Katharine	katharine.guan@gmail.com	DNA	liquid culture	Berkeley, California, USA	NIYOGIChlamyReseqP3	C7	2016-01-26	Dry Ice Intact	Pass			2016-02-08	10	100	102	89		Y			Illumina Regular Fragment, 475bp	Illumina Regular Fragment, 600bp, Tubes	AXZBT	Illumina Regular Fragment, 600bp, Tubes					0	Pass
2004	Functional genomics of photosynthesis in Chlamydomonas, JGI‚Äôs flagship alga	Niyogi, Kris	CSP	1100378	Chlamydomonas reinhardtii CAL031_01_04 Resequencing	1100534	Chlamydomonas reinhardtii CAL031_01_04 Resequencing	Algal Resequencing, Isolate	Plant	Complete	2016-04-18	Barry, Kerrie	107882	BAR2797A1	27-16216	CAL031_01_04		Guan, Katharine	katharine.guan@gmail.com	DNA	liquid culture	Berkeley, California, USA	NIYOGIChlamyReseqP3	D7	2016-01-26	Dry Ice Intact	Pass			2016-02-08	10	100	119	90		Y			Illumina Regular Fragment, 475bp	Illumina Regular Fragment, 600bp, Tubes	AXZBU	Illumina Regular Fragment, 600bp, Tubes					0	Pass
2004	Functional genomics of photosynthesis in Chlamydomonas, JGI‚Äôs flagship alga	Niyogi, Kris	CSP	1100318	Chlamydomonas reinhardtii CAL029_02_15 Resequencing	1100504	Chlamydomonas reinhardtii CAL029_02_15 Resequencing	Algal Resequencing, Isolate	Plant	Complete	2016-09-20	Barry, Kerrie	118494	BAR2006A2	27-16228	CAL029_02_15 redo		Guan, Katharine	katharine.guan@gmail.com	DNA	liquid culture	Berkeley, California, USA	NIYOGIChlamyReseqP6	A10	2016-06-29	Dry Ice Intact	Pass			2016-07-06	10	100	37	84					Illumina Regular Fragment, 270bp
2004	Functional genomics of photosynthesis in Chlamydomonas, JGI‚Äôs flagship alga	Niyogi, Kris	CSP	1100380	Chlamydomonas reinhardtii CAL031_01_07 Resequencing	1100535	Chlamydomonas reinhardtii CAL031_01_07 Resequencing	Algal Resequencing, Isolate	Plant	Complete	2016-04-18	Barry, Kerrie	107883	BAR2843A1	27-16216	CAL031_01_07		Guan, Katharine	katharine.guan@gmail.com	DNA	liquid culture	Berkeley, California, USA	NIYOGIChlamyReseqP3	E7	2016-01-26	Dry Ice Intact	Pass			2016-02-08	10	100	97	90		Y			Illumina Regular Fragment, 475bp	Illumina Regular Fragment, 600bp, Tubes	AXZBW	Illumina Regular Fragment, 600bp, Tubes					0	Pass
2004	Functional genomics of photosynthesis in Chlamydomonas, JGI‚Äôs flagship alga	Niyogi, Kris	CSP	1100318	Chlamydomonas reinhardtii CAL029_02_15 Resequencing	1100504	Chlamydomonas reinhardtii CAL029_02_15 Resequencing	Algal Resequencing, Isolate	Plant	Complete	2016-09-20	Barry, Kerrie	118494	BAR2006A2	27-16228	CAL029_02_15 redo		Guan, Katharine	katharine.guan@gmail.com	DNA	liquid culture	Berkeley, California, USA	NIYOGIChlamyReseqP6	A10	2016-06-29	Dry Ice Intact	Pass			2016-07-06	10	100	37	84		Y			Illumina Regular Fragment, 475bp
2004	Functional genomics of photosynthesis in Chlamydomonas, JGI‚Äôs flagship alga	Niyogi, Kris	CSP	1100382	Chlamydomonas reinhardtii CAL031_01_19 Resequencing	1100536	Chlamydomonas reinhardtii CAL031_01_19 Resequencing	Algal Resequencing, Isolate	Plant	Complete	2016-09-20	Barry, Kerrie	107884	BAR2022A1	27-16216	CAL031_01_19		Guan, Katharine	katharine.guan@gmail.com	DNA	liquid culture	Berkeley, California, USA	NIYOGIChlamyReseqP3	F7	2016-01-26	Dry Ice Intact	Pass			2016-02-08	10	100	59	94		Y			Illumina Regular Fragment, 475bp	Illumina Regular Fragment, 600bp, Tubes	AXZBX	Illumina Regular Fragment, 600bp, Tubes					0	Pass
2004	Functional genomics of photosynthesis in Chlamydomonas, JGI‚Äôs flagship alga	Niyogi, Kris	CSP	1100384	Chlamydomonas reinhardtii CAL031_01_25 Resequencing	1100537	Chlamydomonas reinhardtii CAL031_01_25 Resequencing	Algal Resequencing, Isolate	Plant	Complete	2016-09-20	Barry, Kerrie	107885	BAR2045A1	27-16216	CAL031_01_25		Guan, Katharine	katharine.guan@gmail.com	DNA	liquid culture	Berkeley, California, USA	NIYOGIChlamyReseqP3	G7	2016-01-26	Dry Ice Intact	Pass			2016-02-08	10	100	89	89		Y			Illumina Regular Fragment, 475bp	Illumina Regular Fragment, 600bp, Tubes	AXZBY	Illumina Regular Fragment, 600bp, Tubes					0	Pass
2004	Functional genomics of photosynthesis in Chlamydomonas, JGI‚Äôs flagship alga	Niyogi, Kris	CSP	1100320	Chlamydomonas reinhardtii CAL029_02_16 Resequencing	1100505	Chlamydomonas reinhardtii CAL029_02_16 Resequencing	Algal Resequencing, Isolate	Plant	Complete	2016-09-20	Barry, Kerrie	118495	BAR2007A2	27-16228	CAL029_02_16 redo		Guan, Katharine	katharine.guan@gmail.com	DNA	liquid culture	Berkeley, California, USA	NIYOGIChlamyReseqP6	B10	2016-06-29	Dry Ice Intact	Pass			2016-07-06	10	100	8	49		Y			Illumina Regular Fragment, 475bp
2004	Functional genomics of photosynthesis in Chlamydomonas, JGI‚Äôs flagship alga	Niyogi, Kris	CSP	1100386	Chlamydomonas reinhardtii CAL031_01_35 Resequencing	1100538	Chlamydomonas reinhardtii CAL031_01_35 Resequencing	Algal Resequencing, Isolate	Plant	Complete	2016-04-18	Barry, Kerrie	107886	BAR2799A1	27-16216	CAL031_01_35		Guan, Katharine	katharine.guan@gmail.com	DNA	liquid culture	Berkeley, California, USA	NIYOGIChlamyReseqP3	H7	2016-01-26	Dry Ice Intact	Pass			2016-02-08	10	100	28	84		Y			Illumina Regular Fragment, 475bp	Illumina Regular Fragment, 600bp, Tubes	AXZBZ	Illumina Regular Fragment, 600bp, Tubes					0	Pass
2004	Functional genomics of photosynthesis in Chlamydomonas, JGI‚Äôs flagship alga	Niyogi, Kris	CSP	1100388	Chlamydomonas reinhardtii CAL032_01_03 Resequencing	1100539	Chlamydomonas reinhardtii CAL032_01_03 Resequencing	Algal Resequencing, Isolate	Plant	Complete	2016-04-18	Barry, Kerrie	107887	BAR2833A1	27-16216	CAL032_01_03		Guan, Katharine	katharine.guan@gmail.com	DNA	liquid culture	Berkeley, California, USA	NIYOGIChlamyReseqP3	A8	2016-01-26	Dry Ice Intact	Pass			2016-02-08	10	100	24	72		Y			Illumina Regular Fragment, 475bp	Illumina Regular Fragment, 600bp, Tubes	AXZCA	Illumina Regular Fragment, 600bp, Tubes					0	Pass
2004	Functional genomics of photosynthesis in Chlamydomonas, JGI‚Äôs flagship alga	Niyogi, Kris	CSP	1100320	Chlamydomonas reinhardtii CAL029_02_16 Resequencing	1100505	Chlamydomonas reinhardtii CAL029_02_16 Resequencing	Algal Resequencing, Isolate	Plant	Complete	2016-09-20	Barry, Kerrie	118495	BAR2007A2	27-16228	CAL029_02_16 redo		Guan, Katharine	katharine.guan@gmail.com	DNA	liquid culture	Berkeley, California, USA	NIYOGIChlamyReseqP6	B10	2016-06-29	Dry Ice Intact	Pass			2016-07-06	10	100	8	49					Illumina Regular Fragment, 270bp
2004	Functional genomics of photosynthesis in Chlamydomonas, JGI‚Äôs flagship alga	Niyogi, Kris	CSP	1100390	Chlamydomonas reinhardtii CAL032_01_08 Resequencing	1100540	Chlamydomonas reinhardtii CAL032_01_08 Resequencing	Algal Resequencing, Isolate	Plant	Complete	2016-04-18	Barry, Kerrie	107888	BAR2846A1	27-16216	CAL032_01_08		Guan, Katharine	katharine.guan@gmail.com	DNA	liquid culture	Berkeley, California, USA	NIYOGIChlamyReseqP3	B8	2016-01-26	Dry Ice Intact	Pass			2016-02-08	10	100	34	99		Y			Illumina Regular Fragment, 475bp	Illumina Regular Fragment, 600bp, Tubes	AXZCB	Illumina Regular Fragment, 600bp, Tubes					0	Pass
2004	Functional genomics of photosynthesis in Chlamydomonas, JGI‚Äôs flagship alga	Niyogi, Kris	CSP	1100392	Chlamydomonas reinhardtii CAL032_01_09 Resequencing	1100541	Chlamydomonas reinhardtii CAL032_01_09 Resequencing	Algal Resequencing, Isolate	Plant	Complete	2016-04-18	Barry, Kerrie	107889	BAR2804A1	27-16216	CAL032_01_09		Guan, Katharine	katharine.guan@gmail.com	DNA	liquid culture	Berkeley, California, USA	NIYOGIChlamyReseqP3	C8	2016-01-26	Dry Ice Intact	Pass			2016-02-08	10	100	107	91		Y			Illumina Regular Fragment, 475bp	Illumina Regular Fragment, 600bp, Tubes	AXZCC	Illumina Regular Fragment, 600bp, Tubes					0	Pass
2004	Functional genomics of photosynthesis in Chlamydomonas, JGI‚Äôs flagship alga	Niyogi, Kris	CSP	1100324	Chlamydomonas reinhardtii CAL029_02_22 Resequencing	1100507	Chlamydomonas reinhardtii CAL029_02_22 Resequencing	Algal Resequencing, Isolate	Plant	Complete	2016-09-20	Barry, Kerrie	118496	BAR2008A2	27-16228	CAL029_02_22 redo		Guan, Katharine	katharine.guan@gmail.com	DNA	liquid culture	Berkeley, California, USA	NIYOGIChlamyReseqP6	C10	2016-06-29	Dry Ice Intact	Pass			2016-07-06	10	100	42	84		Y			Illumina Regular Fragment, 475bp
2004	Functional genomics of photosynthesis in Chlamydomonas, JGI‚Äôs flagship alga	Niyogi, Kris	CSP	1100394	Chlamydomonas reinhardtii CAL032_01_13 Resequencing	1100542	Chlamydomonas reinhardtii CAL032_01_13 Resequencing	Algal Resequencing, Isolate	Plant	Complete	2016-04-18	Barry, Kerrie	107890	BAR2820A1	27-16216	CAL032_01_13		Guan, Katharine	katharine.guan@gmail.com	DNA	liquid culture	Berkeley, California, USA	NIYOGIChlamyReseqP3	D8	2016-01-26	Dry Ice Intact	Pass			2016-02-08	10	100	25	85		Y			Illumina Regular Fragment, 475bp	Illumina Regular Fragment, 600bp, Tubes	AXZCG	Illumina Regular Fragment, 600bp, Tubes					0	Pass
2004	Functional genomics of photosynthesis in Chlamydomonas, JGI‚Äôs flagship alga	Niyogi, Kris	CSP	1100396	Chlamydomonas reinhardtii CAL032_01_17 Resequencing	1100543	Chlamydomonas reinhardtii CAL032_01_17 Resequencing	Algal Resequencing, Isolate	Plant	Complete	2016-09-20	Barry, Kerrie	107891	BAR2023A1	27-16216	CAL032_01_17		Guan, Katharine	katharine.guan@gmail.com	DNA	liquid culture	Berkeley, California, USA	NIYOGIChlamyReseqP3	E8	2016-01-26	Dry Ice Intact	Pass			2016-02-08	10	100	126	91		Y			Illumina Regular Fragment, 475bp	Illumina Regular Fragment, 600bp, Tubes	AXZCH	Illumina Regular Fragment, 600bp, Tubes					0	Pass
2004	Functional genomics of photosynthesis in Chlamydomonas, JGI‚Äôs flagship alga	Niyogi, Kris	CSP	1100324	Chlamydomonas reinhardtii CAL029_02_22 Resequencing	1100507	Chlamydomonas reinhardtii CAL029_02_22 Resequencing	Algal Resequencing, Isolate	Plant	Complete	2016-09-20	Barry, Kerrie	118496	BAR2008A2	27-16228	CAL029_02_22 redo		Guan, Katharine	katharine.guan@gmail.com	DNA	liquid culture	Berkeley, California, USA	NIYOGIChlamyReseqP6	C10	2016-06-29	Dry Ice Intact	Pass			2016-07-06	10	100	42	84					Illumina Regular Fragment, 270bp
2004	Functional genomics of photosynthesis in Chlamydomonas, JGI‚Äôs flagship alga	Niyogi, Kris	CSP	1100398	Chlamydomonas reinhardtii CAL032_01_18 Resequencing	1100544	Chlamydomonas reinhardtii CAL032_01_18 Resequencing	Algal Resequencing, Isolate	Plant	Complete	2016-04-18	Barry, Kerrie	107892	BAR2798A1	27-16216	CAL032_01_18		Guan, Katharine	katharine.guan@gmail.com	DNA	liquid culture	Berkeley, California, USA	NIYOGIChlamyReseqP3	F8	2016-01-26	Dry Ice Intact	Pass			2016-02-08	10	100	40	93		Y			Illumina Regular Fragment, 475bp	Illumina Regular Fragment, 600bp, Tubes	AXZCN	Illumina Regular Fragment, 600bp, Tubes					0	Pass
2004	Functional genomics of photosynthesis in Chlamydomonas, JGI‚Äôs flagship alga	Niyogi, Kris	CSP	1100326	Chlamydomonas reinhardtii CAL029_02_23 Resequencing	1100508	Chlamydomonas reinhardtii CAL029_02_23 Resequencing	Algal Resequencing, Isolate	Plant	Complete	2016-09-20	Barry, Kerrie	118497	BAR2009A2	27-16228	CAL029_02_23 redo		Guan, Katharine	katharine.guan@gmail.com	DNA	liquid culture	Berkeley, California, USA	NIYOGIChlamyReseqP6	D10	2016-06-29	Dry Ice Intact	Pass			2016-07-06	10	100	27	78					Illumina Regular Fragment, 270bp
2004	Functional genomics of photosynthesis in Chlamydomonas, JGI‚Äôs flagship alga	Niyogi, Kris	CSP	1100400	Chlamydomonas reinhardtii CAL032_01_21 Resequencing	1100545	Chlamydomonas reinhardtii CAL032_01_21 Resequencing	Algal Resequencing, Isolate	Plant	Complete	2016-04-18	Barry, Kerrie	107893	BAR2808A1	27-16216	CAL032_01_21		Guan, Katharine	katharine.guan@gmail.com	DNA	liquid culture	Berkeley, California, USA	NIYOGIChlamyReseqP3	G8	2016-01-26	Dry Ice Intact	Pass			2016-02-08	10	100	42	89		Y			Illumina Regular Fragment, 475bp	Illumina Regular Fragment, 600bp, Tubes	AXZCO	Illumina Regular Fragment, 600bp, Tubes					0	Pass
2004	Functional genomics of photosynthesis in Chlamydomonas, JGI‚Äôs flagship alga	Niyogi, Kris	CSP	1100402	Chlamydomonas reinhardtii CAL032_01_22 Resequencing	1100546	Chlamydomonas reinhardtii CAL032_01_22 Resequencing	Algal Resequencing, Isolate	Plant	Complete	2016-04-18	Barry, Kerrie	107894	BAR2840A1	27-16216	CAL032_01_22		Guan, Katharine	katharine.guan@gmail.com	DNA	liquid culture	Berkeley, California, USA	NIYOGIChlamyReseqP3	H8	2016-01-26	Dry Ice Intact	Pass			2016-02-08	10	100	22	84		Y			Illumina Regular Fragment, 475bp	Illumina Regular Fragment, 600bp, Tubes	AXZCP	Illumina Regular Fragment, 600bp, Tubes					0	Pass
2004	Functional genomics of photosynthesis in Chlamydomonas, JGI‚Äôs flagship alga	Niyogi, Kris	CSP	1100326	Chlamydomonas reinhardtii CAL029_02_23 Resequencing	1100508	Chlamydomonas reinhardtii CAL029_02_23 Resequencing	Algal Resequencing, Isolate	Plant	Complete	2016-09-20	Barry, Kerrie	118497	BAR2009A2	27-16228	CAL029_02_23 redo		Guan, Katharine	katharine.guan@gmail.com	DNA	liquid culture	Berkeley, California, USA	NIYOGIChlamyReseqP6	D10	2016-06-29	Dry Ice Intact	Pass			2016-07-06	10	100	27	78		Y			Illumina Regular Fragment, 475bp
2004	Functional genomics of photosynthesis in Chlamydomonas, JGI‚Äôs flagship alga	Niyogi, Kris	CSP	1100404	Chlamydomonas reinhardtii CAL032_01_24 Resequencing	1100547	Chlamydomonas reinhardtii CAL032_01_24 Resequencing	Algal Resequencing, Isolate	Plant	Complete	2016-04-18	Barry, Kerrie	107895	BAR2855A1	27-16216	CAL032_01_24		Guan, Katharine	katharine.guan@gmail.com	DNA	liquid culture	Berkeley, California, USA	NIYOGIChlamyReseqP3	A9	2016-01-26	Dry Ice Intact	Pass			2016-02-08	10	100	57	102		Y			Illumina Regular Fragment, 475bp	Illumina Regular Fragment, 600bp, Tubes	AXZCS	Illumina Regular Fragment, 600bp, Tubes					0	Pass
2004	Functional genomics of photosynthesis in Chlamydomonas, JGI‚Äôs flagship alga	Niyogi, Kris	CSP	1100328	Chlamydomonas reinhardtii CAL029_02_25 Resequencing	1100509	Chlamydomonas reinhardtii CAL029_02_25 Resequencing	Algal Resequencing, Isolate	Plant	Complete	2016-09-20	Barry, Kerrie	118498	BAR2010A2	27-16228	CAL029_02_25 redo		Guan, Katharine	katharine.guan@gmail.com	DNA	liquid culture	Berkeley, California, USA	NIYOGIChlamyReseqP6	E10	2016-06-29	Dry Ice Intact	Pass			2016-07-06	10	100	24	77					Illumina Regular Fragment, 270bp
2004	Functional genomics of photosynthesis in Chlamydomonas, JGI‚Äôs flagship alga	Niyogi, Kris	CSP	1100328	Chlamydomonas reinhardtii CAL029_02_25 Resequencing	1100509	Chlamydomonas reinhardtii CAL029_02_25 Resequencing	Algal Resequencing, Isolate	Plant	Complete	2016-09-20	Barry, Kerrie	118498	BAR2010A2	27-16228	CAL029_02_25 redo		Guan, Katharine	katharine.guan@gmail.com	DNA	liquid culture	Berkeley, California, USA	NIYOGIChlamyReseqP6	E10	2016-06-29	Dry Ice Intact	Pass			2016-07-06	10	100	24	77		Y			Illumina Regular Fragment, 475bp
2004	Functional genomics of photosynthesis in Chlamydomonas, JGI‚Äôs flagship alga	Niyogi, Kris	CSP	1100406	Chlamydomonas reinhardtii CAL032_01_25 Resequencing	1100548	Chlamydomonas reinhardtii CAL032_01_25 Resequencing	Algal Resequencing, Isolate	Plant	Complete	2016-04-18	Barry, Kerrie	107896	BAR2819A1	27-16216	CAL032_01_25		Guan, Katharine	katharine.guan@gmail.com	DNA	liquid culture	Berkeley, California, USA	NIYOGIChlamyReseqP3	B9	2016-01-26	Dry Ice Intact	Pass			2016-02-08	10	100	67	103		Y			Illumina Regular Fragment, 475bp	Illumina Regular Fragment, 600bp, Tubes	AXZCT	Illumina Regular Fragment, 600bp, Tubes					0	Pass
2004	Functional genomics of photosynthesis in Chlamydomonas, JGI‚Äôs flagship alga	Niyogi, Kris	CSP	1100408	Chlamydomonas reinhardtii CAL032_01_31 Resequencing	1100549	Chlamydomonas reinhardtii CAL032_01_31 Resequencing	Algal Resequencing, Isolate	Plant	Complete	2016-04-18	Barry, Kerrie	107897	BAR2831A1	27-16216	CAL032_01_31		Guan, Katharine	katharine.guan@gmail.com	DNA	liquid culture	Berkeley, California, USA	NIYOGIChlamyReseqP3	C9	2016-01-26	Dry Ice Intact	Pass			2016-02-08	10	100	32	100		Y			Illumina Regular Fragment, 475bp	Illumina Regular Fragment, 600bp, Tubes	AXZCU	Illumina Regular Fragment, 600bp, Tubes					0	Pass
2004	Functional genomics of photosynthesis in Chlamydomonas, JGI‚Äôs flagship alga	Niyogi, Kris	CSP	1100410	Chlamydomonas reinhardtii CAL032_01_33 Resequencing	1100550	Chlamydomonas reinhardtii CAL032_01_33 Resequencing	Algal Resequencing, Isolate	Plant	Complete	2016-04-18	Barry, Kerrie	107898	BAR2814A1	27-16216	CAL032_01_33		Guan, Katharine	katharine.guan@gmail.com	DNA	liquid culture	Berkeley, California, USA	NIYOGIChlamyReseqP3	D9	2016-01-26	Dry Ice Intact	Pass			2016-02-08	10	100	36	93		Y			Illumina Regular Fragment, 475bp	Illumina Regular Fragment, 600bp, Tubes	AXZCW	Illumina Regular Fragment, 600bp, Tubes					0	Pass
2004	Functional genomics of photosynthesis in Chlamydomonas, JGI‚Äôs flagship alga	Niyogi, Kris	CSP	1100330	Chlamydomonas reinhardtii CAL029_02_26 Resequencing	1100510	Chlamydomonas reinhardtii CAL029_02_26 Resequencing	Algal Resequencing, Isolate	Plant	Complete	2016-09-20	Barry, Kerrie	118499	BAR2016A2	27-16228	CAL029_02_26 redo		Guan, Katharine	katharine.guan@gmail.com	DNA	liquid culture	Berkeley, California, USA	NIYOGIChlamyReseqP6	F10	2016-06-29	Dry Ice Intact	Pass			2016-07-06	10	100	39	83		Y			Illumina Regular Fragment, 475bp
2004	Functional genomics of photosynthesis in Chlamydomonas, JGI‚Äôs flagship alga	Niyogi, Kris	CSP	1100330	Chlamydomonas reinhardtii CAL029_02_26 Resequencing	1100510	Chlamydomonas reinhardtii CAL029_02_26 Resequencing	Algal Resequencing, Isolate	Plant	Complete	2016-09-20	Barry, Kerrie	118499	BAR2016A2	27-16228	CAL029_02_26 redo		Guan, Katharine	katharine.guan@gmail.com	DNA	liquid culture	Berkeley, California, USA	NIYOGIChlamyReseqP6	F10	2016-06-29	Dry Ice Intact	Pass			2016-07-06	10	100	39	83					Illumina Regular Fragment, 270bp
2004	Functional genomics of photosynthesis in Chlamydomonas, JGI‚Äôs flagship alga	Niyogi, Kris	CSP	1100412	Chlamydomonas reinhardtii CAL032_01_35 Resequencing	1100551	Chlamydomonas reinhardtii CAL032_01_35 Resequencing	Algal Resequencing, Isolate	Plant	Complete	2016-04-18	Barry, Kerrie	107899	BAR2802A1	27-16216	CAL032_01_35		Guan, Katharine	katharine.guan@gmail.com	DNA	liquid culture	Berkeley, California, USA	NIYOGIChlamyReseqP3	E9	2016-01-26	Dry Ice Intact	Pass			2016-02-08	10	100	32	89		Y			Illumina Regular Fragment, 475bp	Illumina Regular Fragment, 600bp, Tubes	AXZCX	Illumina Regular Fragment, 600bp, Tubes					0	Pass
2004	Functional genomics of photosynthesis in Chlamydomonas, JGI‚Äôs flagship alga	Niyogi, Kris	CSP	1100414	Chlamydomonas reinhardtii CAL032_01_42 Resequencing	1100552	Chlamydomonas reinhardtii CAL032_01_42 Resequencing	Algal Resequencing, Isolate	Plant	Complete	2016-09-20	Barry, Kerrie	107900	BAR2024A1	27-16216	CAL032_01_42		Guan, Katharine	katharine.guan@gmail.com	DNA	liquid culture	Berkeley, California, USA	NIYOGIChlamyReseqP3	F9	2016-01-26	Dry Ice Intact	Pass			2016-02-08	10	100	84	92		Y			Illumina Regular Fragment, 475bp	Illumina Regular Fragment, 600bp, Tubes	AXZCY	Illumina Regular Fragment, 600bp, Tubes					0	Pass
2004	Functional genomics of photosynthesis in Chlamydomonas, JGI‚Äôs flagship alga	Niyogi, Kris	CSP	1100416	Chlamydomonas reinhardtii CAL032_01_43 Resequencing	1100553	Chlamydomonas reinhardtii CAL032_01_43 Resequencing	Algal Resequencing, Isolate	Plant	Abandoned	2016-07-13	Barry, Kerrie	107901	BAR2816A1	27-16216	CAL032_01_43		Guan, Katharine	katharine.guan@gmail.com	DNA	liquid culture	Berkeley, California, USA	NIYOGIChlamyReseqP3	G9	2016-01-26	Dry Ice Intact	Pass			2016-02-08	10	100	69	94		Y			Illumina Regular Fragment, 475bp	Illumina Regular Fragment, 600bp, Tubes	AXZCZ	Illumina Regular Fragment, 600bp, Tubes					0	Pass
2004	Functional genomics of photosynthesis in Chlamydomonas, JGI‚Äôs flagship alga	Niyogi, Kris	CSP	1100418	Chlamydomonas reinhardtii CAL032_02_08 Resequencing	1100554	Chlamydomonas reinhardtii CAL032_02_08 Resequencing	Algal Resequencing, Isolate	Plant	Complete	2016-04-18	Barry, Kerrie	107902	BAR2793A1	27-16216	CAL032_02_08		Guan, Katharine	katharine.guan@gmail.com	DNA	liquid culture	Berkeley, California, USA	NIYOGIChlamyReseqP3	H9	2016-01-26	Dry Ice Intact	Pass			2016-02-08	10	100	37	90		Y			Illumina Regular Fragment, 475bp	Illumina Regular Fragment, 600bp, Tubes	AXZGA	Illumina Regular Fragment, 600bp, Tubes					0	Pass
2004	Functional genomics of photosynthesis in Chlamydomonas, JGI‚Äôs flagship alga	Niyogi, Kris	CSP	1100332	Chlamydomonas reinhardtii CAL029_02_30 Resequencing	1100511	Chlamydomonas reinhardtii CAL029_02_30 Resequencing	Algal Resequencing, Isolate	Plant	Complete	2016-09-20	Barry, Kerrie	118500	BAR2017A2	27-16228	CAL029_02_30 redo		Guan, Katharine	katharine.guan@gmail.com	DNA	liquid culture	Berkeley, California, USA	NIYOGIChlamyReseqP6	G10	2016-06-29	Dry Ice Intact	Pass			2016-07-06	10	100	34	81		Y			Illumina Regular Fragment, 475bp
2004	Functional genomics of photosynthesis in Chlamydomonas, JGI‚Äôs flagship alga	Niyogi, Kris	CSP	1100420	Chlamydomonas reinhardtii CAL032_02_11 Resequencing	1100555	Chlamydomonas reinhardtii CAL032_02_11 Resequencing	Algal Resequencing, Isolate	Plant	Complete	2016-04-18	Barry, Kerrie	107903	BAR2844A1	27-16216	CAL032_02_11		Guan, Katharine	katharine.guan@gmail.com	DNA	liquid culture	Berkeley, California, USA	NIYOGIChlamyReseqP3	A10	2016-01-26	Dry Ice Intact	Pass			2016-02-08	10	100	63	104		Y			Illumina Regular Fragment, 475bp	Illumina Regular Fragment, 600bp, Tubes	AXZGB	Illumina Regular Fragment, 600bp, Tubes					0	Pass
2004	Functional genomics of photosynthesis in Chlamydomonas, JGI‚Äôs flagship alga	Niyogi, Kris	CSP	1100332	Chlamydomonas reinhardtii CAL029_02_30 Resequencing	1100511	Chlamydomonas reinhardtii CAL029_02_30 Resequencing	Algal Resequencing, Isolate	Plant	Complete	2016-09-20	Barry, Kerrie	118500	BAR2017A2	27-16228	CAL029_02_30 redo		Guan, Katharine	katharine.guan@gmail.com	DNA	liquid culture	Berkeley, California, USA	NIYOGIChlamyReseqP6	G10	2016-06-29	Dry Ice Intact	Pass			2016-07-06	10	100	34	81					Illumina Regular Fragment, 270bp
2004	Functional genomics of photosynthesis in Chlamydomonas, JGI‚Äôs flagship alga	Niyogi, Kris	CSP	1100422	Chlamydomonas reinhardtii CAL032_02_13 Resequencing	1100556	Chlamydomonas reinhardtii CAL032_02_13 Resequencing	Algal Resequencing, Isolate	Plant	Complete	2016-04-18	Barry, Kerrie	107904	BAR2839A1	27-16216	CAL032_02_13		Guan, Katharine	katharine.guan@gmail.com	DNA	liquid culture	Berkeley, California, USA	NIYOGIChlamyReseqP3	B10	2016-01-26	Dry Ice Intact	Pass			2016-02-08	10	100	24	99		Y			Illumina Regular Fragment, 475bp	Illumina Regular Fragment, 600bp, Tubes	AXZGC	Illumina Regular Fragment, 600bp, Tubes					0	Pass
2004	Functional genomics of photosynthesis in Chlamydomonas, JGI‚Äôs flagship alga	Niyogi, Kris	CSP	1100424	Chlamydomonas reinhardtii CAL032_02_15 Resequencing	1100557	Chlamydomonas reinhardtii CAL032_02_15 Resequencing	Algal Resequencing, Isolate	Plant	Abandoned	2016-07-13	Barry, Kerrie	107905	BAR2824A1	27-16216	CAL032_02_15		Guan, Katharine	katharine.guan@gmail.com	DNA	liquid culture	Berkeley, California, USA	NIYOGIChlamyReseqP3	C10	2016-01-26	Dry Ice Intact	Pass			2016-02-08	10	100	82	93		Y			Illumina Regular Fragment, 475bp	Illumina Regular Fragment, 600bp, Tubes	AXZGG	Illumina Regular Fragment, 600bp, Tubes					0	Pass
2004	Functional genomics of photosynthesis in Chlamydomonas, JGI‚Äôs flagship alga	Niyogi, Kris	CSP	1100334	Chlamydomonas reinhardtii CAL029_02_32 Resequencing	1100512	Chlamydomonas reinhardtii CAL029_02_32 Resequencing	Algal Resequencing, Isolate	Plant	Complete	2016-09-20	Barry, Kerrie	118501	BAR2011A2	27-16228	CAL029_02_32 redo		Guan, Katharine	katharine.guan@gmail.com	DNA	liquid culture	Berkeley, California, USA	NIYOGIChlamyReseqP6	H10	2016-06-29	Dry Ice Intact	Pass			2016-07-06	10	100	32	79					Illumina Regular Fragment, 270bp
2004	Functional genomics of photosynthesis in Chlamydomonas, JGI‚Äôs flagship alga	Niyogi, Kris	CSP	1100334	Chlamydomonas reinhardtii CAL029_02_32 Resequencing	1100512	Chlamydomonas reinhardtii CAL029_02_32 Resequencing	Algal Resequencing, Isolate	Plant	Complete	2016-09-20	Barry, Kerrie	118501	BAR2011A2	27-16228	CAL029_02_32 redo		Guan, Katharine	katharine.guan@gmail.com	DNA	liquid culture	Berkeley, California, USA	NIYOGIChlamyReseqP6	H10	2016-06-29	Dry Ice Intact	Pass			2016-07-06	10	100	32	79		Y			Illumina Regular Fragment, 475bp
2004	Functional genomics of photosynthesis in Chlamydomonas, JGI‚Äôs flagship alga	Niyogi, Kris	CSP	1100426	Chlamydomonas reinhardtii CAL032_02_16 Resequencing	1100558	Chlamydomonas reinhardtii CAL032_02_16 Resequencing	Algal Resequencing, Isolate	Plant	Complete	2016-04-18	Barry, Kerrie	107906	BAR2850A1	27-16216	CAL032_02_16		Guan, Katharine	katharine.guan@gmail.com	DNA	liquid culture	Berkeley, California, USA	NIYOGIChlamyReseqP3	D10	2016-01-26	Dry Ice Intact	Pass			2016-02-08	10	100	86	93		Y			Illumina Regular Fragment, 475bp	Illumina Regular Fragment, 600bp, Tubes	AXZGH	Illumina Regular Fragment, 600bp, Tubes					0	Pass
2004	Functional genomics of photosynthesis in Chlamydomonas, JGI‚Äôs flagship alga	Niyogi, Kris	CSP	1100428	Chlamydomonas reinhardtii CAL032_02_18 Resequencing	1100559	Chlamydomonas reinhardtii CAL032_02_18 Resequencing	Algal Resequencing, Isolate	Plant	Complete	2016-04-18	Barry, Kerrie	107907	BAR2832A1	27-16216	CAL032_02_18		Guan, Katharine	katharine.guan@gmail.com	DNA	liquid culture	Berkeley, California, USA	NIYOGIChlamyReseqP3	E10	2016-01-26	Dry Ice Intact	Pass			2016-02-08	10	100	27	92		Y			Illumina Regular Fragment, 475bp	Illumina Regular Fragment, 600bp, Tubes	AXZGN	Illumina Regular Fragment, 600bp, Tubes					0	Pass
2004	Functional genomics of photosynthesis in Chlamydomonas, JGI‚Äôs flagship alga	Niyogi, Kris	CSP	1100336	Chlamydomonas reinhardtii CAL029_02_48 Resequencing	1100513	Chlamydomonas reinhardtii CAL029_02_48 Resequencing	Algal Resequencing, Isolate	Plant	Complete	2016-09-20	Barry, Kerrie	118502	BAR2012A2	27-16228	CAL029_02_48 redo		Guan, Katharine	katharine.guan@gmail.com	DNA	liquid culture	Berkeley, California, USA	NIYOGIChlamyReseqP6	A11	2016-06-29	Dry Ice Intact	Pass			2016-07-06	10	100	24	78		Y			Illumina Regular Fragment, 475bp
2004	Functional genomics of photosynthesis in Chlamydomonas, JGI‚Äôs flagship alga	Niyogi, Kris	CSP	1100430	Chlamydomonas reinhardtii CAL032_02_19 Resequencing	1100560	Chlamydomonas reinhardtii CAL032_02_19 Resequencing	Algal Resequencing, Isolate	Plant	Abandoned	2016-07-13	Barry, Kerrie	107908	BAR2854A1	27-16216	CAL032_02_19		Guan, Katharine	katharine.guan@gmail.com	DNA	liquid culture	Berkeley, California, USA	NIYOGIChlamyReseqP3	F10	2016-01-26	Dry Ice Intact	Pass			2016-02-08	10	100	77	93		Y			Illumina Regular Fragment, 475bp	Illumina Regular Fragment, 600bp, Tubes	AXZGO	Illumina Regular Fragment, 600bp, Tubes					0	Pass
2004	Functional genomics of photosynthesis in Chlamydomonas, JGI‚Äôs flagship alga	Niyogi, Kris	CSP	1100432	Chlamydomonas reinhardtii CAL032_02_22 Resequencing	1100561	Chlamydomonas reinhardtii CAL032_02_22 Resequencing	Algal Resequencing, Isolate	Plant	Complete	2016-04-18	Barry, Kerrie	107909	BAR2801A1	27-16216	CAL032_02_22		Guan, Katharine	katharine.guan@gmail.com	DNA	liquid culture	Berkeley, California, USA	NIYOGIChlamyReseqP3	G10	2016-01-26	Dry Ice Intact	Pass			2016-02-08	10	100	26	83		Y			Illumina Regular Fragment, 475bp	Illumina Regular Fragment, 600bp, Tubes	AXZGP	Illumina Regular Fragment, 600bp, Tubes					0	Pass
2004	Functional genomics of photosynthesis in Chlamydomonas, JGI‚Äôs flagship alga	Niyogi, Kris	CSP	1100336	Chlamydomonas reinhardtii CAL029_02_48 Resequencing	1100513	Chlamydomonas reinhardtii CAL029_02_48 Resequencing	Algal Resequencing, Isolate	Plant	Complete	2016-09-20	Barry, Kerrie	118502	BAR2012A2	27-16228	CAL029_02_48 redo		Guan, Katharine	katharine.guan@gmail.com	DNA	liquid culture	Berkeley, California, USA	NIYOGIChlamyReseqP6	A11	2016-06-29	Dry Ice Intact	Pass			2016-07-06	10	100	24	78					Illumina Regular Fragment, 270bp
2004	Functional genomics of photosynthesis in Chlamydomonas, JGI‚Äôs flagship alga	Niyogi, Kris	CSP	1100434	Chlamydomonas reinhardtii CAL032_02_24 Resequencing	1100562	Chlamydomonas reinhardtii CAL032_02_24 Resequencing	Algal Resequencing, Isolate	Plant	Complete	2016-04-18	Barry, Kerrie	107910	BAR2826A1	27-16216	CAL032_02_24		Guan, Katharine	katharine.guan@gmail.com	DNA	liquid culture	Berkeley, California, USA	NIYOGIChlamyReseqP3	H10	2016-01-26	Dry Ice Intact	Pass			2016-02-08	10	100	10	69		Y			Illumina Regular Fragment, 475bp	Illumina Regular Fragment, 600bp, Tubes	AXZGS	Illumina Regular Fragment, 600bp, Tubes					0	Pass
2004	Functional genomics of photosynthesis in Chlamydomonas, JGI‚Äôs flagship alga	Niyogi, Kris	CSP	1100436	Chlamydomonas reinhardtii CAL032_02_25 Resequencing	1100563	Chlamydomonas reinhardtii CAL032_02_25 Resequencing	Algal Resequencing, Isolate	Plant	Complete	2016-04-18	Barry, Kerrie	107911	BAR2849A1	27-16216	CAL032_02_25		Guan, Katharine	katharine.guan@gmail.com	DNA	liquid culture	Berkeley, California, USA	NIYOGIChlamyReseqP3	A11	2016-01-26	Dry Ice Intact	Pass			2016-02-08	10	100	41	88		Y			Illumina Regular Fragment, 475bp	Illumina Regular Fragment, 600bp, Tubes	AXZGT	Illumina Regular Fragment, 600bp, Tubes					0	Pass
2004	Functional genomics of photosynthesis in Chlamydomonas, JGI‚Äôs flagship alga	Niyogi, Kris	CSP	1100438	Chlamydomonas reinhardtii CAL032_02_28 Resequencing	1100564	Chlamydomonas reinhardtii CAL032_02_28 Resequencing	Algal Resequencing, Isolate	Plant	Complete	2016-04-18	Barry, Kerrie	107912	BAR2795A1	27-16216	CAL032_02_28		Guan, Katharine	katharine.guan@gmail.com	DNA	liquid culture	Berkeley, California, USA	NIYOGIChlamyReseqP3	B11	2016-01-26	Dry Ice Intact	Pass			2016-02-08	10	100	21	100		Y			Illumina Regular Fragment, 475bp	Illumina Regular Fragment, 600bp, Tubes	AXZGU	Illumina Regular Fragment, 600bp, Tubes					0	Pass
2004	Functional genomics of photosynthesis in Chlamydomonas, JGI‚Äôs flagship alga	Niyogi, Kris	CSP	1100440	Chlamydomonas reinhardtii CAL032_02_29 Resequencing	1100565	Chlamydomonas reinhardtii CAL032_02_29 Resequencing	Algal Resequencing, Isolate	Plant	Complete	2016-04-18	Barry, Kerrie	107913	BAR2825A1	27-16216	CAL032_02_29		Guan, Katharine	katharine.guan@gmail.com	DNA	liquid culture	Berkeley, California, USA	NIYOGIChlamyReseqP3	C11	2016-01-26	Dry Ice Intact	Pass			2016-02-08	10	100	33	88		Y			Illumina Regular Fragment, 475bp	Illumina Regular Fragment, 600bp, Tubes	AXZGW	Illumina Regular Fragment, 600bp, Tubes					0	Pass
2004	Functional genomics of photosynthesis in Chlamydomonas, JGI‚Äôs flagship alga	Niyogi, Kris	CSP	1100442	Chlamydomonas reinhardtii CAL032_02_30 Resequencing	1100566	Chlamydomonas reinhardtii CAL032_02_30 Resequencing	Algal Resequencing, Isolate	Plant	Complete	2016-04-18	Barry, Kerrie	107914	BAR2842A1	27-16216	CAL032_02_30		Guan, Katharine	katharine.guan@gmail.com	DNA	liquid culture	Berkeley, California, USA	NIYOGIChlamyReseqP3	D11	2016-01-26	Dry Ice Intact	Pass			2016-02-08	10	100	24	93		Y			Illumina Regular Fragment, 475bp	Illumina Regular Fragment, 600bp, Tubes	AXZGX	Illumina Regular Fragment, 600bp, Tubes					0	Pass
2004	Functional genomics of photosynthesis in Chlamydomonas, JGI‚Äôs flagship alga	Niyogi, Kris	CSP	1100342	Chlamydomonas reinhardtii CAL029_03_08 Resequencing	1100516	Chlamydomonas reinhardtii CAL029_03_08 Resequencing	Algal Resequencing, Isolate	Plant	Complete	2016-09-20	Barry, Kerrie	118503	BAR2043A2	27-16228	CAL029_03_08 redo		Guan, Katharine	katharine.guan@gmail.com	DNA	liquid culture	Berkeley, California, USA	NIYOGIChlamyReseqP6	B11	2016-06-29	Dry Ice Intact	Pass			2016-07-06	10	100	2	0					Illumina Regular Fragment, 270bp
2004	Functional genomics of photosynthesis in Chlamydomonas, JGI‚Äôs flagship alga	Niyogi, Kris	CSP	1100342	Chlamydomonas reinhardtii CAL029_03_08 Resequencing	1100516	Chlamydomonas reinhardtii CAL029_03_08 Resequencing	Algal Resequencing, Isolate	Plant	Complete	2016-09-20	Barry, Kerrie	118503	BAR2043A2	27-16228	CAL029_03_08 redo		Guan, Katharine	katharine.guan@gmail.com	DNA	liquid culture	Berkeley, California, USA	NIYOGIChlamyReseqP6	B11	2016-06-29	Dry Ice Intact	Pass			2016-07-06	10	100	2	0		Y			Illumina Regular Fragment, 475bp
2004	Functional genomics of photosynthesis in Chlamydomonas, JGI‚Äôs flagship alga	Niyogi, Kris	CSP	1100444	Chlamydomonas reinhardtii CAL032_02_31 Resequencing	1100567	Chlamydomonas reinhardtii CAL032_02_31 Resequencing	Algal Resequencing, Isolate	Plant	Complete	2016-04-18	Barry, Kerrie	107915	BAR2851A1	27-16216	CAL032_02_31		Guan, Katharine	katharine.guan@gmail.com	DNA	liquid culture	Berkeley, California, USA	NIYOGIChlamyReseqP3	E11	2016-01-26	Dry Ice Intact	Pass			2016-02-08	10	100	22	86		Y			Illumina Regular Fragment, 475bp	Illumina Regular Fragment, 600bp, Tubes	AXZGY	Illumina Regular Fragment, 600bp, Tubes					0	Pass
2004	Functional genomics of photosynthesis in Chlamydomonas, JGI‚Äôs flagship alga	Niyogi, Kris	CSP	1100344	Chlamydomonas reinhardtii CAL029_03_15 Resequencing	1100517	Chlamydomonas reinhardtii CAL029_03_15 Resequencing	Algal Resequencing, Isolate	Plant	Complete	2016-09-20	Barry, Kerrie	118504	BAR2018A2	27-16228	CAL029_03_15 redo		Guan, Katharine	katharine.guan@gmail.com	DNA	liquid culture	Berkeley, California, USA	NIYOGIChlamyReseqP6	C11	2016-06-29	Dry Ice Intact	Pass			2016-07-06	10	100	29	81					Illumina Regular Fragment, 270bp
2004	Functional genomics of photosynthesis in Chlamydomonas, JGI‚Äôs flagship alga	Niyogi, Kris	CSP	1100446	Chlamydomonas reinhardtii CAL032_02_33 Resequencing	1100568	Chlamydomonas reinhardtii CAL032_02_33 Resequencing	Algal Resequencing, Isolate	Plant	Complete	2016-04-18	Barry, Kerrie	107916	BAR2818A1	27-16216	CAL032_02_33		Guan, Katharine	katharine.guan@gmail.com	DNA	liquid culture	Berkeley, California, USA	NIYOGIChlamyReseqP3	F11	2016-01-26	Dry Ice Intact	Pass			2016-02-08	10	100	120	97		Y			Illumina Regular Fragment, 475bp	Illumina Regular Fragment, 600bp, Tubes	AXZGZ	Illumina Regular Fragment, 600bp, Tubes					0	Pass
2004	Functional genomics of photosynthesis in Chlamydomonas, JGI‚Äôs flagship alga	Niyogi, Kris	CSP	1100448	Chlamydomonas reinhardtii CAL032_02_34 Resequencing	1100569	Chlamydomonas reinhardtii CAL032_02_34 Resequencing	Algal Resequencing, Isolate	Plant	Complete	2016-04-18	Barry, Kerrie	107917	BAR2835A1	27-16216	CAL032_02_34		Guan, Katharine	katharine.guan@gmail.com	DNA	liquid culture	Berkeley, California, USA	NIYOGIChlamyReseqP3	G11	2016-01-26	Dry Ice Intact	Pass			2016-02-08	10	100	64	94		Y			Illumina Regular Fragment, 475bp	Illumina Regular Fragment, 600bp, Tubes	AXZHA	Illumina Regular Fragment, 600bp, Tubes					0	Pass
2004	Functional genomics of photosynthesis in Chlamydomonas, JGI‚Äôs flagship alga	Niyogi, Kris	CSP	1100344	Chlamydomonas reinhardtii CAL029_03_15 Resequencing	1100517	Chlamydomonas reinhardtii CAL029_03_15 Resequencing	Algal Resequencing, Isolate	Plant	Complete	2016-09-20	Barry, Kerrie	118504	BAR2018A2	27-16228	CAL029_03_15 redo		Guan, Katharine	katharine.guan@gmail.com	DNA	liquid culture	Berkeley, California, USA	NIYOGIChlamyReseqP6	C11	2016-06-29	Dry Ice Intact	Pass			2016-07-06	10	100	29	81		Y			Illumina Regular Fragment, 475bp
2004	Functional genomics of photosynthesis in Chlamydomonas, JGI‚Äôs flagship alga	Niyogi, Kris	CSP	1100450	Chlamydomonas reinhardtii CAL032_02_41 Resequencing	1100570	Chlamydomonas reinhardtii CAL032_02_41 Resequencing	Algal Resequencing, Isolate	Plant	Complete	2016-04-18	Barry, Kerrie	107918	BAR2823A1	27-16216	CAL032_02_41		Guan, Katharine	katharine.guan@gmail.com	DNA	liquid culture	Berkeley, California, USA	NIYOGIChlamyReseqP3	H11	2016-01-26	Dry Ice Intact	Pass			2016-02-08	10	100	71	92		Y			Illumina Regular Fragment, 475bp	Illumina Regular Fragment, 600bp, Tubes	AXZHB	Illumina Regular Fragment, 600bp, Tubes					0	Pass
2004	Functional genomics of photosynthesis in Chlamydomonas, JGI‚Äôs flagship alga	Niyogi, Kris	CSP	1100346	Chlamydomonas reinhardtii CAL029_03_18 Resequencing	1100518	Chlamydomonas reinhardtii CAL029_03_18 Resequencing	Algal Resequencing, Isolate	Plant	Complete	2016-09-20	Barry, Kerrie	118505	BAR2013A2	27-16228	CAL029_03_18 redo		Guan, Katharine	katharine.guan@gmail.com	DNA	liquid culture	Berkeley, California, USA	NIYOGIChlamyReseqP6	D11	2016-06-29	Dry Ice Intact	Pass			2016-07-06	10	100	31	80					Illumina Regular Fragment, 270bp
2004	Functional genomics of photosynthesis in Chlamydomonas, JGI‚Äôs flagship alga	Niyogi, Kris	CSP	1100452	Chlamydomonas reinhardtii CAL032_02_43 Resequencing	1100571	Chlamydomonas reinhardtii CAL032_02_43 Resequencing	Algal Resequencing, Isolate	Plant	Complete	2016-04-18	Barry, Kerrie	107919	BAR2806A1	27-16216	CAL032_02_43		Guan, Katharine	katharine.guan@gmail.com	DNA	liquid culture	Berkeley, California, USA	NIYOGIChlamyReseqP3	B12	2016-01-26	Dry Ice Intact	Pass			2016-02-08	10	100	61	99		Y			Illumina Regular Fragment, 475bp	Illumina Regular Fragment, 600bp, Tubes	AXZHC	Illumina Regular Fragment, 600bp, Tubes					0	Pass
2004	Functional genomics of photosynthesis in Chlamydomonas, JGI‚Äôs flagship alga	Niyogi, Kris	CSP	1100346	Chlamydomonas reinhardtii CAL029_03_18 Resequencing	1100518	Chlamydomonas reinhardtii CAL029_03_18 Resequencing	Algal Resequencing, Isolate	Plant	Complete	2016-09-20	Barry, Kerrie	118505	BAR2013A2	27-16228	CAL029_03_18 redo		Guan, Katharine	katharine.guan@gmail.com	DNA	liquid culture	Berkeley, California, USA	NIYOGIChlamyReseqP6	D11	2016-06-29	Dry Ice Intact	Pass			2016-07-06	10	100	31	80		Y			Illumina Regular Fragment, 475bp
2004	Functional genomics of photosynthesis in Chlamydomonas, JGI‚Äôs flagship alga	Niyogi, Kris	CSP	1100454	Chlamydomonas reinhardtii CAL032_02_44 Resequencing	1100572	Chlamydomonas reinhardtii CAL032_02_44 Resequencing	Algal Resequencing, Isolate	Plant	Complete	2016-04-18	Barry, Kerrie	107920	BAR2858A1	27-16216	CAL032_02_44		Guan, Katharine	katharine.guan@gmail.com	DNA	liquid culture	Berkeley, California, USA	NIYOGIChlamyReseqP3	C12	2016-01-26	Dry Ice Intact	Pass			2016-02-08	10	100	25	96		Y			Illumina Regular Fragment, 475bp	Illumina Regular Fragment, 600bp, Tubes	AXZHG	Illumina Regular Fragment, 600bp, Tubes					0	Pass
2004	Functional genomics of photosynthesis in Chlamydomonas, JGI‚Äôs flagship alga	Niyogi, Kris	CSP	1100456	Chlamydomonas reinhardtii CAL032_02_45 Resequencing	1100573	Chlamydomonas reinhardtii CAL032_02_45 Resequencing	Algal Resequencing, Isolate	Plant	Complete	2016-04-18	Barry, Kerrie	107921	BAR2809A1	27-16216	CAL032_02_45		Guan, Katharine	katharine.guan@gmail.com	DNA	liquid culture	Berkeley, California, USA	NIYOGIChlamyReseqP3	D12	2016-01-26	Dry Ice Intact	Pass			2016-02-08	10	100	24	90		Y			Illumina Regular Fragment, 475bp	Illumina Regular Fragment, 600bp, Tubes	AXZHH	Illumina Regular Fragment, 600bp, Tubes					0	Pass
2004	Functional genomics of photosynthesis in Chlamydomonas, JGI‚Äôs flagship alga	Niyogi, Kris	CSP	1100348	Chlamydomonas reinhardtii CAL029_03_21 Resequencing	1100519	Chlamydomonas reinhardtii CAL029_03_21 Resequencing	Algal Resequencing, Isolate	Plant	Complete	2016-09-20	Barry, Kerrie	118506	BAR2019A2	27-16228	CAL029_03_21 redo		Guan, Katharine	katharine.guan@gmail.com	DNA	liquid culture	Berkeley, California, USA	NIYOGIChlamyReseqP6	E11	2016-06-29	Dry Ice Intact	Pass			2016-07-06	10	100	49	84					Illumina Regular Fragment, 270bp
2004	Functional genomics of photosynthesis in Chlamydomonas, JGI‚Äôs flagship alga	Niyogi, Kris	CSP	1100458	Chlamydomonas reinhardtii CAL032_02_46 Resequencing	1100574	Chlamydomonas reinhardtii CAL032_02_46 Resequencing	Algal Resequencing, Isolate	Plant	Abandoned	2016-07-13	Barry, Kerrie	107922	BAR2794A1	27-16216	CAL032_02_46		Guan, Katharine	katharine.guan@gmail.com	DNA	liquid culture	Berkeley, California, USA	NIYOGIChlamyReseqP3	E12	2016-01-26	Dry Ice Intact	Pass			2016-02-08	10	100	75	93		Y			Illumina Regular Fragment, 475bp	Illumina Regular Fragment, 600bp, Tubes	AXZHN	Illumina Regular Fragment, 600bp, Tubes					0	Pass
2004	Functional genomics of photosynthesis in Chlamydomonas, JGI‚Äôs flagship alga	Niyogi, Kris	CSP	1100460	Chlamydomonas reinhardtii CAL032_02_47 Resequencing	1100575	Chlamydomonas reinhardtii CAL032_02_47 Resequencing	Algal Resequencing, Isolate	Plant	Complete	2016-04-18	Barry, Kerrie	107923	BAR2857A1	27-16216	CAL032_02_47		Guan, Katharine	katharine.guan@gmail.com	DNA	liquid culture	Berkeley, California, USA	NIYOGIChlamyReseqP3	F12	2016-01-26	Dry Ice Intact	Pass			2016-02-08	10	100	43	91		Y			Illumina Regular Fragment, 475bp	Illumina Regular Fragment, 600bp, Tubes	AXZHO	Illumina Regular Fragment, 600bp, Tubes					0	Pass
2004	Functional genomics of photosynthesis in Chlamydomonas, JGI‚Äôs flagship alga	Niyogi, Kris	CSP	1100348	Chlamydomonas reinhardtii CAL029_03_21 Resequencing	1100519	Chlamydomonas reinhardtii CAL029_03_21 Resequencing	Algal Resequencing, Isolate	Plant	Complete	2016-09-20	Barry, Kerrie	118506	BAR2019A2	27-16228	CAL029_03_21 redo		Guan, Katharine	katharine.guan@gmail.com	DNA	liquid culture	Berkeley, California, USA	NIYOGIChlamyReseqP6	E11	2016-06-29	Dry Ice Intact	Pass			2016-07-06	10	100	49	84		Y			Illumina Regular Fragment, 475bp
2004	Functional genomics of photosynthesis in Chlamydomonas, JGI‚Äôs flagship alga	Niyogi, Kris	CSP	1100462	Chlamydomonas reinhardtii CAL032_02_48 Resequencing	1100576	Chlamydomonas reinhardtii CAL032_02_48 Resequencing	Algal Resequencing, Isolate	Plant	Complete	2016-04-18	Barry, Kerrie	107924	BAR2841A1	27-16216	CAL032_02_48		Guan, Katharine	katharine.guan@gmail.com	DNA	liquid culture	Berkeley, California, USA	NIYOGIChlamyReseqP3	G12	2016-01-26	Dry Ice Intact	Pass			2016-02-08	10	100	112	93		Y			Illumina Regular Fragment, 475bp	Illumina Regular Fragment, 600bp, Tubes	AXZHP	Illumina Regular Fragment, 600bp, Tubes					0	Pass
2004	Functional genomics of photosynthesis in Chlamydomonas, JGI‚Äôs flagship alga	Niyogi, Kris	CSP	1103059	Chlamydomonas reinhardtii 4A+ CAL032_03_01 Resequencing	1103243	Chlamydomonas reinhardtii 4A+ CAL032_03_01 Resequencing	Algal Resequencing, Isolate	Plant	Complete	2016-05-09	Barry, Kerrie	109257	BAR42676A1	27-309915	CAL032_03_01		Guan, Katharine	katharine.guan@gmail.com	DNA	liquid culture	Berkeley, California, USA	NIYOGIChlamyReseqP4	B1	2016-03-01	Tiny (condensation) droplets in corner wells A12 and H12.. Dry Ice Intact	Pass			2016-03-08	10	100	31	85		Y			Illumina Regular Fragment, 475bp	Illumina Regular Fragment, 600bp	AYYCC	Illumina Regular Fragment, 600bp					0	Passed
2004	Functional genomics of photosynthesis in Chlamydomonas, JGI‚Äôs flagship alga	Niyogi, Kris	CSP	1100350	Chlamydomonas reinhardtii CAL029_03_32 Resequencing	1100520	Chlamydomonas reinhardtii CAL029_03_32 Resequencing	Algal Resequencing, Isolate	Plant	Complete	2016-09-20	Barry, Kerrie	118507	BAR2014A2	27-16228	CAL029_03_32 redo		Guan, Katharine	katharine.guan@gmail.com	DNA	liquid culture	Berkeley, California, USA	NIYOGIChlamyReseqP6	F11	2016-06-29	Dry Ice Intact	Pass			2016-07-06	10	100	74	87					Illumina Regular Fragment, 270bp
2004	Functional genomics of photosynthesis in Chlamydomonas, JGI‚Äôs flagship alga	Niyogi, Kris	CSP	1103061	Chlamydomonas reinhardtii 4A+ CAL032_03_02 Resequencing	1103244	Chlamydomonas reinhardtii 4A+ CAL032_03_02 Resequencing	Algal Resequencing, Isolate	Plant	Complete	2016-05-09	Barry, Kerrie	109258	BAR42677A1	27-309915	CAL032_03_02		Guan, Katharine	katharine.guan@gmail.com	DNA	liquid culture	Berkeley, California, USA	NIYOGIChlamyReseqP4	C1	2016-03-01	Tiny (condensation) droplets in corner wells A12 and H12.. Dry Ice Intact	Pass			2016-03-08	10	100	32	86		Y			Illumina Regular Fragment, 475bp	Illumina Regular Fragment, 600bp	AYYCG	Illumina Regular Fragment, 600bp					0	Passed
2004	Functional genomics of photosynthesis in Chlamydomonas, JGI‚Äôs flagship alga	Niyogi, Kris	CSP	1100350	Chlamydomonas reinhardtii CAL029_03_32 Resequencing	1100520	Chlamydomonas reinhardtii CAL029_03_32 Resequencing	Algal Resequencing, Isolate	Plant	Complete	2016-09-20	Barry, Kerrie	118507	BAR2014A2	27-16228	CAL029_03_32 redo		Guan, Katharine	katharine.guan@gmail.com	DNA	liquid culture	Berkeley, California, USA	NIYOGIChlamyReseqP6	F11	2016-06-29	Dry Ice Intact	Pass			2016-07-06	10	100	74	87		Y			Illumina Regular Fragment, 475bp
2004	Functional genomics of photosynthesis in Chlamydomonas, JGI‚Äôs flagship alga	Niyogi, Kris	CSP	1103063	Chlamydomonas reinhardtii 4A+ CAL032_03_03 Resequencing	1103245	Chlamydomonas reinhardtii 4A+ CAL032_03_03 Resequencing	Algal Resequencing, Isolate	Plant	Complete	2016-05-09	Barry, Kerrie	109259	BAR42678A1	27-309915	CAL032_03_03		Guan, Katharine	katharine.guan@gmail.com	DNA	liquid culture	Berkeley, California, USA	NIYOGIChlamyReseqP4	D1	2016-03-01	Tiny (condensation) droplets in corner wells A12 and H12.. Dry Ice Intact	Pass			2016-03-08	10	100	7	66		Y			Illumina Regular Fragment, 475bp	Illumina Regular Fragment, 600bp	AYYCH	Illumina Regular Fragment, 600bp					0	Passed
2004	Functional genomics of photosynthesis in Chlamydomonas, JGI‚Äôs flagship alga	Niyogi, Kris	CSP	1103065	Chlamydomonas reinhardtii 4A+ CAL032_03_12 Resequencing	1103246	Chlamydomonas reinhardtii 4A+ CAL032_03_12 Resequencing	Algal Resequencing, Isolate	Plant	Complete	2016-05-09	Barry, Kerrie	109260	BAR42957A1	27-309915	CAL032_03_12		Guan, Katharine	katharine.guan@gmail.com	DNA	liquid culture	Berkeley, California, USA	NIYOGIChlamyReseqP4	E1	2016-03-01	Tiny (condensation) droplets in corner wells A12 and H12.. Dry Ice Intact	Pass			2016-03-08	10	100	18	79		Y			Illumina Regular Fragment, 475bp	Illumina Regular Fragment, 600bp	AYYCN	Illumina Regular Fragment, 600bp					0	Passed
2004	Functional genomics of photosynthesis in Chlamydomonas, JGI‚Äôs flagship alga	Niyogi, Kris	CSP	1100352	Chlamydomonas reinhardtii CAL029_03_36 Resequencing	1100521	Chlamydomonas reinhardtii CAL029_03_36 Resequencing	Algal Resequencing, Isolate	Plant	Complete	2016-09-20	Barry, Kerrie	118508	BAR2020A2	27-16228	CAL029_03_36 redo		Guan, Katharine	katharine.guan@gmail.com	DNA	liquid culture	Berkeley, California, USA	NIYOGIChlamyReseqP6	G11	2016-06-29	Dry Ice Intact	Pass			2016-07-06	10	100	43	83		Y			Illumina Regular Fragment, 475bp
2004	Functional genomics of photosynthesis in Chlamydomonas, JGI‚Äôs flagship alga	Niyogi, Kris	CSP	1103067	Chlamydomonas reinhardtii 4A+ CAL032_03_13 Resequencing	1103247	Chlamydomonas reinhardtii 4A+ CAL032_03_13 Resequencing	Algal Resequencing, Isolate	Plant	Complete	2016-05-09	Barry, Kerrie	109261	BAR42679A1	27-309915	CAL032_03_13		Guan, Katharine	katharine.guan@gmail.com	DNA	liquid culture	Berkeley, California, USA	NIYOGIChlamyReseqP4	F1	2016-03-01	Tiny (condensation) droplets in corner wells A12 and H12.. Dry Ice Intact	Pass			2016-03-08	10	100	29	85		Y			Illumina Regular Fragment, 475bp	Illumina Regular Fragment, 600bp	AYYCO	Illumina Regular Fragment, 600bp					0	Passed
2004	Functional genomics of photosynthesis in Chlamydomonas, JGI‚Äôs flagship alga	Niyogi, Kris	CSP	1100352	Chlamydomonas reinhardtii CAL029_03_36 Resequencing	1100521	Chlamydomonas reinhardtii CAL029_03_36 Resequencing	Algal Resequencing, Isolate	Plant	Complete	2016-09-20	Barry, Kerrie	118508	BAR2020A2	27-16228	CAL029_03_36 redo		Guan, Katharine	katharine.guan@gmail.com	DNA	liquid culture	Berkeley, California, USA	NIYOGIChlamyReseqP6	G11	2016-06-29	Dry Ice Intact	Pass			2016-07-06	10	100	43	83					Illumina Regular Fragment, 270bp
2004	Functional genomics of photosynthesis in Chlamydomonas, JGI‚Äôs flagship alga	Niyogi, Kris	CSP	1103069	Chlamydomonas reinhardtii 4A+ CAL032_03_16 Resequencing	1103248	Chlamydomonas reinhardtii 4A+ CAL032_03_16 Resequencing	Algal Resequencing, Isolate	Plant	Complete	2016-05-09	Barry, Kerrie	109262	BAR42680A1	27-309915	CAL032_03_16		Guan, Katharine	katharine.guan@gmail.com	DNA	liquid culture	Berkeley, California, USA	NIYOGIChlamyReseqP4	G1	2016-03-01	Tiny (condensation) droplets in corner wells A12 and H12.. Dry Ice Intact	Pass			2016-03-08	10	100	29	83		Y			Illumina Regular Fragment, 475bp	Illumina Regular Fragment, 600bp	AYYCP	Illumina Regular Fragment, 600bp					0	Passed
2004	Functional genomics of photosynthesis in Chlamydomonas, JGI‚Äôs flagship alga	Niyogi, Kris	CSP	1103071	Chlamydomonas reinhardtii 4A+ CAL032_03_18 Resequencing	1103249	Chlamydomonas reinhardtii 4A+ CAL032_03_18 Resequencing	Algal Resequencing, Isolate	Plant	Complete	2016-05-09	Barry, Kerrie	109263	BAR42895A1	27-309915	CAL032_03_18		Guan, Katharine	katharine.guan@gmail.com	DNA	liquid culture	Berkeley, California, USA	NIYOGIChlamyReseqP4	A2	2016-03-01	Tiny (condensation) droplets in corner wells A12 and H12.. Dry Ice Intact	Pass			2016-03-08	10	100	23	82		Y			Illumina Regular Fragment, 475bp	Illumina Regular Fragment, 600bp	AYYCS	Illumina Regular Fragment, 600bp					0	Passed
2004	Functional genomics of photosynthesis in Chlamydomonas, JGI‚Äôs flagship alga	Niyogi, Kris	CSP	1103073	Chlamydomonas reinhardtii 4A+ CAL032_03_24 Resequencing	1103250	Chlamydomonas reinhardtii 4A+ CAL032_03_24 Resequencing	Algal Resequencing, Isolate	Plant	Complete	2016-05-09	Barry, Kerrie	109264	BAR42927A1	27-309915	CAL032_03_24		Guan, Katharine	katharine.guan@gmail.com	DNA	liquid culture	Berkeley, California, USA	NIYOGIChlamyReseqP4	B2	2016-03-01	Tiny (condensation) droplets in corner wells A12 and H12.. Dry Ice Intact	Pass			2016-03-08	10	100	10	73		Y			Illumina Regular Fragment, 475bp	Illumina Regular Fragment, 600bp	AYYCT	Illumina Regular Fragment, 600bp					0	Passed
2004	Functional genomics of photosynthesis in Chlamydomonas, JGI‚Äôs flagship alga	Niyogi, Kris	CSP	1103075	Chlamydomonas reinhardtii 4A+ CAL032_03_25 Resequencing	1103251	Chlamydomonas reinhardtii 4A+ CAL032_03_25 Resequencing	Algal Resequencing, Isolate	Plant	Complete	2016-05-09	Barry, Kerrie	109265	BAR42681A1	27-309915	CAL032_03_25		Guan, Katharine	katharine.guan@gmail.com	DNA	liquid culture	Berkeley, California, USA	NIYOGIChlamyReseqP4	C2	2016-03-01	Tiny (condensation) droplets in corner wells A12 and H12.. Dry Ice Intact	Pass			2016-03-08	10	100	26	85		Y			Illumina Regular Fragment, 475bp	Illumina Regular Fragment, 600bp	AYYCU	Illumina Regular Fragment, 600bp					0	Passed
2004	Functional genomics of photosynthesis in Chlamydomonas, JGI‚Äôs flagship alga	Niyogi, Kris	CSP	1103077	Chlamydomonas reinhardtii 4A+ CAL032_03_27 Resequencing	1103252	Chlamydomonas reinhardtii 4A+ CAL032_03_27 Resequencing	Algal Resequencing, Isolate	Plant	Complete	2016-05-09	Barry, Kerrie	109266	BAR42736A1	27-309915	CAL032_03_27		Guan, Katharine	katharine.guan@gmail.com	DNA	liquid culture	Berkeley, California, USA	NIYOGIChlamyReseqP4	D2	2016-03-01	Tiny (condensation) droplets in corner wells A12 and H12.. Dry Ice Intact	Pass			2016-03-08	10	100	28	84		Y			Illumina Regular Fragment, 475bp	Illumina Regular Fragment, 600bp	AYYCW	Illumina Regular Fragment, 600bp					0	Passed
2004	Functional genomics of photosynthesis in Chlamydomonas, JGI‚Äôs flagship alga	Niyogi, Kris	CSP	1103079	Chlamydomonas reinhardtii 4A+ CAL032_03_30 Resequencing	1103253	Chlamydomonas reinhardtii 4A+ CAL032_03_30 Resequencing	Algal Resequencing, Isolate	Plant	Complete	2016-05-09	Barry, Kerrie	109267	BAR42938A1	27-309915	CAL032_03_30		Guan, Katharine	katharine.guan@gmail.com	DNA	liquid culture	Berkeley, California, USA	NIYOGIChlamyReseqP4	E2	2016-03-01	Tiny (condensation) droplets in corner wells A12 and H12.. Dry Ice Intact	Pass			2016-03-08	10	100	24	82		Y			Illumina Regular Fragment, 475bp	Illumina Regular Fragment, 600bp	AYYCX	Illumina Regular Fragment, 600bp					0	Passed
2004	Functional genomics of photosynthesis in Chlamydomonas, JGI‚Äôs flagship alga	Niyogi, Kris	CSP	1100360	Chlamydomonas reinhardtii CAL030_02_23 Resequencing	1100525	Chlamydomonas reinhardtii CAL030_02_23 Resequencing	Algal Resequencing, Isolate	Plant	Complete	2016-09-20	Barry, Kerrie	118509	BAR2044A2	27-16228	CAL030_02_23 redo		Guan, Katharine	katharine.guan@gmail.com	DNA	liquid culture	Berkeley, California, USA	NIYOGIChlamyReseqP6	H11	2016-06-29	Dry Ice Intact	Pass			2016-07-06	10	100	33	78		Y			Illumina Regular Fragment, 475bp
2004	Functional genomics of photosynthesis in Chlamydomonas, JGI‚Äôs flagship alga	Niyogi, Kris	CSP	1100360	Chlamydomonas reinhardtii CAL030_02_23 Resequencing	1100525	Chlamydomonas reinhardtii CAL030_02_23 Resequencing	Algal Resequencing, Isolate	Plant	Complete	2016-09-20	Barry, Kerrie	118509	BAR2044A2	27-16228	CAL030_02_23 redo		Guan, Katharine	katharine.guan@gmail.com	DNA	liquid culture	Berkeley, California, USA	NIYOGIChlamyReseqP6	H11	2016-06-29	Dry Ice Intact	Pass			2016-07-06	10	100	33	78					Illumina Regular Fragment, 270bp
2004	Functional genomics of photosynthesis in Chlamydomonas, JGI‚Äôs flagship alga	Niyogi, Kris	CSP	1103081	Chlamydomonas reinhardtii 4A+ CAL032_03_37 Resequencing	1103254	Chlamydomonas reinhardtii 4A+ CAL032_03_37 Resequencing	Algal Resequencing, Isolate	Plant	Complete	2016-05-09	Barry, Kerrie	109268	BAR42737A1	27-309915	CAL032_03_37		Guan, Katharine	katharine.guan@gmail.com	DNA	liquid culture	Berkeley, California, USA	NIYOGIChlamyReseqP4	F2	2016-03-01	Tiny (condensation) droplets in corner wells A12 and H12.. Dry Ice Intact	Pass			2016-03-08	10	100	27	84		Y			Illumina Regular Fragment, 475bp	Illumina Regular Fragment, 600bp	AYYCY	Illumina Regular Fragment, 600bp					0	Passed
2004	Functional genomics of photosynthesis in Chlamydomonas, JGI‚Äôs flagship alga	Niyogi, Kris	CSP	1103083	Chlamydomonas reinhardtii 4A+ CAL032_03_38 Resequencing	1103255	Chlamydomonas reinhardtii 4A+ CAL032_03_38 Resequencing	Algal Resequencing, Isolate	Plant	Complete	2016-05-09	Barry, Kerrie	109269	BAR42928A1	27-309915	CAL032_03_38		Guan, Katharine	katharine.guan@gmail.com	DNA	liquid culture	Berkeley, California, USA	NIYOGIChlamyReseqP4	G2	2016-03-01	Tiny (condensation) droplets in corner wells A12 and H12.. Dry Ice Intact	Pass			2016-03-08	10	100	38	86		Y			Illumina Regular Fragment, 475bp	Illumina Regular Fragment, 600bp	AYYCZ	Illumina Regular Fragment, 600bp					0	Passed
2004	Functional genomics of photosynthesis in Chlamydomonas, JGI‚Äôs flagship alga	Niyogi, Kris	CSP	1103085	Chlamydomonas reinhardtii 4A+ CAL032_03_40 Resequencing	1103256	Chlamydomonas reinhardtii 4A+ CAL032_03_40 Resequencing	Algal Resequencing, Isolate	Plant	Complete	2016-05-09	Barry, Kerrie	109270	BAR42939A1	27-309915	CAL032_03_40		Guan, Katharine	katharine.guan@gmail.com	DNA	liquid culture	Berkeley, California, USA	NIYOGIChlamyReseqP4	H2	2016-03-01	Tiny (condensation) droplets in corner wells A12 and H12.. Dry Ice Intact	Pass			2016-03-08	10	100	22	81		Y			Illumina Regular Fragment, 475bp	Illumina Regular Fragment, 600bp	AYYGA	Illumina Regular Fragment, 600bp					0	Passed
2004	Functional genomics of photosynthesis in Chlamydomonas, JGI‚Äôs flagship alga	Niyogi, Kris	CSP	1100366	Chlamydomonas reinhardtii CAL030_02_28 Resequencing	1100528	Chlamydomonas reinhardtii CAL030_02_28 Resequencing	Algal Resequencing, Isolate	Plant	Complete	2016-09-20	Barry, Kerrie	118510	BAR2021A2	27-16228	CAL030_02_28 redo		Guan, Katharine	katharine.guan@gmail.com	DNA	liquid culture	Berkeley, California, USA	NIYOGIChlamyReseqP6	B12	2016-06-29	Dry Ice Intact	Pass			2016-07-06	10	100	33	80		Y			Illumina Regular Fragment, 475bp
2004	Functional genomics of photosynthesis in Chlamydomonas, JGI‚Äôs flagship alga	Niyogi, Kris	CSP	1103087	Chlamydomonas reinhardtii 4A+ CAL032_03_43 Resequencing	1103257	Chlamydomonas reinhardtii 4A+ CAL032_03_43 Resequencing	Algal Resequencing, Isolate	Plant	Complete	2016-05-09	Barry, Kerrie	109271	BAR42908A1	27-309915	CAL032_03_43		Guan, Katharine	katharine.guan@gmail.com	DNA	liquid culture	Berkeley, California, USA	NIYOGIChlamyReseqP4	A3	2016-03-01	Tiny (condensation) droplets in corner wells A12 and H12.. Dry Ice Intact	Pass			2016-03-08	10	100	27	69		Y			Illumina Regular Fragment, 475bp	Illumina Regular Fragment, 600bp	AYYGB	Illumina Regular Fragment, 600bp					0	Passed
2004	Functional genomics of photosynthesis in Chlamydomonas, JGI‚Äôs flagship alga	Niyogi, Kris	CSP	1103089	Chlamydomonas reinhardtii 4A+ CAL032_03_46 Resequencing	1103258	Chlamydomonas reinhardtii 4A+ CAL032_03_46 Resequencing	Algal Resequencing, Isolate	Plant	Complete	2016-05-09	Barry, Kerrie	109272	BAR42902A1	27-309915	CAL032_03_46		Guan, Katharine	katharine.guan@gmail.com	DNA	liquid culture	Berkeley, California, USA	NIYOGIChlamyReseqP4	B3	2016-03-01	Tiny (condensation) droplets in corner wells A12 and H12.. Dry Ice Intact	Pass			2016-03-08	10	100	13	79		Y			Illumina Regular Fragment, 475bp	Illumina Regular Fragment, 600bp	AYYGC	Illumina Regular Fragment, 600bp					0	Passed
2004	Functional genomics of photosynthesis in Chlamydomonas, JGI‚Äôs flagship alga	Niyogi, Kris	CSP	1100366	Chlamydomonas reinhardtii CAL030_02_28 Resequencing	1100528	Chlamydomonas reinhardtii CAL030_02_28 Resequencing	Algal Resequencing, Isolate	Plant	Complete	2016-09-20	Barry, Kerrie	118510	BAR2021A2	27-16228	CAL030_02_28 redo		Guan, Katharine	katharine.guan@gmail.com	DNA	liquid culture	Berkeley, California, USA	NIYOGIChlamyReseqP6	B12	2016-06-29	Dry Ice Intact	Pass			2016-07-06	10	100	33	80					Illumina Regular Fragment, 270bp
2004	Functional genomics of photosynthesis in Chlamydomonas, JGI‚Äôs flagship alga	Niyogi, Kris	CSP	1103091	Chlamydomonas reinhardtii 4A+ CAL032_04_05 Resequencing	1103259	Chlamydomonas reinhardtii 4A+ CAL032_04_05 Resequencing	Algal Resequencing, Isolate	Plant	Complete	2016-05-09	Barry, Kerrie	109273	BAR42697A1	27-309915	CAL032_04_05		Guan, Katharine	katharine.guan@gmail.com	DNA	liquid culture	Berkeley, California, USA	NIYOGIChlamyReseqP4	C3	2016-03-01	Tiny (condensation) droplets in corner wells A12 and H12.. Dry Ice Intact	Pass			2016-03-08	10	100	51	86		Y			Illumina Regular Fragment, 475bp	Illumina Regular Fragment, 600bp	AYYGG	Illumina Regular Fragment, 600bp					0	Passed
2004	Functional genomics of photosynthesis in Chlamydomonas, JGI‚Äôs flagship alga	Niyogi, Kris	CSP	1103093	Chlamydomonas reinhardtii 4A+ CAL032_04_08 Resequencing	1103260	Chlamydomonas reinhardtii 4A+ CAL032_04_08 Resequencing	Algal Resequencing, Isolate	Plant	Complete	2016-05-09	Barry, Kerrie	109274	BAR42698A1	27-309915	CAL032_04_08		Guan, Katharine	katharine.guan@gmail.com	DNA	liquid culture	Berkeley, California, USA	NIYOGIChlamyReseqP4	D3	2016-03-01	Tiny (condensation) droplets in corner wells A12 and H12.. Dry Ice Intact	Pass			2016-03-08	10	100	25	81		Y			Illumina Regular Fragment, 475bp	Illumina Regular Fragment, 600bp	AYYGH	Illumina Regular Fragment, 600bp					0	Passed
2004	Functional genomics of photosynthesis in Chlamydomonas, JGI‚Äôs flagship alga	Niyogi, Kris	CSP	1103095	Chlamydomonas reinhardtii 4A+ CAL032_04_13 Resequencing	1103261	Chlamydomonas reinhardtii 4A+ CAL032_04_13 Resequencing	Algal Resequencing, Isolate	Plant	Complete	2016-05-09	Barry, Kerrie	109275	BAR42954A1	27-309915	CAL032_04_13		Guan, Katharine	katharine.guan@gmail.com	DNA	liquid culture	Berkeley, California, USA	NIYOGIChlamyReseqP4	E3	2016-03-01	Tiny (condensation) droplets in corner wells A12 and H12.. Dry Ice Intact	Pass			2016-03-08	10	100	31	78		Y			Illumina Regular Fragment, 475bp	Illumina Regular Fragment, 600bp	AYYGN	Illumina Regular Fragment, 600bp					0	Passed
2004	Functional genomics of photosynthesis in Chlamydomonas, JGI‚Äôs flagship alga	Niyogi, Kris	CSP	1103097	Chlamydomonas reinhardtii 4A+ CAL032_04_21 Resequencing	1103262	Chlamydomonas reinhardtii 4A+ CAL032_04_21 Resequencing	Algal Resequencing, Isolate	Plant	Complete	2016-05-09	Barry, Kerrie	109276	BAR42879A1	27-309915	CAL032_04_21		Guan, Katharine	katharine.guan@gmail.com	DNA	liquid culture	Berkeley, California, USA	NIYOGIChlamyReseqP4	F3	2016-03-01	Tiny (condensation) droplets in corner wells A12 and H12.. Dry Ice Intact	Pass			2016-03-08	10	100	16	77		Y			Illumina Regular Fragment, 475bp	Illumina Regular Fragment, 600bp	AYYGO	Illumina Regular Fragment, 600bp					0	Passed
2004	Functional genomics of photosynthesis in Chlamydomonas, JGI‚Äôs flagship alga	Niyogi, Kris	CSP	1103099	Chlamydomonas reinhardtii 4A+ CAL032_04_23 Resequencing	1103263	Chlamydomonas reinhardtii 4A+ CAL032_04_23 Resequencing	Algal Resequencing, Isolate	Plant	Complete	2016-05-09	Barry, Kerrie	109277	BAR42948A1	27-309915	CAL032_04_23		Guan, Katharine	katharine.guan@gmail.com	DNA	liquid culture	Berkeley, California, USA	NIYOGIChlamyReseqP4	G3	2016-03-01	Tiny (condensation) droplets in corner wells A12 and H12.. Dry Ice Intact	Pass			2016-03-08	10	100	22	80		Y			Illumina Regular Fragment, 475bp	Illumina Regular Fragment, 600bp	AYYGP	Illumina Regular Fragment, 600bp					0	Passed
2004	Functional genomics of photosynthesis in Chlamydomonas, JGI‚Äôs flagship alga	Niyogi, Kris	CSP	1103101	Chlamydomonas reinhardtii 4A+ CAL032_04_31 Resequencing	1103264	Chlamydomonas reinhardtii 4A+ CAL032_04_31 Resequencing	Algal Resequencing, Isolate	Plant	Complete	2016-05-09	Barry, Kerrie	109278	BAR42699A1	27-309915	CAL032_04_31		Guan, Katharine	katharine.guan@gmail.com	DNA	liquid culture	Berkeley, California, USA	NIYOGIChlamyReseqP4	H3	2016-03-01	Tiny (condensation) droplets in corner wells A12 and H12.. Dry Ice Intact	Pass			2016-03-08	10	100	21	80		Y			Illumina Regular Fragment, 475bp	Illumina Regular Fragment, 600bp	AYYGS	Illumina Regular Fragment, 600bp					0	Passed
2004	Functional genomics of photosynthesis in Chlamydomonas, JGI‚Äôs flagship alga	Niyogi, Kris	CSP	1100376	Chlamydomonas reinhardtii CAL030_02_37 Resequencing	1100533	Chlamydomonas reinhardtii CAL030_02_37 Resequencing	Algal Resequencing, Isolate	Plant	Complete	2016-09-20	Barry, Kerrie	118511	BAR2015A2	27-16228	CAL030_02_37 redo		Guan, Katharine	katharine.guan@gmail.com	DNA	liquid culture	Berkeley, California, USA	NIYOGIChlamyReseqP6	C12	2016-06-29	Dry Ice Intact	Pass			2016-07-06	10	100	23	76		Y			Illumina Regular Fragment, 475bp
2004	Functional genomics of photosynthesis in Chlamydomonas, JGI‚Äôs flagship alga	Niyogi, Kris	CSP	1103103	Chlamydomonas reinhardtii 4A+ CAL032_04_36 Resequencing	1103265	Chlamydomonas reinhardtii 4A+ CAL032_04_36 Resequencing	Algal Resequencing, Isolate	Plant	Complete	2016-05-09	Barry, Kerrie	109279	BAR42700A1	27-309915	CAL032_04_36		Guan, Katharine	katharine.guan@gmail.com	DNA	liquid culture	Berkeley, California, USA	NIYOGIChlamyReseqP4	A4	2016-03-01	Tiny (condensation) droplets in corner wells A12 and H12.. Dry Ice Intact	Pass			2016-03-08	10	100	29	79		Y			Illumina Regular Fragment, 475bp	Illumina Regular Fragment, 600bp	AYYGT	Illumina Regular Fragment, 600bp					0	Passed
2004	Functional genomics of photosynthesis in Chlamydomonas, JGI‚Äôs flagship alga	Niyogi, Kris	CSP	1100376	Chlamydomonas reinhardtii CAL030_02_37 Resequencing	1100533	Chlamydomonas reinhardtii CAL030_02_37 Resequencing	Algal Resequencing, Isolate	Plant	Complete	2016-09-20	Barry, Kerrie	118511	BAR2015A2	27-16228	CAL030_02_37 redo		Guan, Katharine	katharine.guan@gmail.com	DNA	liquid culture	Berkeley, California, USA	NIYOGIChlamyReseqP6	C12	2016-06-29	Dry Ice Intact	Pass			2016-07-06	10	100	23	76					Illumina Regular Fragment, 270bp
2004	Functional genomics of photosynthesis in Chlamydomonas, JGI‚Äôs flagship alga	Niyogi, Kris	CSP	1103105	Chlamydomonas reinhardtii 4A+ CAL032_04_38 Resequencing	1103266	Chlamydomonas reinhardtii 4A+ CAL032_04_38 Resequencing	Algal Resequencing, Isolate	Plant	Complete	2016-05-09	Barry, Kerrie	109280	BAR42738A1	27-309915	CAL032_04_38		Guan, Katharine	katharine.guan@gmail.com	DNA	liquid culture	Berkeley, California, USA	NIYOGIChlamyReseqP4	B4	2016-03-01	Tiny (condensation) droplets in corner wells A12 and H12.. Dry Ice Intact	Pass			2016-03-08	10	100	12	79		Y			Illumina Regular Fragment, 475bp	Illumina Regular Fragment, 600bp	AYYGU	Illumina Regular Fragment, 600bp					0	Passed
2004	Functional genomics of photosynthesis in Chlamydomonas, JGI‚Äôs flagship alga	Niyogi, Kris	CSP	1103107	Chlamydomonas reinhardtii 4A+ CAL032_04_40 Resequencing	1103267	Chlamydomonas reinhardtii 4A+ CAL032_04_40 Resequencing	Algal Resequencing, Isolate	Plant	Complete	2016-05-09	Barry, Kerrie	109281	BAR42701A1	27-309915	CAL032_04_40		Guan, Katharine	katharine.guan@gmail.com	DNA	liquid culture	Berkeley, California, USA	NIYOGIChlamyReseqP4	C4	2016-03-01	Tiny (condensation) droplets in corner wells A12 and H12.. Dry Ice Intact	Pass			2016-03-08	10	100	11	76		Y			Illumina Regular Fragment, 475bp	Illumina Regular Fragment, 600bp	AYYGW	Illumina Regular Fragment, 600bp					0	Passed
2004	Functional genomics of photosynthesis in Chlamydomonas, JGI‚Äôs flagship alga	Niyogi, Kris	CSP	1103109	Chlamydomonas reinhardtii 4A+ CAL032_04_43 Resequencing	1103268	Chlamydomonas reinhardtii 4A+ CAL032_04_43 Resequencing	Algal Resequencing, Isolate	Plant	Complete	2016-05-09	Barry, Kerrie	109282	BAR42739A1	27-309915	CAL032_04_43		Guan, Katharine	katharine.guan@gmail.com	DNA	liquid culture	Berkeley, California, USA	NIYOGIChlamyReseqP4	D4	2016-03-01	Tiny (condensation) droplets in corner wells A12 and H12.. Dry Ice Intact	Pass			2016-03-08	10	100	6	59		Y			Illumina Regular Fragment, 475bp	Illumina Regular Fragment, 600bp	AYYGX	Illumina Regular Fragment, 600bp					0	Passed
2004	Functional genomics of photosynthesis in Chlamydomonas, JGI‚Äôs flagship alga	Niyogi, Kris	CSP	1103111	Chlamydomonas reinhardtii 4A+ CAL032_04_44 Resequencing	1103269	Chlamydomonas reinhardtii 4A+ CAL032_04_44 Resequencing	Algal Resequencing, Isolate	Plant	Complete	2016-05-09	Barry, Kerrie	109283	BAR42883A1	27-309915	CAL032_04_44		Guan, Katharine	katharine.guan@gmail.com	DNA	liquid culture	Berkeley, California, USA	NIYOGIChlamyReseqP4	E4	2016-03-01	Tiny (condensation) droplets in corner wells A12 and H12.. Dry Ice Intact	Pass			2016-03-08	10	100	27	78		Y			Illumina Regular Fragment, 475bp	Illumina Regular Fragment, 600bp	AYYGY	Illumina Regular Fragment, 600bp					0	Passed
2004	Functional genomics of photosynthesis in Chlamydomonas, JGI‚Äôs flagship alga	Niyogi, Kris	CSP	1103113	Chlamydomonas reinhardtii 4A+ CAL032_04_45 Resequencing	1103270	Chlamydomonas reinhardtii 4A+ CAL032_04_45 Resequencing	Algal Resequencing, Isolate	Plant	Complete	2016-05-09	Barry, Kerrie	109284	BAR42702A1	27-309915	CAL032_04_45		Guan, Katharine	katharine.guan@gmail.com	DNA	liquid culture	Berkeley, California, USA	NIYOGIChlamyReseqP4	F4	2016-03-01	Tiny (condensation) droplets in corner wells A12 and H12.. Dry Ice Intact	Pass			2016-03-08	10	100	7	66		Y			Illumina Regular Fragment, 475bp	Illumina Regular Fragment, 600bp	AYYGZ	Illumina Regular Fragment, 600bp					0	Passed
2004	Functional genomics of photosynthesis in Chlamydomonas, JGI‚Äôs flagship alga	Niyogi, Kris	CSP	1100382	Chlamydomonas reinhardtii CAL031_01_19 Resequencing	1100536	Chlamydomonas reinhardtii CAL031_01_19 Resequencing	Algal Resequencing, Isolate	Plant	Complete	2016-09-20	Barry, Kerrie	118512	BAR2022A2	27-16228	CAL031_01_19 redo		Guan, Katharine	katharine.guan@gmail.com	DNA	liquid culture	Berkeley, California, USA	NIYOGIChlamyReseqP6	D12	2016-06-29	Dry Ice Intact	Pass			2016-07-06	10	100	37	81					Illumina Regular Fragment, 270bp
2004	Functional genomics of photosynthesis in Chlamydomonas, JGI‚Äôs flagship alga	Niyogi, Kris	CSP	1100382	Chlamydomonas reinhardtii CAL031_01_19 Resequencing	1100536	Chlamydomonas reinhardtii CAL031_01_19 Resequencing	Algal Resequencing, Isolate	Plant	Complete	2016-09-20	Barry, Kerrie	118512	BAR2022A2	27-16228	CAL031_01_19 redo		Guan, Katharine	katharine.guan@gmail.com	DNA	liquid culture	Berkeley, California, USA	NIYOGIChlamyReseqP6	D12	2016-06-29	Dry Ice Intact	Pass			2016-07-06	10	100	37	81		Y			Illumina Regular Fragment, 475bp
2004	Functional genomics of photosynthesis in Chlamydomonas, JGI‚Äôs flagship alga	Niyogi, Kris	CSP	1103115	Chlamydomonas reinhardtii 4A+ CAL032_04_47 Resequencing	1103271	Chlamydomonas reinhardtii 4A+ CAL032_04_47 Resequencing	Algal Resequencing, Isolate	Plant	Complete	2016-05-09	Barry, Kerrie	109285	BAR42955A1	27-309915	CAL032_04_47		Guan, Katharine	katharine.guan@gmail.com	DNA	liquid culture	Berkeley, California, USA	NIYOGIChlamyReseqP4	G4	2016-03-01	Tiny (condensation) droplets in corner wells A12 and H12.. Dry Ice Intact	Pass			2016-03-08	10	100	16	79		Y			Illumina Regular Fragment, 475bp	Illumina Regular Fragment, 600bp	AYYHA	Illumina Regular Fragment, 600bp					0	Passed
2004	Functional genomics of photosynthesis in Chlamydomonas, JGI‚Äôs flagship alga	Niyogi, Kris	CSP	1100384	Chlamydomonas reinhardtii CAL031_01_25 Resequencing	1100537	Chlamydomonas reinhardtii CAL031_01_25 Resequencing	Algal Resequencing, Isolate	Plant	Complete	2016-09-20	Barry, Kerrie	118513	BAR2045A2	27-16228	CAL031_01_25 redo		Guan, Katharine	katharine.guan@gmail.com	DNA	liquid culture	Berkeley, California, USA	NIYOGIChlamyReseqP6	E12	2016-06-29	Dry Ice Intact	Pass			2016-07-06	10	100	16	69					Illumina Regular Fragment, 270bp
2004	Functional genomics of photosynthesis in Chlamydomonas, JGI‚Äôs flagship alga	Niyogi, Kris	CSP	1103117	Chlamydomonas reinhardtii 4A+ CAL033_01_05 Resequencing	1103272	Chlamydomonas reinhardtii 4A+ CAL033_01_05 Resequencing	Algal Resequencing, Isolate	Plant	Complete	2016-05-09	Barry, Kerrie	109286	BAR42703A1	27-309915	CAL033_01_05		Guan, Katharine	katharine.guan@gmail.com	DNA	liquid culture	Berkeley, California, USA	NIYOGIChlamyReseqP4	H4	2016-03-01	Tiny (condensation) droplets in corner wells A12 and H12.. Dry Ice Intact	Pass			2016-03-08	10	100	18	81		Y			Illumina Regular Fragment, 475bp	Illumina Regular Fragment, 600bp	AYYHB	Illumina Regular Fragment, 600bp					0	Passed
2004	Functional genomics of photosynthesis in Chlamydomonas, JGI‚Äôs flagship alga	Niyogi, Kris	CSP	1103119	Chlamydomonas reinhardtii 4A+ CAL033_01_06 Resequencing	1103273	Chlamydomonas reinhardtii 4A+ CAL033_01_06 Resequencing	Algal Resequencing, Isolate	Plant	Complete	2016-05-09	Barry, Kerrie	109287	BAR42740A1	27-309915	CAL033_01_06		Guan, Katharine	katharine.guan@gmail.com	DNA	liquid culture	Berkeley, California, USA	NIYOGIChlamyReseqP4	A5	2016-03-01	Tiny (condensation) droplets in corner wells A12 and H12.. Dry Ice Intact	Pass			2016-03-08	10	100	21	80		Y			Illumina Regular Fragment, 475bp	Illumina Regular Fragment, 600bp	AYYHC	Illumina Regular Fragment, 600bp					0	Passed
2004	Functional genomics of photosynthesis in Chlamydomonas, JGI‚Äôs flagship alga	Niyogi, Kris	CSP	1100384	Chlamydomonas reinhardtii CAL031_01_25 Resequencing	1100537	Chlamydomonas reinhardtii CAL031_01_25 Resequencing	Algal Resequencing, Isolate	Plant	Complete	2016-09-20	Barry, Kerrie	118513	BAR2045A2	27-16228	CAL031_01_25 redo		Guan, Katharine	katharine.guan@gmail.com	DNA	liquid culture	Berkeley, California, USA	NIYOGIChlamyReseqP6	E12	2016-06-29	Dry Ice Intact	Pass			2016-07-06	10	100	16	69		Y			Illumina Regular Fragment, 475bp
2004	Functional genomics of photosynthesis in Chlamydomonas, JGI‚Äôs flagship alga	Niyogi, Kris	CSP	1103121	Chlamydomonas reinhardtii 4A+ CAL033_01_09 Resequencing	1103274	Chlamydomonas reinhardtii 4A+ CAL033_01_09 Resequencing	Algal Resequencing, Isolate	Plant	Complete	2016-05-09	Barry, Kerrie	109288	BAR42704A1	27-309915	CAL033_01_09		Guan, Katharine	katharine.guan@gmail.com	DNA	liquid culture	Berkeley, California, USA	NIYOGIChlamyReseqP4	B5	2016-03-01	Tiny (condensation) droplets in corner wells A12 and H12.. Dry Ice Intact	Pass			2016-03-08	10	100	22	84		Y			Illumina Regular Fragment, 475bp	Illumina Regular Fragment, 600bp	AYYHG	Illumina Regular Fragment, 600bp					0	Passed
2004	Functional genomics of photosynthesis in Chlamydomonas, JGI‚Äôs flagship alga	Niyogi, Kris	CSP	1103123	Chlamydomonas reinhardtii 4A+ CAL033_01_10 Resequencing	1103275	Chlamydomonas reinhardtii 4A+ CAL033_01_10 Resequencing	Algal Resequencing, Isolate	Plant	Complete	2016-05-09	Barry, Kerrie	109289	BAR42741A1	27-309915	CAL033_01_10		Guan, Katharine	katharine.guan@gmail.com	DNA	liquid culture	Berkeley, California, USA	NIYOGIChlamyReseqP4	C5	2016-03-01	Tiny (condensation) droplets in corner wells A12 and H12.. Dry Ice Intact	Pass			2016-03-08	10	100	17	80		Y			Illumina Regular Fragment, 475bp	Illumina Regular Fragment, 600bp	AYYHH	Illumina Regular Fragment, 600bp					0	Passed
2004	Functional genomics of photosynthesis in Chlamydomonas, JGI‚Äôs flagship alga	Niyogi, Kris	CSP	1103125	Chlamydomonas reinhardtii 4A+ CAL033_01_19 Resequencing	1103276	Chlamydomonas reinhardtii 4A+ CAL033_01_19 Resequencing	Algal Resequencing, Isolate	Plant	Complete	2016-05-09	Barry, Kerrie	109290	BAR42899A1	27-309915	CAL033_01_19		Guan, Katharine	katharine.guan@gmail.com	DNA	liquid culture	Berkeley, California, USA	NIYOGIChlamyReseqP4	D5	2016-03-01	Tiny (condensation) droplets in corner wells A12 and H12.. Dry Ice Intact	Pass			2016-03-08	10	100	19	80		Y			Illumina Regular Fragment, 475bp	Illumina Regular Fragment, 600bp	AYYHN	Illumina Regular Fragment, 600bp					0	Passed
2004	Functional genomics of photosynthesis in Chlamydomonas, JGI‚Äôs flagship alga	Niyogi, Kris	CSP	1103127	Chlamydomonas reinhardtii 4A+ CAL033_01_24 Resequencing	1103277	Chlamydomonas reinhardtii 4A+ CAL033_01_24 Resequencing	Algal Resequencing, Isolate	Plant	Complete	2016-05-09	Barry, Kerrie	109291	BAR42742A1	27-309915	CAL033_01_24		Guan, Katharine	katharine.guan@gmail.com	DNA	liquid culture	Berkeley, California, USA	NIYOGIChlamyReseqP4	E5	2016-03-01	Tiny (condensation) droplets in corner wells A12 and H12.. Dry Ice Intact	Pass			2016-03-08	10	100	22	82		Y			Illumina Regular Fragment, 475bp	Illumina Regular Fragment, 600bp	AYYHO	Illumina Regular Fragment, 600bp					0	Passed
2004	Functional genomics of photosynthesis in Chlamydomonas, JGI‚Äôs flagship alga	Niyogi, Kris	CSP	1103129	Chlamydomonas reinhardtii 4A+ CAL033_01_26 Resequencing	1103278	Chlamydomonas reinhardtii 4A+ CAL033_01_26 Resequencing	Algal Resequencing, Isolate	Plant	Complete	2016-05-09	Barry, Kerrie	109292	BAR42905A1	27-309915	CAL033_01_26		Guan, Katharine	katharine.guan@gmail.com	DNA	liquid culture	Berkeley, California, USA	NIYOGIChlamyReseqP4	F5	2016-03-01	Tiny (condensation) droplets in corner wells A12 and H12.. Dry Ice Intact	Pass			2016-03-08	10	100	11	75		Y			Illumina Regular Fragment, 475bp	Illumina Regular Fragment, 600bp	AYYHP	Illumina Regular Fragment, 600bp					0	Passed
2004	Functional genomics of photosynthesis in Chlamydomonas, JGI‚Äôs flagship alga	Niyogi, Kris	CSP	1103131	Chlamydomonas reinhardtii 4A+ CAL033_01_27 Resequencing	1103279	Chlamydomonas reinhardtii 4A+ CAL033_01_27 Resequencing	Algal Resequencing, Isolate	Plant	Complete	2016-05-09	Barry, Kerrie	109293	BAR42941A1	27-309915	CAL033_01_27		Guan, Katharine	katharine.guan@gmail.com	DNA	liquid culture	Berkeley, California, USA	NIYOGIChlamyReseqP4	G5	2016-03-01	Tiny (condensation) droplets in corner wells A12 and H12.. Dry Ice Intact	Pass			2016-03-08	10	100	14	79		Y			Illumina Regular Fragment, 475bp	Illumina Regular Fragment, 600bp	AYYHS	Illumina Regular Fragment, 600bp					0	Passed
2004	Functional genomics of photosynthesis in Chlamydomonas, JGI‚Äôs flagship alga	Niyogi, Kris	CSP	1100396	Chlamydomonas reinhardtii CAL032_01_17 Resequencing	1100543	Chlamydomonas reinhardtii CAL032_01_17 Resequencing	Algal Resequencing, Isolate	Plant	Complete	2016-09-20	Barry, Kerrie	118514	BAR2023A2	27-16228	CAL032_01_17 redo		Guan, Katharine	katharine.guan@gmail.com	DNA	liquid culture	Berkeley, California, USA	NIYOGIChlamyReseqP6	F12	2016-06-29	Dry Ice Intact	Pass			2016-07-06	10	100	14	65		Y			Illumina Regular Fragment, 475bp
2004	Functional genomics of photosynthesis in Chlamydomonas, JGI‚Äôs flagship alga	Niyogi, Kris	CSP	1100396	Chlamydomonas reinhardtii CAL032_01_17 Resequencing	1100543	Chlamydomonas reinhardtii CAL032_01_17 Resequencing	Algal Resequencing, Isolate	Plant	Complete	2016-09-20	Barry, Kerrie	118514	BAR2023A2	27-16228	CAL032_01_17 redo		Guan, Katharine	katharine.guan@gmail.com	DNA	liquid culture	Berkeley, California, USA	NIYOGIChlamyReseqP6	F12	2016-06-29	Dry Ice Intact	Pass			2016-07-06	10	100	14	65					Illumina Regular Fragment, 270bp
2004	Functional genomics of photosynthesis in Chlamydomonas, JGI‚Äôs flagship alga	Niyogi, Kris	CSP	1103133	Chlamydomonas reinhardtii 4A+ CAL033_01_28 Resequencing	1103280	Chlamydomonas reinhardtii 4A+ CAL033_01_28 Resequencing	Algal Resequencing, Isolate	Plant	Complete	2016-05-09	Barry, Kerrie	109294	BAR42920A1	27-309915	CAL033_01_28		Guan, Katharine	katharine.guan@gmail.com	DNA	liquid culture	Berkeley, California, USA	NIYOGIChlamyReseqP4	H5	2016-03-01	Tiny (condensation) droplets in corner wells A12 and H12.. Dry Ice Intact	Pass			2016-03-08	10	100	17	82		Y			Illumina Regular Fragment, 475bp	Illumina Regular Fragment, 600bp	AYYHT	Illumina Regular Fragment, 600bp					0	Passed
2004	Functional genomics of photosynthesis in Chlamydomonas, JGI‚Äôs flagship alga	Niyogi, Kris	CSP	1103135	Chlamydomonas reinhardtii 4A+ CAL033_01_38 Resequencing	1103281	Chlamydomonas reinhardtii 4A+ CAL033_01_38 Resequencing	Algal Resequencing, Isolate	Plant	Complete	2016-05-09	Barry, Kerrie	109295	BAR42705A1	27-309915	CAL033_01_38		Guan, Katharine	katharine.guan@gmail.com	DNA	liquid culture	Berkeley, California, USA	NIYOGIChlamyReseqP4	A6	2016-03-01	Tiny (condensation) droplets in corner wells A12 and H12.. Dry Ice Intact	Pass			2016-03-08	10	100	35	75		Y			Illumina Regular Fragment, 475bp	Illumina Regular Fragment, 600bp	AYYHU	Illumina Regular Fragment, 600bp					0	Passed
2004	Functional genomics of photosynthesis in Chlamydomonas, JGI‚Äôs flagship alga	Niyogi, Kris	CSP	1103137	Chlamydomonas reinhardtii 4A+ CAL033_01_39 Resequencing	1103282	Chlamydomonas reinhardtii 4A+ CAL033_01_39 Resequencing	Algal Resequencing, Isolate	Plant	Complete	2016-05-09	Barry, Kerrie	109296	BAR42916A1	27-309915	CAL033_01_39		Guan, Katharine	katharine.guan@gmail.com	DNA	liquid culture	Berkeley, California, USA	NIYOGIChlamyReseqP4	B6	2016-03-01	Tiny (condensation) droplets in corner wells A12 and H12.. Dry Ice Intact	Pass			2016-03-08	10	100	20	83		Y			Illumina Regular Fragment, 475bp	Illumina Regular Fragment, 600bp	AYYHW	Illumina Regular Fragment, 600bp					0	Passed
2004	Functional genomics of photosynthesis in Chlamydomonas, JGI‚Äôs flagship alga	Niyogi, Kris	CSP	1103139	Chlamydomonas reinhardtii 4A+ CAL033_01_41 Resequencing	1103283	Chlamydomonas reinhardtii 4A+ CAL033_01_41 Resequencing	Algal Resequencing, Isolate	Plant	Complete	2016-05-09	Barry, Kerrie	109297	BAR42706A1	27-309915	CAL033_01_41		Guan, Katharine	katharine.guan@gmail.com	DNA	liquid culture	Berkeley, California, USA	NIYOGIChlamyReseqP4	C6	2016-03-01	Tiny (condensation) droplets in corner wells A12 and H12.. Dry Ice Intact	Pass			2016-03-08	10	100	21	79		Y			Illumina Regular Fragment, 475bp	Illumina Regular Fragment, 600bp	AYYHX	Illumina Regular Fragment, 600bp					0	Passed
2004	Functional genomics of photosynthesis in Chlamydomonas, JGI‚Äôs flagship alga	Niyogi, Kris	CSP	1103141	Chlamydomonas reinhardtii 4A+ CAL033_01_44 Resequencing	1103284	Chlamydomonas reinhardtii 4A+ CAL033_01_44 Resequencing	Algal Resequencing, Isolate	Plant	Complete	2016-05-09	Barry, Kerrie	109298	BAR42921A1	27-309915	CAL033_01_44		Guan, Katharine	katharine.guan@gmail.com	DNA	liquid culture	Berkeley, California, USA	NIYOGIChlamyReseqP4	D6	2016-03-01	Tiny (condensation) droplets in corner wells A12 and H12.. Dry Ice Intact	Pass			2016-03-08	10	100	9	68		Y			Illumina Regular Fragment, 475bp	Illumina Regular Fragment, 600bp	AYYHY	Illumina Regular Fragment, 600bp					0	Passed
2004	Functional genomics of photosynthesis in Chlamydomonas, JGI‚Äôs flagship alga	Niyogi, Kris	CSP	1103143	Chlamydomonas reinhardtii 4A+ CAL033_01_45 Resequencing	1103285	Chlamydomonas reinhardtii 4A+ CAL033_01_45 Resequencing	Algal Resequencing, Isolate	Plant	Complete	2016-05-09	Barry, Kerrie	109299	BAR42707A1	27-309915	CAL033_01_45		Guan, Katharine	katharine.guan@gmail.com	DNA	liquid culture	Berkeley, California, USA	NIYOGIChlamyReseqP4	E6	2016-03-01	Tiny (condensation) droplets in corner wells A12 and H12.. Dry Ice Intact	Pass			2016-03-08	10	100	24	80		Y			Illumina Regular Fragment, 475bp	Illumina Regular Fragment, 600bp	AYYHZ	Illumina Regular Fragment, 600bp					0	Passed
2004	Functional genomics of photosynthesis in Chlamydomonas, JGI‚Äôs flagship alga	Niyogi, Kris	CSP	1103145	Chlamydomonas reinhardtii 4A+ CAL033_01_46 Resequencing	1103286	Chlamydomonas reinhardtii 4A+ CAL033_01_46 Resequencing	Algal Resequencing, Isolate	Plant	Complete	2016-05-09	Barry, Kerrie	109300	BAR42743A1	27-309915	CAL033_01_46		Guan, Katharine	katharine.guan@gmail.com	DNA	liquid culture	Berkeley, California, USA	NIYOGIChlamyReseqP4	F6	2016-03-01	Tiny (condensation) droplets in corner wells A12 and H12.. Dry Ice Intact	Pass			2016-03-08	10	100	17	76		Y			Illumina Regular Fragment, 475bp	Illumina Regular Fragment, 600bp	AYYNA	Illumina Regular Fragment, 600bp					0	Passed
2004	Functional genomics of photosynthesis in Chlamydomonas, JGI‚Äôs flagship alga	Niyogi, Kris	CSP	1103147	Chlamydomonas reinhardtii 4A+ CAL033_01_47 Resequencing	1103287	Chlamydomonas reinhardtii 4A+ CAL033_01_47 Resequencing	Algal Resequencing, Isolate	Plant	Complete	2016-05-09	Barry, Kerrie	109301	BAR42913A1	27-309915	CAL033_01_47		Guan, Katharine	katharine.guan@gmail.com	DNA	liquid culture	Berkeley, California, USA	NIYOGIChlamyReseqP4	G6	2016-03-01	Tiny (condensation) droplets in corner wells A12 and H12.. Dry Ice Intact	Pass			2016-03-08	10	100	29	83		Y			Illumina Regular Fragment, 475bp	Illumina Regular Fragment, 600bp	AYYNB	Illumina Regular Fragment, 600bp					0	Passed
2004	Functional genomics of photosynthesis in Chlamydomonas, JGI‚Äôs flagship alga	Niyogi, Kris	CSP	1103149	Chlamydomonas reinhardtii 4A+ CAL033_02_01 Resequencing	1103288	Chlamydomonas reinhardtii 4A+ CAL033_02_01 Resequencing	Algal Resequencing, Isolate	Plant	Complete	2016-05-09	Barry, Kerrie	109302	BAR42717A1	27-309915	CAL033_02_01		Guan, Katharine	katharine.guan@gmail.com	DNA	liquid culture	Berkeley, California, USA	NIYOGIChlamyReseqP4	H6	2016-03-01	Tiny (condensation) droplets in corner wells A12 and H12.. Dry Ice Intact	Pass			2016-03-08	10	100	17	80		Y			Illumina Regular Fragment, 475bp	Illumina Regular Fragment, 600bp	AYYNC	Illumina Regular Fragment, 600bp					0	Passed
2004	Functional genomics of photosynthesis in Chlamydomonas, JGI‚Äôs flagship alga	Niyogi, Kris	CSP	1103151	Chlamydomonas reinhardtii 4A+ CAL033_02_02 Resequencing	1103289	Chlamydomonas reinhardtii 4A+ CAL033_02_02 Resequencing	Algal Resequencing, Isolate	Plant	Complete	2016-05-09	Barry, Kerrie	109303	BAR42952A1	27-309915	CAL033_02_02		Guan, Katharine	katharine.guan@gmail.com	DNA	liquid culture	Berkeley, California, USA	NIYOGIChlamyReseqP4	A7	2016-03-01	Tiny (condensation) droplets in corner wells A12 and H12.. Dry Ice Intact	Pass			2016-03-08	10	100	13	75		Y			Illumina Regular Fragment, 475bp	Illumina Regular Fragment, 600bp	AYYNG	Illumina Regular Fragment, 600bp					0	Passed
2004	Functional genomics of photosynthesis in Chlamydomonas, JGI‚Äôs flagship alga	Niyogi, Kris	CSP	1103153	Chlamydomonas reinhardtii 4A+ CAL033_02_03 Resequencing	1103290	Chlamydomonas reinhardtii 4A+ CAL033_02_03 Resequencing	Algal Resequencing, Isolate	Plant	Complete	2016-05-09	Barry, Kerrie	109304	BAR42718A1	27-309915	CAL033_02_03		Guan, Katharine	katharine.guan@gmail.com	DNA	liquid culture	Berkeley, California, USA	NIYOGIChlamyReseqP4	B7	2016-03-01	Tiny (condensation) droplets in corner wells A12 and H12.. Dry Ice Intact	Pass			2016-03-08	10	100	20	84		Y			Illumina Regular Fragment, 475bp	Illumina Regular Fragment, 600bp	AYYNH	Illumina Regular Fragment, 600bp					0	Passed
2004	Functional genomics of photosynthesis in Chlamydomonas, JGI‚Äôs flagship alga	Niyogi, Kris	CSP	1100414	Chlamydomonas reinhardtii CAL032_01_42 Resequencing	1100552	Chlamydomonas reinhardtii CAL032_01_42 Resequencing	Algal Resequencing, Isolate	Plant	Complete	2016-09-20	Barry, Kerrie	118515	BAR2024A2	27-16228	CAL032_01_42 redo		Guan, Katharine	katharine.guan@gmail.com	DNA	liquid culture	Berkeley, California, USA	NIYOGIChlamyReseqP6	G12	2016-06-29	Dry Ice Intact	Pass			2016-07-06	10	100	44	82		Y			Illumina Regular Fragment, 475bp
2004	Functional genomics of photosynthesis in Chlamydomonas, JGI‚Äôs flagship alga	Niyogi, Kris	CSP	1103155	Chlamydomonas reinhardtii 4A+ CAL038_01_31 Resequencing	1103291	Chlamydomonas reinhardtii 4A+ CAL038_01_31 Resequencing	Algal Resequencing, Isolate	Plant	Complete	2016-05-09	Barry, Kerrie	109305	BAR42937A1	27-309915	CAL038_01_31		Guan, Katharine	katharine.guan@gmail.com	DNA	liquid culture	Berkeley, California, USA	NIYOGIChlamyReseqP4	C7	2016-03-01	Tiny (condensation) droplets in corner wells A12 and H12.. Dry Ice Intact	Pass			2016-03-08	10	100	24	83		Y			Illumina Regular Fragment, 475bp	Illumina Regular Fragment, 600bp	AYYNN	Illumina Regular Fragment, 600bp					0	Passed
2004	Functional genomics of photosynthesis in Chlamydomonas, JGI‚Äôs flagship alga	Niyogi, Kris	CSP	1100414	Chlamydomonas reinhardtii CAL032_01_42 Resequencing	1100552	Chlamydomonas reinhardtii CAL032_01_42 Resequencing	Algal Resequencing, Isolate	Plant	Complete	2016-09-20	Barry, Kerrie	118515	BAR2024A2	27-16228	CAL032_01_42 redo		Guan, Katharine	katharine.guan@gmail.com	DNA	liquid culture	Berkeley, California, USA	NIYOGIChlamyReseqP6	G12	2016-06-29	Dry Ice Intact	Pass			2016-07-06	10	100	44	82					Illumina Regular Fragment, 270bp
2004	Functional genomics of photosynthesis in Chlamydomonas, JGI‚Äôs flagship alga	Niyogi, Kris	CSP	1103157	Chlamydomonas reinhardtii 4A+ CAL038_01_39 Resequencing	1103292	Chlamydomonas reinhardtii 4A+ CAL038_01_39 Resequencing	Algal Resequencing, Isolate	Plant	Complete	2016-05-09	Barry, Kerrie	109306	BAR42719A1	27-309915	CAL038_01_39		Guan, Katharine	katharine.guan@gmail.com	DNA	liquid culture	Berkeley, California, USA	NIYOGIChlamyReseqP4	D7	2016-03-01	Tiny (condensation) droplets in corner wells A12 and H12.. Dry Ice Intact	Pass			2016-03-08	10	100	16	80		Y			Illumina Regular Fragment, 475bp	Illumina Regular Fragment, 600bp	AYYNO	Illumina Regular Fragment, 600bp					0	Passed
2004	Functional genomics of photosynthesis in Chlamydomonas, JGI‚Äôs flagship alga	Niyogi, Kris	CSP	1103159	Chlamydomonas reinhardtii 4A+ CAL033_02_10 Resequencing	1103293	Chlamydomonas reinhardtii 4A+ CAL033_02_10 Resequencing	Algal Resequencing, Isolate	Plant	Complete	2016-05-09	Barry, Kerrie	109307	BAR42720A1	27-309915	CAL033_02_10		Guan, Katharine	katharine.guan@gmail.com	DNA	liquid culture	Berkeley, California, USA	NIYOGIChlamyReseqP4	E7	2016-03-01	Tiny (condensation) droplets in corner wells A12 and H12.. Dry Ice Intact	Pass			2016-03-08	10	100	19	79		Y			Illumina Regular Fragment, 475bp	Illumina Regular Fragment, 600bp	AYYNP	Illumina Regular Fragment, 600bp					0	Passed
2004	Functional genomics of photosynthesis in Chlamydomonas, JGI‚Äôs flagship alga	Niyogi, Kris	CSP	1103161	Chlamydomonas reinhardtii 4A+ CAL033_02_12 Resequencing	1103294	Chlamydomonas reinhardtii 4A+ CAL033_02_12 Resequencing	Algal Resequencing, Isolate	Plant	Complete	2016-05-09	Barry, Kerrie	109308	BAR42744A1	27-309915	CAL033_02_12		Guan, Katharine	katharine.guan@gmail.com	DNA	liquid culture	Berkeley, California, USA	NIYOGIChlamyReseqP4	F7	2016-03-01	Tiny (condensation) droplets in corner wells A12 and H12.. Dry Ice Intact	Pass			2016-03-08	10	100	17	79		Y			Illumina Regular Fragment, 475bp	Illumina Regular Fragment, 600bp	AYYNS	Illumina Regular Fragment, 600bp					0	Passed
2004	Functional genomics of photosynthesis in Chlamydomonas, JGI‚Äôs flagship alga	Niyogi, Kris	CSP	1103163	Chlamydomonas reinhardtii 4A+ CAL033_02_19 Resequencing	1103295	Chlamydomonas reinhardtii 4A+ CAL033_02_19 Resequencing	Algal Resequencing, Isolate	Plant	Complete	2016-05-09	Barry, Kerrie	109309	BAR42721A1	27-309915	CAL033_02_19		Guan, Katharine	katharine.guan@gmail.com	DNA	liquid culture	Berkeley, California, USA	NIYOGIChlamyReseqP4	G7	2016-03-01	Tiny (condensation) droplets in corner wells A12 and H12.. Dry Ice Intact	Pass			2016-03-08	10	100	20	79		Y			Illumina Regular Fragment, 475bp	Illumina Regular Fragment, 600bp	AYYNT	Illumina Regular Fragment, 600bp					0	Passed
2004	Functional genomics of photosynthesis in Chlamydomonas, JGI‚Äôs flagship alga	Niyogi, Kris	CSP	1103165	Chlamydomonas reinhardtii 4A+ CAL033_02_20 Resequencing	1103296	Chlamydomonas reinhardtii 4A+ CAL033_02_20 Resequencing	Algal Resequencing, Isolate	Plant	Complete	2016-05-09	Barry, Kerrie	109310	BAR42891A1	27-309915	CAL033_02_20		Guan, Katharine	katharine.guan@gmail.com	DNA	liquid culture	Berkeley, California, USA	NIYOGIChlamyReseqP4	H7	2016-03-01	Tiny (condensation) droplets in corner wells A12 and H12.. Dry Ice Intact	Pass			2016-03-08	10	100	16	81		Y			Illumina Regular Fragment, 475bp	Illumina Regular Fragment, 600bp	AYYNU	Illumina Regular Fragment, 600bp					0	Passed
2004	Functional genomics of photosynthesis in Chlamydomonas, JGI‚Äôs flagship alga	Niyogi, Kris	CSP	1103167	Chlamydomonas reinhardtii 4A+ CAL033_02_21 Resequencing	1103297	Chlamydomonas reinhardtii 4A+ CAL033_02_21 Resequencing	Algal Resequencing, Isolate	Plant	Complete	2016-05-09	Barry, Kerrie	109311	BAR42722A1	27-309915	CAL033_02_21		Guan, Katharine	katharine.guan@gmail.com	DNA	liquid culture	Berkeley, California, USA	NIYOGIChlamyReseqP4	A8	2016-03-01	Tiny (condensation) droplets in corner wells A12 and H12.. Dry Ice Intact	Pass			2016-03-08	10	100	15	69		Y			Illumina Regular Fragment, 475bp	Illumina Regular Fragment, 600bp	AYYNW	Illumina Regular Fragment, 600bp					0	Passed
2004	Functional genomics of photosynthesis in Chlamydomonas, JGI‚Äôs flagship alga	Niyogi, Kris	CSP	1103169	Chlamydomonas reinhardtii 4A+ CAL033_02_26 Resequencing	1103298	Chlamydomonas reinhardtii 4A+ CAL033_02_26 Resequencing	Algal Resequencing, Isolate	Plant	Complete	2016-05-09	Barry, Kerrie	109312	BAR42745A1	27-309915	CAL033_02_26		Guan, Katharine	katharine.guan@gmail.com	DNA	liquid culture	Berkeley, California, USA	NIYOGIChlamyReseqP4	B8	2016-03-01	Tiny (condensation) droplets in corner wells A12 and H12.. Dry Ice Intact	Pass			2016-03-08	10	100	18	83		Y			Illumina Regular Fragment, 475bp	Illumina Regular Fragment, 600bp	AYYNX	Illumina Regular Fragment, 600bp					0	Passed
2004	Functional genomics of photosynthesis in Chlamydomonas, JGI‚Äôs flagship alga	Niyogi, Kris	CSP	1103171	Chlamydomonas reinhardtii 4A+ CAL033_02_27 Resequencing	1103299	Chlamydomonas reinhardtii 4A+ CAL033_02_27 Resequencing	Algal Resequencing, Isolate	Plant	Complete	2016-05-09	Barry, Kerrie	109313	BAR42723A1	27-309915	CAL033_02_27		Guan, Katharine	katharine.guan@gmail.com	DNA	liquid culture	Berkeley, California, USA	NIYOGIChlamyReseqP4	C8	2016-03-01	Tiny (condensation) droplets in corner wells A12 and H12.. Dry Ice Intact	Pass			2016-03-08	10	100	20	77		Y			Illumina Regular Fragment, 475bp	Illumina Regular Fragment, 600bp	AYYNY	Illumina Regular Fragment, 600bp					0	Passed
2004	Functional genomics of photosynthesis in Chlamydomonas, JGI‚Äôs flagship alga	Niyogi, Kris	CSP	1103173	Chlamydomonas reinhardtii 4A+ CAL033_04_01 Resequencing	1103300	Chlamydomonas reinhardtii 4A+ CAL033_04_01 Resequencing	Algal Resequencing, Isolate	Plant	Complete	2016-05-09	Barry, Kerrie	109314	BAR42746A1	27-309915	CAL033_04_01		Guan, Katharine	katharine.guan@gmail.com	DNA	liquid culture	Berkeley, California, USA	NIYOGIChlamyReseqP4	D8	2016-03-01	Tiny (condensation) droplets in corner wells A12 and H12.. Dry Ice Intact	Pass			2016-03-08	10	100	30	84		Y			Illumina Regular Fragment, 475bp	Illumina Regular Fragment, 600bp	AYYNZ	Illumina Regular Fragment, 600bp					0	Passed
2004	Functional genomics of photosynthesis in Chlamydomonas, JGI‚Äôs flagship alga	Niyogi, Kris	CSP	1103175	Chlamydomonas reinhardtii 4A+ CAL035_02_20 Resequencing	1103301	Chlamydomonas reinhardtii 4A+ CAL035_02_20 Resequencing	Algal Resequencing, Isolate	Plant	Complete	2016-05-09	Barry, Kerrie	109315	BAR42747A1	27-309915	CAL035_02_20		Guan, Katharine	katharine.guan@gmail.com	DNA	liquid culture	Berkeley, California, USA	NIYOGIChlamyReseqP4	E8	2016-03-01	Tiny (condensation) droplets in corner wells A12 and H12.. Dry Ice Intact	Pass			2016-03-08	10	100	30	85		Y			Illumina Regular Fragment, 475bp	Illumina Regular Fragment, 600bp	AYYOA	Illumina Regular Fragment, 600bp					0	Passed
2004	Functional genomics of photosynthesis in Chlamydomonas, JGI‚Äôs flagship alga	Niyogi, Kris	CSP	1103177	Chlamydomonas reinhardtii 4A+ CAL035_02_27 Resequencing	1103302	Chlamydomonas reinhardtii 4A+ CAL035_02_27 Resequencing	Algal Resequencing, Isolate	Plant	Complete	2016-05-09	Barry, Kerrie	109316	BAR42724A1	27-309915	CAL035_02_27		Guan, Katharine	katharine.guan@gmail.com	DNA	liquid culture	Berkeley, California, USA	NIYOGIChlamyReseqP4	F8	2016-03-01	Tiny (condensation) droplets in corner wells A12 and H12.. Dry Ice Intact	Pass			2016-03-08	10	100	29	84		Y			Illumina Regular Fragment, 475bp	Illumina Regular Fragment, 600bp	AYYOB	Illumina Regular Fragment, 600bp					0	Passed
2004	Functional genomics of photosynthesis in Chlamydomonas, JGI‚Äôs flagship alga	Niyogi, Kris	CSP	1103179	Chlamydomonas reinhardtii 4A+ CAL035_02_28 Resequencing	1103303	Chlamydomonas reinhardtii 4A+ CAL035_02_28 Resequencing	Algal Resequencing, Isolate	Plant	Complete	2016-05-09	Barry, Kerrie	109317	BAR42922A1	27-309915	CAL035_02_28		Guan, Katharine	katharine.guan@gmail.com	DNA	liquid culture	Berkeley, California, USA	NIYOGIChlamyReseqP4	G8	2016-03-01	Tiny (condensation) droplets in corner wells A12 and H12.. Dry Ice Intact	Pass			2016-03-08	10	100	17	80		Y			Illumina Regular Fragment, 475bp	Illumina Regular Fragment, 600bp	AYYOC	Illumina Regular Fragment, 600bp					0	Passed
2004	Functional genomics of photosynthesis in Chlamydomonas, JGI‚Äôs flagship alga	Niyogi, Kris	CSP	1103181	Chlamydomonas reinhardtii 4A+ CAL035_02_29 Resequencing	1103304	Chlamydomonas reinhardtii 4A+ CAL035_02_29 Resequencing	Algal Resequencing, Isolate	Plant	Complete	2016-05-09	Barry, Kerrie	109318	BAR42725A1	27-309915	CAL035_02_29		Guan, Katharine	katharine.guan@gmail.com	DNA	liquid culture	Berkeley, California, USA	NIYOGIChlamyReseqP4	H8	2016-03-01	Tiny (condensation) droplets in corner wells A12 and H12.. Dry Ice Intact	Pass			2016-03-08	10	100	31	86		Y			Illumina Regular Fragment, 475bp	Illumina Regular Fragment, 600bp	AYYOG	Illumina Regular Fragment, 600bp					0	Passed
2004	Functional genomics of photosynthesis in Chlamydomonas, JGI‚Äôs flagship alga	Niyogi, Kris	CSP	1103183	Chlamydomonas reinhardtii 4A+ CAL035_02_32 Resequencing	1103305	Chlamydomonas reinhardtii 4A+ CAL035_02_32 Resequencing	Algal Resequencing, Isolate	Plant	Complete	2016-05-09	Barry, Kerrie	109319	BAR42748A1	27-309915	CAL035_02_32		Guan, Katharine	katharine.guan@gmail.com	DNA	liquid culture	Berkeley, California, USA	NIYOGIChlamyReseqP4	A9	2016-03-01	Tiny (condensation) droplets in corner wells A12 and H12.. Dry Ice Intact	Pass			2016-03-08	10	100	24	84		Y			Illumina Regular Fragment, 475bp	Illumina Regular Fragment, 600bp	AYYOH	Illumina Regular Fragment, 600bp					0	Passed
2004	Functional genomics of photosynthesis in Chlamydomonas, JGI‚Äôs flagship alga	Niyogi, Kris	CSP	1103185	Chlamydomonas reinhardtii 4A+ CAL035_02_37 Resequencing	1103306	Chlamydomonas reinhardtii 4A+ CAL035_02_37 Resequencing	Algal Resequencing, Isolate	Plant	Complete	2016-05-09	Barry, Kerrie	109320	BAR42890A1	27-309915	CAL035_02_37		Guan, Katharine	katharine.guan@gmail.com	DNA	liquid culture	Berkeley, California, USA	NIYOGIChlamyReseqP4	B9	2016-03-01	Tiny (condensation) droplets in corner wells A12 and H12.. Dry Ice Intact	Pass			2016-03-08	10	100	14	79		Y			Illumina Regular Fragment, 475bp	Illumina Regular Fragment, 600bp	AYYON	Illumina Regular Fragment, 600bp					0	Passed
2004	Functional genomics of photosynthesis in Chlamydomonas, JGI‚Äôs flagship alga	Niyogi, Kris	CSP	1103187	Chlamydomonas reinhardtii 4A+ CAL035_02_38 Resequencing	1103307	Chlamydomonas reinhardtii 4A+ CAL035_02_38 Resequencing	Algal Resequencing, Isolate	Plant	Complete	2016-05-09	Barry, Kerrie	109321	BAR42726A1	27-309915	CAL035_02_38		Guan, Katharine	katharine.guan@gmail.com	DNA	liquid culture	Berkeley, California, USA	NIYOGIChlamyReseqP4	C9	2016-03-01	Tiny (condensation) droplets in corner wells A12 and H12.. Dry Ice Intact	Pass			2016-03-08	10	100	34	81		Y			Illumina Regular Fragment, 475bp	Illumina Regular Fragment, 600bp	AYYOO	Illumina Regular Fragment, 600bp					0	Passed
2004	Functional genomics of photosynthesis in Chlamydomonas, JGI‚Äôs flagship alga	Niyogi, Kris	CSP	1103189	Chlamydomonas reinhardtii 4A+ CAL035_02_40 Resequencing	1103308	Chlamydomonas reinhardtii 4A+ CAL035_02_40 Resequencing	Algal Resequencing, Isolate	Plant	Complete	2016-05-09	Barry, Kerrie	109322	BAR42727A1	27-309915	CAL035_02_40		Guan, Katharine	katharine.guan@gmail.com	DNA	liquid culture	Berkeley, California, USA	NIYOGIChlamyReseqP4	D9	2016-03-01	Tiny (condensation) droplets in corner wells A12 and H12.. Dry Ice Intact	Pass			2016-03-08	10	100	22	79		Y			Illumina Regular Fragment, 475bp	Illumina Regular Fragment, 600bp	AYYOP	Illumina Regular Fragment, 600bp					0	Passed
2004	Functional genomics of photosynthesis in Chlamydomonas, JGI‚Äôs flagship alga	Niyogi, Kris	CSP	1103191	Chlamydomonas reinhardtii 4A+ CAL035_02_43 Resequencing	1103309	Chlamydomonas reinhardtii 4A+ CAL035_02_43 Resequencing	Algal Resequencing, Isolate	Plant	Complete	2016-05-09	Barry, Kerrie	109323	BAR42749A1	27-309915	CAL035_02_43		Guan, Katharine	katharine.guan@gmail.com	DNA	liquid culture	Berkeley, California, USA	NIYOGIChlamyReseqP4	E9	2016-03-01	Tiny (condensation) droplets in corner wells A12 and H12.. Dry Ice Intact	Pass			2016-03-08	10	100	36	82		Y			Illumina Regular Fragment, 475bp	Illumina Regular Fragment, 600bp	AYYOS	Illumina Regular Fragment, 600bp					0	Passed
2004	Functional genomics of photosynthesis in Chlamydomonas, JGI‚Äôs flagship alga	Niyogi, Kris	CSP	1103193	Chlamydomonas reinhardtii 4A+ CAL035_03_04 Resequencing	1103310	Chlamydomonas reinhardtii 4A+ CAL035_03_04 Resequencing	Algal Resequencing, Isolate	Plant	Complete	2016-05-09	Barry, Kerrie	109324	BAR42728A1	27-309915	CAL035_03_04		Guan, Katharine	katharine.guan@gmail.com	DNA	liquid culture	Berkeley, California, USA	NIYOGIChlamyReseqP4	F9	2016-03-01	Tiny (condensation) droplets in corner wells A12 and H12.. Dry Ice Intact	Pass			2016-03-08	10	100	39	84		Y			Illumina Regular Fragment, 475bp	Illumina Regular Fragment, 600bp	AYYOT	Illumina Regular Fragment, 600bp					0	Passed
2004	Functional genomics of photosynthesis in Chlamydomonas, JGI‚Äôs flagship alga	Niyogi, Kris	CSP	1103195	Chlamydomonas reinhardtii 4A+ CAL035_03_06 Resequencing	1103311	Chlamydomonas reinhardtii 4A+ CAL035_03_06 Resequencing	Algal Resequencing, Isolate	Plant	Complete	2016-05-09	Barry, Kerrie	109325	BAR42750A1	27-309915	CAL035_03_06		Guan, Katharine	katharine.guan@gmail.com	DNA	liquid culture	Berkeley, California, USA	NIYOGIChlamyReseqP4	G9	2016-03-01	Tiny (condensation) droplets in corner wells A12 and H12.. Dry Ice Intact	Pass			2016-03-08	10	100	6	61		Y			Illumina Regular Fragment, 475bp	Illumina Regular Fragment, 600bp	AYYOU	Illumina Regular Fragment, 600bp					0	Passed
2004	Functional genomics of photosynthesis in Chlamydomonas, JGI‚Äôs flagship alga	Niyogi, Kris	CSP	1103197	Chlamydomonas reinhardtii 4A+ CAL035_03_09 Resequencing	1103312	Chlamydomonas reinhardtii 4A+ CAL035_03_09 Resequencing	Algal Resequencing, Isolate	Plant	Complete	2016-05-09	Barry, Kerrie	109326	BAR42729A1	27-309915	CAL035_03_09		Guan, Katharine	katharine.guan@gmail.com	DNA	liquid culture	Berkeley, California, USA	NIYOGIChlamyReseqP4	H9	2016-03-01	Tiny (condensation) droplets in corner wells A12 and H12.. Dry Ice Intact	Pass			2016-03-08	10	100	41	89		Y			Illumina Regular Fragment, 475bp	Illumina Regular Fragment, 600bp	AYYOW	Illumina Regular Fragment, 600bp					0	Passed
2004	Functional genomics of photosynthesis in Chlamydomonas, JGI‚Äôs flagship alga	Niyogi, Kris	CSP	1103199	Chlamydomonas reinhardtii 4A+ CAL035_03_22 Resequencing	1103313	Chlamydomonas reinhardtii 4A+ CAL035_03_22 Resequencing	Algal Resequencing, Isolate	Plant	Complete	2016-05-09	Barry, Kerrie	109327	BAR42923A1	27-309915	CAL035_03_22		Guan, Katharine	katharine.guan@gmail.com	DNA	liquid culture	Berkeley, California, USA	NIYOGIChlamyReseqP4	A10	2016-03-01	Tiny (condensation) droplets in corner wells A12 and H12.. Dry Ice Intact	Pass			2016-03-08	10	100	18	81		Y			Illumina Regular Fragment, 475bp	Illumina Regular Fragment, 600bp	AYYOX	Illumina Regular Fragment, 600bp					0	Passed
2004	Functional genomics of photosynthesis in Chlamydomonas, JGI‚Äôs flagship alga	Niyogi, Kris	CSP	1103201	Chlamydomonas reinhardtii 4A+ CAL036_02_01 Resequencing	1103314	Chlamydomonas reinhardtii 4A+ CAL036_02_01 Resequencing	Algal Resequencing, Isolate	Plant	Complete	2016-05-09	Barry, Kerrie	109328	BAR42730A1	27-309915	CAL036_02_01		Guan, Katharine	katharine.guan@gmail.com	DNA	liquid culture	Berkeley, California, USA	NIYOGIChlamyReseqP4	B10	2016-03-01	Tiny (condensation) droplets in corner wells A12 and H12.. Dry Ice Intact	Pass			2016-03-08	10	100	32	89		Y			Illumina Regular Fragment, 475bp	Illumina Regular Fragment, 600bp	AYYOY	Illumina Regular Fragment, 600bp					0	Passed
2004	Functional genomics of photosynthesis in Chlamydomonas, JGI‚Äôs flagship alga	Niyogi, Kris	CSP	1103203	Chlamydomonas reinhardtii 4A+ CAL036_02_07 Resequencing	1103315	Chlamydomonas reinhardtii 4A+ CAL036_02_07 Resequencing	Algal Resequencing, Isolate	Plant	Complete	2016-05-09	Barry, Kerrie	109329	BAR42953A1	27-309915	CAL036_02_07		Guan, Katharine	katharine.guan@gmail.com	DNA	liquid culture	Berkeley, California, USA	NIYOGIChlamyReseqP4	C10	2016-03-01	Tiny (condensation) droplets in corner wells A12 and H12.. Dry Ice Intact	Pass			2016-03-08	10	100	28	85		Y			Illumina Regular Fragment, 475bp	Illumina Regular Fragment, 600bp	AYYOZ	Illumina Regular Fragment, 600bp					0	Passed
2004	Functional genomics of photosynthesis in Chlamydomonas, JGI‚Äôs flagship alga	Niyogi, Kris	CSP	1103205	Chlamydomonas reinhardtii 4A+ CAL036_02_10 Resequencing	1103316	Chlamydomonas reinhardtii 4A+ CAL036_02_10 Resequencing	Algal Resequencing, Isolate	Plant	Complete	2016-05-09	Barry, Kerrie	109330	BAR42751A1	27-309915	CAL036_02_10		Guan, Katharine	katharine.guan@gmail.com	DNA	liquid culture	Berkeley, California, USA	NIYOGIChlamyReseqP4	D10	2016-03-01	Tiny (condensation) droplets in corner wells A12 and H12.. Dry Ice Intact	Pass			2016-03-08	10	100	29	84		Y			Illumina Regular Fragment, 475bp	Illumina Regular Fragment, 600bp	AYYPA	Illumina Regular Fragment, 600bp					0	Passed
2004	Functional genomics of photosynthesis in Chlamydomonas, JGI‚Äôs flagship alga	Niyogi, Kris	CSP	1103207	Chlamydomonas reinhardtii 4A+ CAL036_02_12 Resequencing	1103317	Chlamydomonas reinhardtii 4A+ CAL036_02_12 Resequencing	Algal Resequencing, Isolate	Plant	Complete	2016-05-09	Barry, Kerrie	109331	BAR42731A1	27-309915	CAL036_02_12		Guan, Katharine	katharine.guan@gmail.com	DNA	liquid culture	Berkeley, California, USA	NIYOGIChlamyReseqP4	E10	2016-03-01	Tiny (condensation) droplets in corner wells A12 and H12.. Dry Ice Intact	Pass			2016-03-08	10	100	16	75		Y			Illumina Regular Fragment, 475bp	Illumina Regular Fragment, 600bp	AYYPB	Illumina Regular Fragment, 600bp					0	Passed
2004	Functional genomics of photosynthesis in Chlamydomonas, JGI‚Äôs flagship alga	Niyogi, Kris	CSP	1103209	Chlamydomonas reinhardtii 4A+ CAL036_02_13 Resequencing	1103318	Chlamydomonas reinhardtii 4A+ CAL036_02_13 Resequencing	Algal Resequencing, Isolate	Plant	Complete	2016-05-09	Barry, Kerrie	109332	BAR42924A1	27-309915	CAL036_02_13		Guan, Katharine	katharine.guan@gmail.com	DNA	liquid culture	Berkeley, California, USA	NIYOGIChlamyReseqP4	F10	2016-03-01	Tiny (condensation) droplets in corner wells A12 and H12.. Dry Ice Intact	Pass			2016-03-08	10	100	13	78		Y			Illumina Regular Fragment, 475bp	Illumina Regular Fragment, 600bp	AYYPC	Illumina Regular Fragment, 600bp					0	Passed
2004	Functional genomics of photosynthesis in Chlamydomonas, JGI‚Äôs flagship alga	Niyogi, Kris	CSP	1103211	Chlamydomonas reinhardtii 4A+ CAL036_02_20 Resequencing	1103319	Chlamydomonas reinhardtii 4A+ CAL036_02_20 Resequencing	Algal Resequencing, Isolate	Plant	Complete	2016-05-09	Barry, Kerrie	109333	BAR42732A1	27-309915	CAL036_02_20		Guan, Katharine	katharine.guan@gmail.com	DNA	liquid culture	Berkeley, California, USA	NIYOGIChlamyReseqP4	G10	2016-03-01	Tiny (condensation) droplets in corner wells A12 and H12.. Dry Ice Intact	Pass			2016-03-08	10	100	44	87		Y			Illumina Regular Fragment, 475bp	Illumina Regular Fragment, 600bp	AYYPG	Illumina Regular Fragment, 600bp					0	Passed
2004	Functional genomics of photosynthesis in Chlamydomonas, JGI‚Äôs flagship alga	Niyogi, Kris	CSP	1103213	Chlamydomonas reinhardtii 4A+ CAL036_02_26 Resequencing	1103320	Chlamydomonas reinhardtii 4A+ CAL036_02_26 Resequencing	Algal Resequencing, Isolate	Plant	Complete	2016-05-09	Barry, Kerrie	109334	BAR42752A1	27-309915	CAL036_02_26		Guan, Katharine	katharine.guan@gmail.com	DNA	liquid culture	Berkeley, California, USA	NIYOGIChlamyReseqP4	H10	2016-03-01	Tiny (condensation) droplets in corner wells A12 and H12.. Dry Ice Intact	Pass			2016-03-08	10	100	41	87		Y			Illumina Regular Fragment, 475bp	Illumina Regular Fragment, 600bp	AYYPH	Illumina Regular Fragment, 600bp					0	Passed
2004	Functional genomics of photosynthesis in Chlamydomonas, JGI‚Äôs flagship alga	Niyogi, Kris	CSP	1103215	Chlamydomonas reinhardtii 4A+ CAL036_02_27 Resequencing	1103321	Chlamydomonas reinhardtii 4A+ CAL036_02_27 Resequencing	Algal Resequencing, Isolate	Plant	Complete	2016-05-09	Barry, Kerrie	109335	BAR42904A1	27-309915	CAL036_02_27		Guan, Katharine	katharine.guan@gmail.com	DNA	liquid culture	Berkeley, California, USA	NIYOGIChlamyReseqP4	A11	2016-03-01	Tiny (condensation) droplets in corner wells A12 and H12.. Dry Ice Intact	Pass			2016-03-08	10	100	49	91		Y			Illumina Regular Fragment, 475bp	Illumina Regular Fragment, 600bp	AYYPN	Illumina Regular Fragment, 600bp					0	Passed
2004	Functional genomics of photosynthesis in Chlamydomonas, JGI‚Äôs flagship alga	Niyogi, Kris	CSP	1103217	Chlamydomonas reinhardtii 4A+ CAL036_02_28 Resequencing	1103322	Chlamydomonas reinhardtii 4A+ CAL036_02_28 Resequencing	Algal Resequencing, Isolate	Plant	Complete	2016-05-09	Barry, Kerrie	109336	BAR42753A1	27-309915	CAL036_02_28		Guan, Katharine	katharine.guan@gmail.com	DNA	liquid culture	Berkeley, California, USA	NIYOGIChlamyReseqP4	B11	2016-03-01	Tiny (condensation) droplets in corner wells A12 and H12.. Dry Ice Intact	Pass			2016-03-08	10	100	27	87		Y			Illumina Regular Fragment, 475bp	Illumina Regular Fragment, 600bp	AYYPO	Illumina Regular Fragment, 600bp					0	Passed
2004	Functional genomics of photosynthesis in Chlamydomonas, JGI‚Äôs flagship alga	Niyogi, Kris	CSP	1103219	Chlamydomonas reinhardtii 4A+ CAL036_02_30 Resequencing	1103323	Chlamydomonas reinhardtii 4A+ CAL036_02_30 Resequencing	Algal Resequencing, Isolate	Plant	Complete	2016-05-09	Barry, Kerrie	109337	BAR42925A1	27-309915	CAL036_02_30		Guan, Katharine	katharine.guan@gmail.com	DNA	liquid culture	Berkeley, California, USA	NIYOGIChlamyReseqP4	C11	2016-03-01	Tiny (condensation) droplets in corner wells A12 and H12.. Dry Ice Intact	Pass			2016-03-08	10	100	27	85		Y			Illumina Regular Fragment, 475bp	Illumina Regular Fragment, 600bp	AYYPP	Illumina Regular Fragment, 600bp					0	Passed
2004	Functional genomics of photosynthesis in Chlamydomonas, JGI‚Äôs flagship alga	Niyogi, Kris	CSP	1103221	Chlamydomonas reinhardtii 4A+ CAL036_02_32 Resequencing	1103324	Chlamydomonas reinhardtii 4A+ CAL036_02_32 Resequencing	Algal Resequencing, Isolate	Plant	Complete	2016-05-09	Barry, Kerrie	109338	BAR42754A1	27-309915	CAL036_02_32		Guan, Katharine	katharine.guan@gmail.com	DNA	liquid culture	Berkeley, California, USA	NIYOGIChlamyReseqP4	D11	2016-03-01	Tiny (condensation) droplets in corner wells A12 and H12.. Dry Ice Intact	Pass			2016-03-08	10	100	29	84		Y			Illumina Regular Fragment, 475bp	Illumina Regular Fragment, 600bp	AYYPS	Illumina Regular Fragment, 600bp					0	Passed
2004	Functional genomics of photosynthesis in Chlamydomonas, JGI‚Äôs flagship alga	Niyogi, Kris	CSP	1103223	Chlamydomonas reinhardtii 4A+ CAL036_02_38 Resequencing	1103325	Chlamydomonas reinhardtii 4A+ CAL036_02_38 Resequencing	Algal Resequencing, Isolate	Plant	Complete	2016-05-09	Barry, Kerrie	109339	BAR42900A1	27-309915	CAL036_02_38		Guan, Katharine	katharine.guan@gmail.com	DNA	liquid culture	Berkeley, California, USA	NIYOGIChlamyReseqP4	E11	2016-03-01	Tiny (condensation) droplets in corner wells A12 and H12.. Dry Ice Intact	Pass			2016-03-08	10	100	55	86		Y			Illumina Regular Fragment, 475bp	Illumina Regular Fragment, 600bp	AYYPT	Illumina Regular Fragment, 600bp					0	Passed
2004	Functional genomics of photosynthesis in Chlamydomonas, JGI‚Äôs flagship alga	Niyogi, Kris	CSP	1103225	Chlamydomonas reinhardtii 4A+ CAL037_02_45 Resequencing	1103326	Chlamydomonas reinhardtii 4A+ CAL037_02_45 Resequencing	Algal Resequencing, Isolate	Plant	Complete	2016-05-09	Barry, Kerrie	109340	BAR42917A1	27-309915	CAL037_02_45		Guan, Katharine	katharine.guan@gmail.com	DNA	liquid culture	Berkeley, California, USA	NIYOGIChlamyReseqP4	F11	2016-03-01	Tiny (condensation) droplets in corner wells A12 and H12.. Dry Ice Intact	Pass			2016-03-08	10	100	16	77		Y			Illumina Regular Fragment, 475bp	Illumina Regular Fragment, 600bp	AYYPU	Illumina Regular Fragment, 600bp					0	Passed
2004	Functional genomics of photosynthesis in Chlamydomonas, JGI‚Äôs flagship alga	Niyogi, Kris	CSP	1103227	Chlamydomonas reinhardtii 4A+ CAL037_02_46 Resequencing	1103327	Chlamydomonas reinhardtii 4A+ CAL037_02_46 Resequencing	Algal Resequencing, Isolate	Plant	Complete	2016-05-09	Barry, Kerrie	109341	BAR42884A1	27-309915	CAL037_02_46		Guan, Katharine	katharine.guan@gmail.com	DNA	liquid culture	Berkeley, California, USA	NIYOGIChlamyReseqP4	G11	2016-03-01	Tiny (condensation) droplets in corner wells A12 and H12.. Dry Ice Intact	Pass			2016-03-08	10	100	29	76		Y			Illumina Regular Fragment, 475bp	Illumina Regular Fragment, 600bp	AYYPW	Illumina Regular Fragment, 600bp					0	Passed
2004	Functional genomics of photosynthesis in Chlamydomonas, JGI‚Äôs flagship alga	Niyogi, Kris	CSP	1103229	Chlamydomonas reinhardtii 4A+ CAL038_01_02 Resequencing	1103328	Chlamydomonas reinhardtii 4A+ CAL038_01_02 Resequencing	Algal Resequencing, Isolate	Plant	Complete	2016-05-09	Barry, Kerrie	109342	BAR42918A1	27-309915	CAL038_01_02		Guan, Katharine	katharine.guan@gmail.com	DNA	liquid culture	Berkeley, California, USA	NIYOGIChlamyReseqP4	H11	2016-03-01	Tiny (condensation) droplets in corner wells A12 and H12.. Dry Ice Intact	Pass			2016-03-08	10	100	20	81		Y			Illumina Regular Fragment, 475bp	Illumina Regular Fragment, 600bp	AYYPX	Illumina Regular Fragment, 600bp					0	Passed
2004	Functional genomics of photosynthesis in Chlamydomonas, JGI‚Äôs flagship alga	Niyogi, Kris	CSP	1103231	Chlamydomonas reinhardtii 4A+ CAL038_01_05 Resequencing	1103329	Chlamydomonas reinhardtii 4A+ CAL038_01_05 Resequencing	Algal Resequencing, Isolate	Plant	Complete	2016-05-09	Barry, Kerrie	109343	BAR42755A1	27-309915	CAL038_01_05		Guan, Katharine	katharine.guan@gmail.com	DNA	liquid culture	Berkeley, California, USA	NIYOGIChlamyReseqP4	B12	2016-03-01	Tiny (condensation) droplets in corner wells A12 and H12.. Dry Ice Intact	Pass			2016-03-08	10	100	17	81		Y			Illumina Regular Fragment, 475bp	Illumina Regular Fragment, 600bp	AYYPY	Illumina Regular Fragment, 600bp					0	Passed
2004	Functional genomics of photosynthesis in Chlamydomonas, JGI‚Äôs flagship alga	Niyogi, Kris	CSP	1103233	Chlamydomonas reinhardtii 4A+ CAL038_01_07 Resequencing	1103330	Chlamydomonas reinhardtii 4A+ CAL038_01_07 Resequencing	Algal Resequencing, Isolate	Plant	Complete	2016-05-09	Barry, Kerrie	109344	BAR42733A1	27-309915	CAL038_01_07		Guan, Katharine	katharine.guan@gmail.com	DNA	liquid culture	Berkeley, California, USA	NIYOGIChlamyReseqP4	C12	2016-03-01	Tiny (condensation) droplets in corner wells A12 and H12.. Dry Ice Intact	Pass			2016-03-08	10	100	19	83		Y			Illumina Regular Fragment, 475bp	Illumina Regular Fragment, 600bp	AYYPZ	Illumina Regular Fragment, 600bp					0	Passed
2004	Functional genomics of photosynthesis in Chlamydomonas, JGI‚Äôs flagship alga	Niyogi, Kris	CSP	1103235	Chlamydomonas reinhardtii 4A+ CAL038_01_10 Resequencing	1103331	Chlamydomonas reinhardtii 4A+ CAL038_01_10 Resequencing	Algal Resequencing, Isolate	Plant	Complete	2016-05-09	Barry, Kerrie	109345	BAR42756A1	27-309915	CAL038_01_10		Guan, Katharine	katharine.guan@gmail.com	DNA	liquid culture	Berkeley, California, USA	NIYOGIChlamyReseqP4	D12	2016-03-01	Tiny (condensation) droplets in corner wells A12 and H12.. Dry Ice Intact	Pass			2016-03-08	10	100	21	84		Y			Illumina Regular Fragment, 475bp	Illumina Regular Fragment, 600bp	AYYSA	Illumina Regular Fragment, 600bp					0	Passed
2004	Functional genomics of photosynthesis in Chlamydomonas, JGI‚Äôs flagship alga	Niyogi, Kris	CSP	1103237	Chlamydomonas reinhardtii 4A+ CAL038_01_12 Resequencing	1103332	Chlamydomonas reinhardtii 4A+ CAL038_01_12 Resequencing	Algal Resequencing, Isolate	Plant	Complete	2016-05-09	Barry, Kerrie	109346	BAR42734A1	27-309915	CAL038_01_12		Guan, Katharine	katharine.guan@gmail.com	DNA	liquid culture	Berkeley, California, USA	NIYOGIChlamyReseqP4	E12	2016-03-01	Tiny (condensation) droplets in corner wells A12 and H12.. Dry Ice Intact	Pass			2016-03-08	10	100	18	82		Y			Illumina Regular Fragment, 475bp	Illumina Regular Fragment, 600bp	AYYSB	Illumina Regular Fragment, 600bp					0	Passed
2004	Functional genomics of photosynthesis in Chlamydomonas, JGI‚Äôs flagship alga	Niyogi, Kris	CSP	1103239	Chlamydomonas reinhardtii 4A+ CAL038_01_18 Resequencing	1103333	Chlamydomonas reinhardtii 4A+ CAL038_01_18 Resequencing	Algal Resequencing, Isolate	Plant	Complete	2016-05-09	Barry, Kerrie	109347	BAR42757A1	27-309915	CAL038_01_18		Guan, Katharine	katharine.guan@gmail.com	DNA	liquid culture	Berkeley, California, USA	NIYOGIChlamyReseqP4	F12	2016-03-01	Tiny (condensation) droplets in corner wells A12 and H12.. Dry Ice Intact	Pass			2016-03-08	10	100	13	64		Y			Illumina Regular Fragment, 475bp	Illumina Regular Fragment, 600bp	AYYSC	Illumina Regular Fragment, 600bp					0	Passed
2004	Functional genomics of photosynthesis in Chlamydomonas, JGI‚Äôs flagship alga	Niyogi, Kris	CSP	1103241	Chlamydomonas reinhardtii 4A+ CAL038_01_25 Resequencing	1103334	Chlamydomonas reinhardtii 4A+ CAL038_01_25 Resequencing	Algal Resequencing, Isolate	Plant	Complete	2016-05-09	Barry, Kerrie	109348	BAR42735A1	27-309915	CAL038_01_25		Guan, Katharine	katharine.guan@gmail.com	DNA	liquid culture	Berkeley, California, USA	NIYOGIChlamyReseqP4	G12	2016-03-01	Tiny (condensation) droplets in corner wells A12 and H12.. Dry Ice Intact	Pass			2016-03-08	10	100	16	80		Y			Illumina Regular Fragment, 475bp	Illumina Regular Fragment, 600bp	AYYSG	Illumina Regular Fragment, 600bp					0	Passed
2004	Functional genomics of photosynthesis in Chlamydomonas, JGI‚Äôs flagship alga	Niyogi, Kris	CSP	1109537	Chlamydomonas reinhardtii 4A+ CAL038_02_01 Resequencing	1109721	Chlamydomonas reinhardtii 4A+ CAL038_02_01 Resequencing	Algal Resequencing, Isolate	Plant	Complete	2016-08-23	Barry, Kerrie	116108	BAR12862A1	27-27374	CAL038_02_01		Guan, Katharine	katharine.guan@gmail.com	DNA	liquid culture	Berkeley, California, USA	NIYOGIChlamyReseqP5	B1	2016-06-02	Dry Ice Intact	Pass			2016-06-07	10	100	35	90		Y			Illumina Regular Fragment, 475bp	Illumina Regular Fragment, 600bp, Tubes	BBGBN	Illumina Regular Fragment, 600bp, Tubes					0	Pass
2004	Functional genomics of photosynthesis in Chlamydomonas, JGI‚Äôs flagship alga	Niyogi, Kris	CSP	1109539	Chlamydomonas reinhardtii 4A+ CAL038_02_03 Resequencing	1109722	Chlamydomonas reinhardtii 4A+ CAL038_02_03 Resequencing	Algal Resequencing, Isolate	Plant	Complete	2016-08-23	Barry, Kerrie	116109	BAR12863A1	27-27374	CAL038_02_03		Guan, Katharine	katharine.guan@gmail.com	DNA	liquid culture	Berkeley, California, USA	NIYOGIChlamyReseqP5	C1	2016-06-02	Dry Ice Intact	Pass			2016-06-07	10	100	17	84		Y			Illumina Regular Fragment, 475bp	Illumina Regular Fragment, 600bp, Tubes	BBGBO	Illumina Regular Fragment, 600bp, Tubes					0	Pass
2004	Functional genomics of photosynthesis in Chlamydomonas, JGI‚Äôs flagship alga	Niyogi, Kris	CSP	1109541	Chlamydomonas reinhardtii 4A+ CAL038_02_07 Resequencing	1109723	Chlamydomonas reinhardtii 4A+ CAL038_02_07 Resequencing	Algal Resequencing, Isolate	Plant	Complete	2016-08-23	Barry, Kerrie	116110	BAR12864A1	27-27374	CAL038_02_07		Guan, Katharine	katharine.guan@gmail.com	DNA	liquid culture	Berkeley, California, USA	NIYOGIChlamyReseqP5	D1	2016-06-02	Dry Ice Intact	Pass			2016-06-07	10	100	31	87		Y			Illumina Regular Fragment, 475bp	Illumina Regular Fragment, 600bp, Tubes	BBGBP	Illumina Regular Fragment, 600bp, Tubes					0	Pass
2004	Functional genomics of photosynthesis in Chlamydomonas, JGI‚Äôs flagship alga	Niyogi, Kris	CSP	1109543	Chlamydomonas reinhardtii 4A+ CAL038_02_13 Resequencing	1109724	Chlamydomonas reinhardtii 4A+ CAL038_02_13 Resequencing	Algal Resequencing, Isolate	Plant	Complete	2016-08-23	Barry, Kerrie	116111	BAR12865A1	27-27374	CAL038_02_13		Guan, Katharine	katharine.guan@gmail.com	DNA	liquid culture	Berkeley, California, USA	NIYOGIChlamyReseqP5	E1	2016-06-02	Dry Ice Intact	Pass			2016-06-07	10	100	36	89		Y			Illumina Regular Fragment, 475bp	Illumina Regular Fragment, 600bp, Tubes	BBGBS	Illumina Regular Fragment, 600bp, Tubes					0	Pass
2004	Functional genomics of photosynthesis in Chlamydomonas, JGI‚Äôs flagship alga	Niyogi, Kris	CSP	1109545	Chlamydomonas reinhardtii 4A+ CAL038_02_16 Resequencing	1109725	Chlamydomonas reinhardtii 4A+ CAL038_02_16 Resequencing	Algal Resequencing, Isolate	Plant	Complete	2016-08-23	Barry, Kerrie	116112	BAR12866A1	27-27374	CAL038_02_16		Guan, Katharine	katharine.guan@gmail.com	DNA	liquid culture	Berkeley, California, USA	NIYOGIChlamyReseqP5	F1	2016-06-02	Dry Ice Intact	Pass			2016-06-07	10	100	37	88		Y			Illumina Regular Fragment, 475bp	Illumina Regular Fragment, 600bp, Tubes	BBGBT	Illumina Regular Fragment, 600bp, Tubes					0	Pass
2004	Functional genomics of photosynthesis in Chlamydomonas, JGI‚Äôs flagship alga	Niyogi, Kris	CSP	1109547	Chlamydomonas reinhardtii 4A+ CAL038_02_17 Resequencing	1109726	Chlamydomonas reinhardtii 4A+ CAL038_02_17 Resequencing	Algal Resequencing, Isolate	Plant	Complete	2016-08-23	Barry, Kerrie	116113	BAR12867A1	27-27374	CAL038_02_17		Guan, Katharine	katharine.guan@gmail.com	DNA	liquid culture	Berkeley, California, USA	NIYOGIChlamyReseqP5	G1	2016-06-02	Dry Ice Intact	Pass			2016-06-07	10	100	32	86		Y			Illumina Regular Fragment, 475bp	Illumina Regular Fragment, 600bp, Tubes	BBGBU	Illumina Regular Fragment, 600bp, Tubes					0	Pass
2004	Functional genomics of photosynthesis in Chlamydomonas, JGI‚Äôs flagship alga	Niyogi, Kris	CSP	1109549	Chlamydomonas reinhardtii 4A+ CAL038_02_29 Resequencing	1109727	Chlamydomonas reinhardtii 4A+ CAL038_02_29 Resequencing	Algal Resequencing, Isolate	Plant	Complete	2016-08-23	Barry, Kerrie	116114	BAR12868A1	27-27374	CAL038_02_29		Guan, Katharine	katharine.guan@gmail.com	DNA	liquid culture	Berkeley, California, USA	NIYOGIChlamyReseqP5	A2	2016-06-02	Dry Ice Intact	Pass			2016-06-07	10	100	30	88		Y			Illumina Regular Fragment, 475bp	Illumina Regular Fragment, 600bp, Tubes	BBGBW	Illumina Regular Fragment, 600bp, Tubes					0	Pass
2004	Functional genomics of photosynthesis in Chlamydomonas, JGI‚Äôs flagship alga	Niyogi, Kris	CSP	1109551	Chlamydomonas reinhardtii 4A+ CAL038_02_32 Resequencing	1109728	Chlamydomonas reinhardtii 4A+ CAL038_02_32 Resequencing	Algal Resequencing, Isolate	Plant	Complete	2016-08-23	Barry, Kerrie	116115	BAR13007A1	27-27374	CAL038_02_32		Guan, Katharine	katharine.guan@gmail.com	DNA	liquid culture	Berkeley, California, USA	NIYOGIChlamyReseqP5	B2	2016-06-02	Dry Ice Intact	Pass			2016-06-07	10	100	28	88		Y			Illumina Regular Fragment, 475bp	Illumina Regular Fragment, 600bp, Tubes	BBGBX	Illumina Regular Fragment, 600bp, Tubes					0	Pass
2004	Functional genomics of photosynthesis in Chlamydomonas, JGI‚Äôs flagship alga	Niyogi, Kris	CSP	1109553	Chlamydomonas reinhardtii 4A+ CAL038_02_39 Resequencing	1109729	Chlamydomonas reinhardtii 4A+ CAL038_02_39 Resequencing	Algal Resequencing, Isolate	Plant	Complete	2016-08-23	Barry, Kerrie	116116	BAR12869A1	27-27374	CAL038_02_39		Guan, Katharine	katharine.guan@gmail.com	DNA	liquid culture	Berkeley, California, USA	NIYOGIChlamyReseqP5	C2	2016-06-02	Dry Ice Intact	Pass			2016-06-07	10	100	27	86		Y			Illumina Regular Fragment, 475bp	Illumina Regular Fragment, 600bp, Tubes	BBGBY	Illumina Regular Fragment, 600bp, Tubes					0	Pass
2004	Functional genomics of photosynthesis in Chlamydomonas, JGI‚Äôs flagship alga	Niyogi, Kris	CSP	1109555	Chlamydomonas reinhardtii 4A+ CAL038_02_41 Resequencing	1109730	Chlamydomonas reinhardtii 4A+ CAL038_02_41 Resequencing	Algal Resequencing, Isolate	Plant	Complete	2016-08-23	Barry, Kerrie	116117	BAR12979A1	27-27374	CAL038_02_41		Guan, Katharine	katharine.guan@gmail.com	DNA	liquid culture	Berkeley, California, USA	NIYOGIChlamyReseqP5	D2	2016-06-02	Dry Ice Intact	Pass			2016-06-07	10	100	20	83		Y			Illumina Regular Fragment, 475bp	Illumina Regular Fragment, 600bp, Tubes	BBGBZ	Illumina Regular Fragment, 600bp, Tubes					0	Pass
2004	Functional genomics of photosynthesis in Chlamydomonas, JGI‚Äôs flagship alga	Niyogi, Kris	CSP	1109557	Chlamydomonas reinhardtii 4A+ CAL039_02_07 Resequencing	1109731	Chlamydomonas reinhardtii 4A+ CAL039_02_07 Resequencing	Algal Resequencing, Isolate	Plant	Complete	2016-08-23	Barry, Kerrie	116118	BAR12870A1	27-27374	CAL039_02_07		Guan, Katharine	katharine.guan@gmail.com	DNA	liquid culture	Berkeley, California, USA	NIYOGIChlamyReseqP5	E2	2016-06-02	Dry Ice Intact	Pass			2016-06-07	10	100	24	84		Y			Illumina Regular Fragment, 475bp	Illumina Regular Fragment, 600bp, Tubes	BBGCA	Illumina Regular Fragment, 600bp, Tubes					0	Pass
2004	Functional genomics of photosynthesis in Chlamydomonas, JGI‚Äôs flagship alga	Niyogi, Kris	CSP	1109559	Chlamydomonas reinhardtii 4A+ CAL039_02_15 Resequencing	1109732	Chlamydomonas reinhardtii 4A+ CAL039_02_15 Resequencing	Algal Resequencing, Isolate	Plant	Complete	2016-08-23	Barry, Kerrie	116119	BAR12985A1	27-27374	CAL039_02_15		Guan, Katharine	katharine.guan@gmail.com	DNA	liquid culture	Berkeley, California, USA	NIYOGIChlamyReseqP5	F2	2016-06-02	Dry Ice Intact	Pass			2016-06-07	10	100	18	83		Y			Illumina Regular Fragment, 475bp	Illumina Regular Fragment, 600bp, Tubes	BBGCB	Illumina Regular Fragment, 600bp, Tubes					0	Pass
2004	Functional genomics of photosynthesis in Chlamydomonas, JGI‚Äôs flagship alga	Niyogi, Kris	CSP	1109561	Chlamydomonas reinhardtii 4A+ CAL039_02_17 Resequencing	1109733	Chlamydomonas reinhardtii 4A+ CAL039_02_17 Resequencing	Algal Resequencing, Isolate	Plant	Complete	2016-08-23	Barry, Kerrie	116120	BAR12871A1	27-27374	CAL039_02_17		Guan, Katharine	katharine.guan@gmail.com	DNA	liquid culture	Berkeley, California, USA	NIYOGIChlamyReseqP5	G2	2016-06-02	Dry Ice Intact	Pass			2016-06-07	10	100	26	85		Y			Illumina Regular Fragment, 475bp	Illumina Regular Fragment, 600bp, Tubes	BBGCC	Illumina Regular Fragment, 600bp, Tubes					0	Pass
2004	Functional genomics of photosynthesis in Chlamydomonas, JGI‚Äôs flagship alga	Niyogi, Kris	CSP	1109563	Chlamydomonas reinhardtii 4A+ CAL039_02_18 Resequencing	1109734	Chlamydomonas reinhardtii 4A+ CAL039_02_18 Resequencing	Algal Resequencing, Isolate	Plant	Complete	2016-08-23	Barry, Kerrie	116121	BAR13014A1	27-27374	CAL039_02_18		Guan, Katharine	katharine.guan@gmail.com	DNA	liquid culture	Berkeley, California, USA	NIYOGIChlamyReseqP5	H2	2016-06-02	Dry Ice Intact	Pass			2016-06-07	10	100	46	88		Y			Illumina Regular Fragment, 475bp	Illumina Regular Fragment, 600bp, Tubes	BBGCG	Illumina Regular Fragment, 600bp, Tubes					0	Pass
2004	Functional genomics of photosynthesis in Chlamydomonas, JGI‚Äôs flagship alga	Niyogi, Kris	CSP	1109565	Chlamydomonas reinhardtii 4A+ CAL039_02_19 Resequencing	1109735	Chlamydomonas reinhardtii 4A+ CAL039_02_19 Resequencing	Algal Resequencing, Isolate	Plant	Complete	2016-08-23	Barry, Kerrie	116122	BAR12872A1	27-27374	CAL039_02_19		Guan, Katharine	katharine.guan@gmail.com	DNA	liquid culture	Berkeley, California, USA	NIYOGIChlamyReseqP5	A3	2016-06-02	Dry Ice Intact	Pass			2016-06-07	10	100	30	89		Y			Illumina Regular Fragment, 475bp	Illumina Regular Fragment, 600bp, Tubes	BBGCH	Illumina Regular Fragment, 600bp, Tubes					0	Pass
2004	Functional genomics of photosynthesis in Chlamydomonas, JGI‚Äôs flagship alga	Niyogi, Kris	CSP	1109567	Chlamydomonas reinhardtii 4A+ CAL039_02_25 Resequencing	1109736	Chlamydomonas reinhardtii 4A+ CAL039_02_25 Resequencing	Algal Resequencing, Isolate	Plant	Complete	2016-08-23	Barry, Kerrie	116123	BAR12977A1	27-27374	CAL039_02_25		Guan, Katharine	katharine.guan@gmail.com	DNA	liquid culture	Berkeley, California, USA	NIYOGIChlamyReseqP5	B3	2016-06-02	Dry Ice Intact	Pass			2016-06-07	10	100	12	80		Y			Illumina Regular Fragment, 475bp	Illumina Regular Fragment, 600bp, Tubes	BBGCN	Illumina Regular Fragment, 600bp, Tubes					0	Pass
2004	Functional genomics of photosynthesis in Chlamydomonas, JGI‚Äôs flagship alga	Niyogi, Kris	CSP	1109569	Chlamydomonas reinhardtii 4A+ CAL039_02_26 Resequencing	1109737	Chlamydomonas reinhardtii 4A+ CAL039_02_26 Resequencing	Algal Resequencing, Isolate	Plant	Complete	2016-08-23	Barry, Kerrie	116124	BAR13016A1	27-27374	CAL039_02_26		Guan, Katharine	katharine.guan@gmail.com	DNA	liquid culture	Berkeley, California, USA	NIYOGIChlamyReseqP5	C3	2016-06-02	Dry Ice Intact	Pass			2016-06-07	10	100	12	77		Y			Illumina Regular Fragment, 475bp	Illumina Regular Fragment, 600bp, Tubes	BBGCO	Illumina Regular Fragment, 600bp, Tubes					0	Pass
2004	Functional genomics of photosynthesis in Chlamydomonas, JGI‚Äôs flagship alga	Niyogi, Kris	CSP	1109571	Chlamydomonas reinhardtii 4A+ CAL039_02_30 Resequencing	1109738	Chlamydomonas reinhardtii 4A+ CAL039_02_30 Resequencing	Algal Resequencing, Isolate	Plant	Complete	2016-08-23	Barry, Kerrie	116125	BAR12873A1	27-27374	CAL039_02_30		Guan, Katharine	katharine.guan@gmail.com	DNA	liquid culture	Berkeley, California, USA	NIYOGIChlamyReseqP5	D3	2016-06-02	Dry Ice Intact	Pass			2016-06-07	10	100	33	87		Y			Illumina Regular Fragment, 475bp	Illumina Regular Fragment, 600bp, Tubes	BBGCP	Illumina Regular Fragment, 600bp, Tubes					0	Pass
2004	Functional genomics of photosynthesis in Chlamydomonas, JGI‚Äôs flagship alga	Niyogi, Kris	CSP	1109573	Chlamydomonas reinhardtii 4A+ CAL039_02_35 Resequencing	1109739	Chlamydomonas reinhardtii 4A+ CAL039_02_35 Resequencing	Algal Resequencing, Isolate	Plant	Complete	2016-08-23	Barry, Kerrie	116126	BAR12874A1	27-27374	CAL039_02_35		Guan, Katharine	katharine.guan@gmail.com	DNA	liquid culture	Berkeley, California, USA	NIYOGIChlamyReseqP5	E3	2016-06-02	Dry Ice Intact	Pass			2016-06-07	10	100	45	89		Y			Illumina Regular Fragment, 475bp	Illumina Regular Fragment, 600bp, Tubes	BBGCS	Illumina Regular Fragment, 600bp, Tubes					0	Pass
2004	Functional genomics of photosynthesis in Chlamydomonas, JGI‚Äôs flagship alga	Niyogi, Kris	CSP	1109575	Chlamydomonas reinhardtii 4A+ CAL039_02_38 Resequencing	1109740	Chlamydomonas reinhardtii 4A+ CAL039_02_38 Resequencing	Algal Resequencing, Isolate	Plant	Complete	2016-08-23	Barry, Kerrie	116127	BAR12978A1	27-27374	CAL039_02_38		Guan, Katharine	katharine.guan@gmail.com	DNA	liquid culture	Berkeley, California, USA	NIYOGIChlamyReseqP5	F3	2016-06-02	Dry Ice Intact	Pass			2016-06-07	10	100	19	84		Y			Illumina Regular Fragment, 475bp	Illumina Regular Fragment, 600bp, Tubes	BBGCT	Illumina Regular Fragment, 600bp, Tubes					0	Pass
2004	Functional genomics of photosynthesis in Chlamydomonas, JGI‚Äôs flagship alga	Niyogi, Kris	CSP	1109577	Chlamydomonas reinhardtii 4A+ CAL039_02_39 Resequencing	1109741	Chlamydomonas reinhardtii 4A+ CAL039_02_39 Resequencing	Algal Resequencing, Isolate	Plant	Complete	2016-08-23	Barry, Kerrie	116128	BAR13000A1	27-27374	CAL039_02_39		Guan, Katharine	katharine.guan@gmail.com	DNA	liquid culture	Berkeley, California, USA	NIYOGIChlamyReseqP5	G3	2016-06-02	Dry Ice Intact	Pass			2016-06-07	10	100	22	84		Y			Illumina Regular Fragment, 475bp	Illumina Regular Fragment, 600bp, Tubes	BBGCU	Illumina Regular Fragment, 600bp, Tubes					0	Pass
2004	Functional genomics of photosynthesis in Chlamydomonas, JGI‚Äôs flagship alga	Niyogi, Kris	CSP	1109579	Chlamydomonas reinhardtii 4A+ CAL039_02_41 Resequencing	1109742	Chlamydomonas reinhardtii 4A+ CAL039_02_41 Resequencing	Algal Resequencing, Isolate	Plant	Complete	2016-08-23	Barry, Kerrie	116129	BAR12875A1	27-27374	CAL039_02_41		Guan, Katharine	katharine.guan@gmail.com	DNA	liquid culture	Berkeley, California, USA	NIYOGIChlamyReseqP5	H3	2016-06-02	Dry Ice Intact	Pass			2016-06-07	10	100	24	84		Y			Illumina Regular Fragment, 475bp	Illumina Regular Fragment, 600bp, Tubes	BBGCW	Illumina Regular Fragment, 600bp, Tubes					0	Pass
2004	Functional genomics of photosynthesis in Chlamydomonas, JGI‚Äôs flagship alga	Niyogi, Kris	CSP	1109581	Chlamydomonas reinhardtii 4A+ CAL039_02_43 Resequencing	1109743	Chlamydomonas reinhardtii 4A+ CAL039_02_43 Resequencing	Algal Resequencing, Isolate	Plant	Complete	2016-08-23	Barry, Kerrie	116130	BAR12981A1	27-27374	CAL039_02_43		Guan, Katharine	katharine.guan@gmail.com	DNA	liquid culture	Berkeley, California, USA	NIYOGIChlamyReseqP5	A4	2016-06-02	Dry Ice Intact	Pass			2016-06-07	10	100	19	82		Y			Illumina Regular Fragment, 475bp	Illumina Regular Fragment, 600bp, Tubes	BBGCX	Illumina Regular Fragment, 600bp, Tubes					0	Pass
2004	Functional genomics of photosynthesis in Chlamydomonas, JGI‚Äôs flagship alga	Niyogi, Kris	CSP	1109583	Chlamydomonas reinhardtii 4A+ CAL039_02_44 Resequencing	1109744	Chlamydomonas reinhardtii 4A+ CAL039_02_44 Resequencing	Algal Resequencing, Isolate	Plant	Complete	2016-08-23	Barry, Kerrie	116131	BAR12876A1	27-27374	CAL039_02_44		Guan, Katharine	katharine.guan@gmail.com	DNA	liquid culture	Berkeley, California, USA	NIYOGIChlamyReseqP5	B4	2016-06-02	Dry Ice Intact	Pass			2016-06-07	10	100	14	83		Y			Illumina Regular Fragment, 475bp	Illumina Regular Fragment, 600bp, Tubes	BBGCY	Illumina Regular Fragment, 600bp, Tubes					0	Pass
2004	Functional genomics of photosynthesis in Chlamydomonas, JGI‚Äôs flagship alga	Niyogi, Kris	CSP	1109585	Chlamydomonas reinhardtii 4A+ CAL039_02_48 Resequencing	1109745	Chlamydomonas reinhardtii 4A+ CAL039_02_48 Resequencing	Algal Resequencing, Isolate	Plant	Complete	2016-08-23	Barry, Kerrie	116132	BAR13004A1	27-27374	CAL039_02_48		Guan, Katharine	katharine.guan@gmail.com	DNA	liquid culture	Berkeley, California, USA	NIYOGIChlamyReseqP5	C4	2016-06-02	Dry Ice Intact	Pass			2016-06-07	10	100	42	90		Y			Illumina Regular Fragment, 475bp	Illumina Regular Fragment, 600bp, Tubes	BBGCZ	Illumina Regular Fragment, 600bp, Tubes					0	Pass
2004	Functional genomics of photosynthesis in Chlamydomonas, JGI‚Äôs flagship alga	Niyogi, Kris	CSP	1109587	Chlamydomonas reinhardtii 4A+ CAL039_03_01 Resequencing	1109746	Chlamydomonas reinhardtii 4A+ CAL039_03_01 Resequencing	Algal Resequencing, Isolate	Plant	Complete	2016-08-23	Barry, Kerrie	116133	BAR12877A1	27-27374	CAL039_03_01		Guan, Katharine	katharine.guan@gmail.com	DNA	liquid culture	Berkeley, California, USA	NIYOGIChlamyReseqP5	D4	2016-06-02	Dry Ice Intact	Pass			2016-06-07	10	100	15	81		Y			Illumina Regular Fragment, 475bp	Illumina Regular Fragment, 600bp, Tubes	BBGGA	Illumina Regular Fragment, 600bp, Tubes					0	Pass
2004	Functional genomics of photosynthesis in Chlamydomonas, JGI‚Äôs flagship alga	Niyogi, Kris	CSP	1109589	Chlamydomonas reinhardtii 4A+ CAL039_03_04 Resequencing	1109747	Chlamydomonas reinhardtii 4A+ CAL039_03_04 Resequencing	Algal Resequencing, Isolate	Plant	Complete	2016-08-23	Barry, Kerrie	116134	BAR12994A1	27-27374	CAL039_03_04		Guan, Katharine	katharine.guan@gmail.com	DNA	liquid culture	Berkeley, California, USA	NIYOGIChlamyReseqP5	E4	2016-06-02	Dry Ice Intact	Pass			2016-06-07	10	100	36	88		Y			Illumina Regular Fragment, 475bp	Illumina Regular Fragment, 600bp, Tubes	BBGGB	Illumina Regular Fragment, 600bp, Tubes					0	Pass
2004	Functional genomics of photosynthesis in Chlamydomonas, JGI‚Äôs flagship alga	Niyogi, Kris	CSP	1109591	Chlamydomonas reinhardtii 4A+ CAL039_03_11 Resequencing	1109748	Chlamydomonas reinhardtii 4A+ CAL039_03_11 Resequencing	Algal Resequencing, Isolate	Plant	Complete	2016-08-23	Barry, Kerrie	116135	BAR12878A1	27-27374	CAL039_03_11		Guan, Katharine	katharine.guan@gmail.com	DNA	liquid culture	Berkeley, California, USA	NIYOGIChlamyReseqP5	F4	2016-06-02	Dry Ice Intact	Pass			2016-06-07	10	100	15	81		Y			Illumina Regular Fragment, 475bp	Illumina Regular Fragment, 600bp, Tubes	BBGGC	Illumina Regular Fragment, 600bp, Tubes					0	Pass
2004	Functional genomics of photosynthesis in Chlamydomonas, JGI‚Äôs flagship alga	Niyogi, Kris	CSP	1109593	Chlamydomonas reinhardtii 4A+ CAL039_03_15 Resequencing	1109749	Chlamydomonas reinhardtii 4A+ CAL039_03_15 Resequencing	Algal Resequencing, Isolate	Plant	Complete	2016-08-23	Barry, Kerrie	116136	BAR12990A1	27-27374	CAL039_03_15		Guan, Katharine	katharine.guan@gmail.com	DNA	liquid culture	Berkeley, California, USA	NIYOGIChlamyReseqP5	G4	2016-06-02	Dry Ice Intact	Pass			2016-06-07	10	100	5	55		Y			Illumina Regular Fragment, 475bp	Illumina Regular Fragment, 600bp, Tubes	BBGGG	Illumina Regular Fragment, 600bp, Tubes					0	Pass
2004	Functional genomics of photosynthesis in Chlamydomonas, JGI‚Äôs flagship alga	Niyogi, Kris	CSP	1109595	Chlamydomonas reinhardtii 4A+ CAL039_03_22 Resequencing	1109750	Chlamydomonas reinhardtii 4A+ CAL039_03_22 Resequencing	Algal Resequencing, Isolate	Plant	Complete	2016-08-23	Barry, Kerrie	116137	BAR12879A1	27-27374	CAL039_03_22		Guan, Katharine	katharine.guan@gmail.com	DNA	liquid culture	Berkeley, California, USA	NIYOGIChlamyReseqP5	H4	2016-06-02	Dry Ice Intact	Pass			2016-06-07	10	100	41	88		Y			Illumina Regular Fragment, 475bp	Illumina Regular Fragment, 600bp, Tubes	BBGGH	Illumina Regular Fragment, 600bp, Tubes					0	Pass
2004	Functional genomics of photosynthesis in Chlamydomonas, JGI‚Äôs flagship alga	Niyogi, Kris	CSP	1109597	Chlamydomonas reinhardtii 4A+ CAL039_03_24 Resequencing	1109751	Chlamydomonas reinhardtii 4A+ CAL039_03_24 Resequencing	Algal Resequencing, Isolate	Plant	Complete	2016-08-23	Barry, Kerrie	116138	BAR13001A1	27-27374	CAL039_03_24		Guan, Katharine	katharine.guan@gmail.com	DNA	liquid culture	Berkeley, California, USA	NIYOGIChlamyReseqP5	A5	2016-06-02	Dry Ice Intact	Pass			2016-06-07	10	100	15	83		Y			Illumina Regular Fragment, 475bp	Illumina Regular Fragment, 600bp, Tubes	BBGGN	Illumina Regular Fragment, 600bp, Tubes					0	Pass
2004	Functional genomics of photosynthesis in Chlamydomonas, JGI‚Äôs flagship alga	Niyogi, Kris	CSP	1109599	Chlamydomonas reinhardtii 4A+ CAL039_03_27 Resequencing	1109752	Chlamydomonas reinhardtii 4A+ CAL039_03_27 Resequencing	Algal Resequencing, Isolate	Plant	Complete	2016-08-23	Barry, Kerrie	116139	BAR12984A1	27-27374	CAL039_03_27		Guan, Katharine	katharine.guan@gmail.com	DNA	liquid culture	Berkeley, California, USA	NIYOGIChlamyReseqP5	B5	2016-06-02	Dry Ice Intact	Pass			2016-06-07	10	100	30	90		Y			Illumina Regular Fragment, 475bp	Illumina Regular Fragment, 600bp, Tubes	BBGGO	Illumina Regular Fragment, 600bp, Tubes					0	Pass
2004	Functional genomics of photosynthesis in Chlamydomonas, JGI‚Äôs flagship alga	Niyogi, Kris	CSP	1109601	Chlamydomonas reinhardtii 4A+ CAL039_03_28 Resequencing	1109753	Chlamydomonas reinhardtii 4A+ CAL039_03_28 Resequencing	Algal Resequencing, Isolate	Plant	Complete	2016-08-23	Barry, Kerrie	116140	BAR12880A1	27-27374	CAL039_03_28		Guan, Katharine	katharine.guan@gmail.com	DNA	liquid culture	Berkeley, California, USA	NIYOGIChlamyReseqP5	C5	2016-06-02	Dry Ice Intact	Pass			2016-06-07	10	100	29	87		Y			Illumina Regular Fragment, 475bp	Illumina Regular Fragment, 600bp, Tubes	BBGGP	Illumina Regular Fragment, 600bp, Tubes					0	Pass
2004	Functional genomics of photosynthesis in Chlamydomonas, JGI‚Äôs flagship alga	Niyogi, Kris	CSP	1109603	Chlamydomonas reinhardtii 4A+ CAL039_03_29 Resequencing	1109754	Chlamydomonas reinhardtii 4A+ CAL039_03_29 Resequencing	Algal Resequencing, Isolate	Plant	Complete	2016-08-23	Barry, Kerrie	116141	BAR12881A1	27-27374	CAL039_03_29		Guan, Katharine	katharine.guan@gmail.com	DNA	liquid culture	Berkeley, California, USA	NIYOGIChlamyReseqP5	D5	2016-06-02	Dry Ice Intact	Pass			2016-06-07	10	100	35	88		Y			Illumina Regular Fragment, 475bp	Illumina Regular Fragment, 600bp, Tubes	BBGGS	Illumina Regular Fragment, 600bp, Tubes					0	Pass
2004	Functional genomics of photosynthesis in Chlamydomonas, JGI‚Äôs flagship alga	Niyogi, Kris	CSP	1109605	Chlamydomonas reinhardtii 4A+ CAL039_03_32 Resequencing	1109755	Chlamydomonas reinhardtii 4A+ CAL039_03_32 Resequencing	Algal Resequencing, Isolate	Plant	Complete	2016-08-23	Barry, Kerrie	116142	BAR13002A1	27-27374	CAL039_03_32		Guan, Katharine	katharine.guan@gmail.com	DNA	liquid culture	Berkeley, California, USA	NIYOGIChlamyReseqP5	E5	2016-06-02	Dry Ice Intact	Pass			2016-06-07	10	100	11	76		Y			Illumina Regular Fragment, 475bp	Illumina Regular Fragment, 600bp, Tubes	BBGGT	Illumina Regular Fragment, 600bp, Tubes					0	Pass
2004	Functional genomics of photosynthesis in Chlamydomonas, JGI‚Äôs flagship alga	Niyogi, Kris	CSP	1109607	Chlamydomonas reinhardtii 4A+ CAL039_03_33 Resequencing	1109756	Chlamydomonas reinhardtii 4A+ CAL039_03_33 Resequencing	Algal Resequencing, Isolate	Plant	Complete	2016-08-23	Barry, Kerrie	116143	BAR12976A1	27-27374	CAL039_03_33		Guan, Katharine	katharine.guan@gmail.com	DNA	liquid culture	Berkeley, California, USA	NIYOGIChlamyReseqP5	F5	2016-06-02	Dry Ice Intact	Pass			2016-06-07	10	100	8	70		Y			Illumina Regular Fragment, 475bp	Illumina Regular Fragment, 600bp, Tubes	BBGGU	Illumina Regular Fragment, 600bp, Tubes					0	Pass
2004	Functional genomics of photosynthesis in Chlamydomonas, JGI‚Äôs flagship alga	Niyogi, Kris	CSP	1109609	Chlamydomonas reinhardtii 4A+ CAL039_03_40 Resequencing	1109757	Chlamydomonas reinhardtii 4A+ CAL039_03_40 Resequencing	Algal Resequencing, Isolate	Plant	Complete	2016-08-23	Barry, Kerrie	116144	BAR12882A1	27-27374	CAL039_03_40		Guan, Katharine	katharine.guan@gmail.com	DNA	liquid culture	Berkeley, California, USA	NIYOGIChlamyReseqP5	G5	2016-06-02	Dry Ice Intact	Pass			2016-06-07	10	100	55	90		Y			Illumina Regular Fragment, 475bp	Illumina Regular Fragment, 600bp, Tubes	BBGGW	Illumina Regular Fragment, 600bp, Tubes					0	Pass
2004	Functional genomics of photosynthesis in Chlamydomonas, JGI‚Äôs flagship alga	Niyogi, Kris	CSP	1109611	Chlamydomonas reinhardtii 4A+ CAL039_03_41 Resequencing	1109758	Chlamydomonas reinhardtii 4A+ CAL039_03_41 Resequencing	Algal Resequencing, Isolate	Plant	Complete	2016-08-23	Barry, Kerrie	116145	BAR13005A1	27-27374	CAL039_03_41		Guan, Katharine	katharine.guan@gmail.com	DNA	liquid culture	Berkeley, California, USA	NIYOGIChlamyReseqP5	H5	2016-06-02	Dry Ice Intact	Pass			2016-06-07	10	100	10	74		Y			Illumina Regular Fragment, 475bp	Illumina Regular Fragment, 600bp, Tubes	BBGGX	Illumina Regular Fragment, 600bp, Tubes					0	Pass
2004	Functional genomics of photosynthesis in Chlamydomonas, JGI‚Äôs flagship alga	Niyogi, Kris	CSP	1109613	Chlamydomonas reinhardtii 4A+ CAL040_01_01 Resequencing	1109759	Chlamydomonas reinhardtii 4A+ CAL040_01_01 Resequencing	Algal Resequencing, Isolate	Plant	Complete	2016-08-23	Barry, Kerrie	116146	BAR12883A1	27-27374	CAL040_01_01		Guan, Katharine	katharine.guan@gmail.com	DNA	liquid culture	Berkeley, California, USA	NIYOGIChlamyReseqP5	A6	2016-06-02	Dry Ice Intact	Pass			2016-06-07	10	100	27	89		Y			Illumina Regular Fragment, 475bp	Illumina Regular Fragment, 600bp, Tubes	BBGGY	Illumina Regular Fragment, 600bp, Tubes					0	Pass
2004	Functional genomics of photosynthesis in Chlamydomonas, JGI‚Äôs flagship alga	Niyogi, Kris	CSP	1109615	Chlamydomonas reinhardtii 4A+ CAL040_01_04 Resequencing	1109760	Chlamydomonas reinhardtii 4A+ CAL040_01_04 Resequencing	Algal Resequencing, Isolate	Plant	Complete	2016-08-23	Barry, Kerrie	116147	BAR12987A1	27-27374	CAL040_01_04		Guan, Katharine	katharine.guan@gmail.com	DNA	liquid culture	Berkeley, California, USA	NIYOGIChlamyReseqP5	B6	2016-06-02	Dry Ice Intact	Pass			2016-06-07	10	100	54	89		Y			Illumina Regular Fragment, 475bp	Illumina Regular Fragment, 600bp, Tubes	BBGGZ	Illumina Regular Fragment, 600bp, Tubes					0	Pass
2004	Functional genomics of photosynthesis in Chlamydomonas, JGI‚Äôs flagship alga	Niyogi, Kris	CSP	1109617	Chlamydomonas reinhardtii 4A+ CAL040_01_05 Resequencing	1109761	Chlamydomonas reinhardtii 4A+ CAL040_01_05 Resequencing	Algal Resequencing, Isolate	Plant	Complete	2016-08-23	Barry, Kerrie	116148	BAR12884A1	27-27374	CAL040_01_05		Guan, Katharine	katharine.guan@gmail.com	DNA	liquid culture	Berkeley, California, USA	NIYOGIChlamyReseqP5	C6	2016-06-02	Dry Ice Intact	Pass			2016-06-07	10	100	35	88		Y			Illumina Regular Fragment, 475bp	Illumina Regular Fragment, 600bp, Tubes	BBGHA	Illumina Regular Fragment, 600bp, Tubes					0	Pass
2004	Functional genomics of photosynthesis in Chlamydomonas, JGI‚Äôs flagship alga	Niyogi, Kris	CSP	1109619	Chlamydomonas reinhardtii 4A+ CAL040_01_06 Resequencing	1109762	Chlamydomonas reinhardtii 4A+ CAL040_01_06 Resequencing	Algal Resequencing, Isolate	Plant	Complete	2016-08-23	Barry, Kerrie	116149	BAR13011A1	27-27374	CAL040_01_06		Guan, Katharine	katharine.guan@gmail.com	DNA	liquid culture	Berkeley, California, USA	NIYOGIChlamyReseqP5	D6	2016-06-02	Dry Ice Intact	Pass			2016-06-07	10	100	19	81		Y			Illumina Regular Fragment, 475bp	Illumina Regular Fragment, 600bp, Tubes	BBGHB	Illumina Regular Fragment, 600bp, Tubes					0	Pass
2004	Functional genomics of photosynthesis in Chlamydomonas, JGI‚Äôs flagship alga	Niyogi, Kris	CSP	1109621	Chlamydomonas reinhardtii 4A+ CAL040_01_13 Resequencing	1109763	Chlamydomonas reinhardtii 4A+ CAL040_01_13 Resequencing	Algal Resequencing, Isolate	Plant	Complete	2016-08-23	Barry, Kerrie	116150	BAR12885A1	27-27374	CAL040_01_13		Guan, Katharine	katharine.guan@gmail.com	DNA	liquid culture	Berkeley, California, USA	NIYOGIChlamyReseqP5	E6	2016-06-02	Dry Ice Intact	Pass			2016-06-07	10	100	31	86		Y			Illumina Regular Fragment, 475bp	Illumina Regular Fragment, 600bp, Tubes	BBGHC	Illumina Regular Fragment, 600bp, Tubes					0	Pass
2004	Functional genomics of photosynthesis in Chlamydomonas, JGI‚Äôs flagship alga	Niyogi, Kris	CSP	1109623	Chlamydomonas reinhardtii 4A+ CAL040_01_14 Resequencing	1109764	Chlamydomonas reinhardtii 4A+ CAL040_01_14 Resequencing	Algal Resequencing, Isolate	Plant	Complete	2016-08-23	Barry, Kerrie	116151	BAR12991A1	27-27374	CAL040_01_14		Guan, Katharine	katharine.guan@gmail.com	DNA	liquid culture	Berkeley, California, USA	NIYOGIChlamyReseqP5	F6	2016-06-02	Dry Ice Intact	Pass			2016-06-07	10	100	13	77		Y			Illumina Regular Fragment, 475bp	Illumina Regular Fragment, 600bp, Tubes	BBGHG	Illumina Regular Fragment, 600bp, Tubes					0	Pass
2004	Functional genomics of photosynthesis in Chlamydomonas, JGI‚Äôs flagship alga	Niyogi, Kris	CSP	1109625	Chlamydomonas reinhardtii 4A+ CAL040_01_16 Resequencing	1109765	Chlamydomonas reinhardtii 4A+ CAL040_01_16 Resequencing	Algal Resequencing, Isolate	Plant	Complete	2016-08-23	Barry, Kerrie	116152	BAR13006A1	27-27374	CAL040_01_16		Guan, Katharine	katharine.guan@gmail.com	DNA	liquid culture	Berkeley, California, USA	NIYOGIChlamyReseqP5	G6	2016-06-02	Dry Ice Intact	Pass			2016-06-07	10	100	39	88		Y			Illumina Regular Fragment, 475bp	Illumina Regular Fragment, 600bp, Tubes	BBGHH	Illumina Regular Fragment, 600bp, Tubes					0	Pass
2004	Functional genomics of photosynthesis in Chlamydomonas, JGI‚Äôs flagship alga	Niyogi, Kris	CSP	1109627	Chlamydomonas reinhardtii 4A+ CAL040_01_18 Resequencing	1109766	Chlamydomonas reinhardtii 4A+ CAL040_01_18 Resequencing	Algal Resequencing, Isolate	Plant	Complete	2016-08-23	Barry, Kerrie	116153	BAR12886A1	27-27374	CAL040_01_18		Guan, Katharine	katharine.guan@gmail.com	DNA	liquid culture	Berkeley, California, USA	NIYOGIChlamyReseqP5	H6	2016-06-02	Dry Ice Intact	Pass			2016-06-07	10	100	37	87		Y			Illumina Regular Fragment, 475bp	Illumina Regular Fragment, 600bp, Tubes	BBGHN	Illumina Regular Fragment, 600bp, Tubes					0	Pass
2004	Functional genomics of photosynthesis in Chlamydomonas, JGI‚Äôs flagship alga	Niyogi, Kris	CSP	1109629	Chlamydomonas reinhardtii 4A+ CAL040_01_23 Resequencing	1109767	Chlamydomonas reinhardtii 4A+ CAL040_01_23 Resequencing	Algal Resequencing, Isolate	Plant	Complete	2016-08-23	Barry, Kerrie	116154	BAR12887A1	27-27374	CAL040_01_23		Guan, Katharine	katharine.guan@gmail.com	DNA	liquid culture	Berkeley, California, USA	NIYOGIChlamyReseqP5	A7	2016-06-02	Dry Ice Intact	Pass			2016-06-07	10	100	28	90		Y			Illumina Regular Fragment, 475bp	Illumina Regular Fragment, 600bp, Tubes	BBGHO	Illumina Regular Fragment, 600bp, Tubes					0	Pass
2004	Functional genomics of photosynthesis in Chlamydomonas, JGI‚Äôs flagship alga	Niyogi, Kris	CSP	1109631	Chlamydomonas reinhardtii 4A+ CAL040_01_33 Resequencing	1109768	Chlamydomonas reinhardtii 4A+ CAL040_01_33 Resequencing	Algal Resequencing, Isolate	Plant	Complete	2016-08-23	Barry, Kerrie	116155	BAR13003A1	27-27374	CAL040_01_33		Guan, Katharine	katharine.guan@gmail.com	DNA	liquid culture	Berkeley, California, USA	NIYOGIChlamyReseqP5	B7	2016-06-02	Dry Ice Intact	Pass			2016-06-07	10	100	29	91		Y			Illumina Regular Fragment, 475bp	Illumina Regular Fragment, 600bp, Tubes	BBGHP	Illumina Regular Fragment, 600bp, Tubes					0	Pass
2004	Functional genomics of photosynthesis in Chlamydomonas, JGI‚Äôs flagship alga	Niyogi, Kris	CSP	1109633	Chlamydomonas reinhardtii 4A+ CAL040_01_36 Resequencing	1109769	Chlamydomonas reinhardtii 4A+ CAL040_01_36 Resequencing	Algal Resequencing, Isolate	Plant	Complete	2016-08-23	Barry, Kerrie	116156	BAR12996A1	27-27374	CAL040_01_36		Guan, Katharine	katharine.guan@gmail.com	DNA	liquid culture	Berkeley, California, USA	NIYOGIChlamyReseqP5	C7	2016-06-02	Dry Ice Intact	Pass			2016-06-07	10	100	29	85		Y			Illumina Regular Fragment, 475bp	Illumina Regular Fragment, 600bp, Tubes	BBGHS	Illumina Regular Fragment, 600bp, Tubes					0	Pass
2004	Functional genomics of photosynthesis in Chlamydomonas, JGI‚Äôs flagship alga	Niyogi, Kris	CSP	1109635	Chlamydomonas reinhardtii 4A+ CAL040_01_37 Resequencing	1109770	Chlamydomonas reinhardtii 4A+ CAL040_01_37 Resequencing	Algal Resequencing, Isolate	Plant	Complete	2016-08-23	Barry, Kerrie	116157	BAR12888A1	27-27374	CAL040_01_37		Guan, Katharine	katharine.guan@gmail.com	DNA	liquid culture	Berkeley, California, USA	NIYOGIChlamyReseqP5	D7	2016-06-02	Dry Ice Intact	Pass			2016-06-07	10	100	44	77		Y			Illumina Regular Fragment, 475bp	Illumina Regular Fragment, 600bp, Tubes	BBGHT	Illumina Regular Fragment, 600bp, Tubes					0	Pass
2004	Functional genomics of photosynthesis in Chlamydomonas, JGI‚Äôs flagship alga	Niyogi, Kris	CSP	1109637	Chlamydomonas reinhardtii 4A+ CAL041_01_13 Resequencing	1109771	Chlamydomonas reinhardtii 4A+ CAL041_01_13 Resequencing	Algal Resequencing, Isolate	Plant	Complete	2016-08-23	Barry, Kerrie	116158	BAR12997A1	27-27374	CAL041_01_13		Guan, Katharine	katharine.guan@gmail.com	DNA	liquid culture	Berkeley, California, USA	NIYOGIChlamyReseqP5	E7	2016-06-02	Dry Ice Intact	Pass			2016-06-07	10	100	37	85		Y			Illumina Regular Fragment, 475bp	Illumina Regular Fragment, 600bp, Tubes	BBGHU	Illumina Regular Fragment, 600bp, Tubes					0	Pass
2004	Functional genomics of photosynthesis in Chlamydomonas, JGI‚Äôs flagship alga	Niyogi, Kris	CSP	1109639	Chlamydomonas reinhardtii 4A+ CAL041_01_21 Resequencing	1109772	Chlamydomonas reinhardtii 4A+ CAL041_01_21 Resequencing	Algal Resequencing, Isolate	Plant	Complete	2016-08-23	Barry, Kerrie	116159	BAR12889A1	27-27374	CAL041_01_21		Guan, Katharine	katharine.guan@gmail.com	DNA	liquid culture	Berkeley, California, USA	NIYOGIChlamyReseqP5	F7	2016-06-02	Dry Ice Intact	Pass			2016-06-07	10	100	40	87		Y			Illumina Regular Fragment, 475bp	Illumina Regular Fragment, 600bp, Tubes	BBGHW	Illumina Regular Fragment, 600bp, Tubes					0	Pass
2004	Functional genomics of photosynthesis in Chlamydomonas, JGI‚Äôs flagship alga	Niyogi, Kris	CSP	1109641	Chlamydomonas reinhardtii 4A+ CAL041_01_35 Resequencing	1109773	Chlamydomonas reinhardtii 4A+ CAL041_01_35 Resequencing	Algal Resequencing, Isolate	Plant	Complete	2016-08-23	Barry, Kerrie	116160	BAR12982A1	27-27374	CAL041_01_35		Guan, Katharine	katharine.guan@gmail.com	DNA	liquid culture	Berkeley, California, USA	NIYOGIChlamyReseqP5	G7	2016-06-02	Dry Ice Intact	Pass			2016-06-07	10	100	59	88		Y			Illumina Regular Fragment, 475bp	Illumina Regular Fragment, 600bp, Tubes	BBGHX	Illumina Regular Fragment, 600bp, Tubes					0	Pass
2004	Functional genomics of photosynthesis in Chlamydomonas, JGI‚Äôs flagship alga	Niyogi, Kris	CSP	1109643	Chlamydomonas reinhardtii 4A+ CAL041_01_37 Resequencing	1109774	Chlamydomonas reinhardtii 4A+ CAL041_01_37 Resequencing	Algal Resequencing, Isolate	Plant	Complete	2016-08-23	Barry, Kerrie	116161	BAR12890A1	27-27374	CAL041_01_37		Guan, Katharine	katharine.guan@gmail.com	DNA	liquid culture	Berkeley, California, USA	NIYOGIChlamyReseqP5	H7	2016-06-02	Dry Ice Intact	Pass			2016-06-07	10	100	49	88		Y			Illumina Regular Fragment, 475bp	Illumina Regular Fragment, 600bp, Tubes	BBGHY	Illumina Regular Fragment, 600bp, Tubes					0	Pass
2004	Functional genomics of photosynthesis in Chlamydomonas, JGI‚Äôs flagship alga	Niyogi, Kris	CSP	1109645	Chlamydomonas reinhardtii 4A+ CAL041_01_43 Resequencing	1109775	Chlamydomonas reinhardtii 4A+ CAL041_01_43 Resequencing	Algal Resequencing, Isolate	Plant	Complete	2016-08-23	Barry, Kerrie	116162	BAR12989A1	27-27374	CAL041_01_43		Guan, Katharine	katharine.guan@gmail.com	DNA	liquid culture	Berkeley, California, USA	NIYOGIChlamyReseqP5	A8	2016-06-02	Dry Ice Intact	Pass			2016-06-07	10	100	47	90		Y			Illumina Regular Fragment, 475bp	Illumina Regular Fragment, 600bp, Tubes	BBGHZ	Illumina Regular Fragment, 600bp, Tubes					0	Pass
2004	Functional genomics of photosynthesis in Chlamydomonas, JGI‚Äôs flagship alga	Niyogi, Kris	CSP	1109647	Chlamydomonas reinhardtii 4A+ CAL041_01_44 Resequencing	1109776	Chlamydomonas reinhardtii 4A+ CAL041_01_44 Resequencing	Algal Resequencing, Isolate	Plant	Complete	2016-08-23	Barry, Kerrie	116163	BAR12891A1	27-27374	CAL041_01_44		Guan, Katharine	katharine.guan@gmail.com	DNA	liquid culture	Berkeley, California, USA	NIYOGIChlamyReseqP5	B8	2016-06-02	Dry Ice Intact	Pass			2016-06-07	10	100	54	92		Y			Illumina Regular Fragment, 475bp	Illumina Regular Fragment, 600bp, Tubes	BBGNA	Illumina Regular Fragment, 600bp, Tubes					0	Pass
2004	Functional genomics of photosynthesis in Chlamydomonas, JGI‚Äôs flagship alga	Niyogi, Kris	CSP	1109649	Chlamydomonas reinhardtii 4A+ CAL041_01_45 Resequencing	1109777	Chlamydomonas reinhardtii 4A+ CAL041_01_45 Resequencing	Algal Resequencing, Isolate	Plant	Complete	2016-08-23	Barry, Kerrie	116164	BAR13010A1	27-27374	CAL041_01_45		Guan, Katharine	katharine.guan@gmail.com	DNA	liquid culture	Berkeley, California, USA	NIYOGIChlamyReseqP5	C8	2016-06-02	Dry Ice Intact	Pass			2016-06-07	10	100	36	84		Y			Illumina Regular Fragment, 475bp	Illumina Regular Fragment, 600bp, Tubes	BBGNB	Illumina Regular Fragment, 600bp, Tubes					0	Pass
2004	Functional genomics of photosynthesis in Chlamydomonas, JGI‚Äôs flagship alga	Niyogi, Kris	CSP	1109651	Chlamydomonas reinhardtii 4A+ CAL041_01_46 Resequencing	1109778	Chlamydomonas reinhardtii 4A+ CAL041_01_46 Resequencing	Algal Resequencing, Isolate	Plant	Complete	2016-08-23	Barry, Kerrie	116165	BAR12892A1	27-27374	CAL041_01_46		Guan, Katharine	katharine.guan@gmail.com	DNA	liquid culture	Berkeley, California, USA	NIYOGIChlamyReseqP5	D8	2016-06-02	Dry Ice Intact	Pass			2016-06-07	10	100	34	88		Y			Illumina Regular Fragment, 475bp	Illumina Regular Fragment, 600bp, Tubes	BBGNC	Illumina Regular Fragment, 600bp, Tubes					0	Pass
2004	Functional genomics of photosynthesis in Chlamydomonas, JGI‚Äôs flagship alga	Niyogi, Kris	CSP	1109653	Chlamydomonas reinhardtii 4A+ CAL041_02_09 Resequencing	1109779	Chlamydomonas reinhardtii 4A+ CAL041_02_09 Resequencing	Algal Resequencing, Isolate	Plant	Complete	2016-08-23	Barry, Kerrie	116166	BAR13015A1	27-27374	CAL041_02_09		Guan, Katharine	katharine.guan@gmail.com	DNA	liquid culture	Berkeley, California, USA	NIYOGIChlamyReseqP5	E8	2016-06-02	Dry Ice Intact	Pass			2016-06-07	10	100	33	87		Y			Illumina Regular Fragment, 475bp	Illumina Regular Fragment, 600bp, Tubes	BBGNG	Illumina Regular Fragment, 600bp, Tubes					0	Pass
2004	Functional genomics of photosynthesis in Chlamydomonas, JGI‚Äôs flagship alga	Niyogi, Kris	CSP	1109655	Chlamydomonas reinhardtii 4A+ CAL041_02_17 Resequencing	1109780	Chlamydomonas reinhardtii 4A+ CAL041_02_17 Resequencing	Algal Resequencing, Isolate	Plant	Complete	2016-08-23	Barry, Kerrie	116167	BAR12986A1	27-27374	CAL041_02_17		Guan, Katharine	katharine.guan@gmail.com	DNA	liquid culture	Berkeley, California, USA	NIYOGIChlamyReseqP5	F8	2016-06-02	Dry Ice Intact	Pass			2016-06-07	10	100	44	87		Y			Illumina Regular Fragment, 475bp	Illumina Regular Fragment, 600bp, Tubes	BBGNH	Illumina Regular Fragment, 600bp, Tubes					0	Pass
2004	Functional genomics of photosynthesis in Chlamydomonas, JGI‚Äôs flagship alga	Niyogi, Kris	CSP	1109657	Chlamydomonas reinhardtii 4A+ CAL041_02_18 Resequencing	1109781	Chlamydomonas reinhardtii 4A+ CAL041_02_18 Resequencing	Algal Resequencing, Isolate	Plant	Complete	2016-08-23	Barry, Kerrie	116168	BAR12893A1	27-27374	CAL041_02_18		Guan, Katharine	katharine.guan@gmail.com	DNA	liquid culture	Berkeley, California, USA	NIYOGIChlamyReseqP5	G8	2016-06-02	Dry Ice Intact	Pass			2016-06-07	10	100	34	88		Y			Illumina Regular Fragment, 475bp	Illumina Regular Fragment, 600bp, Tubes	BBGNN	Illumina Regular Fragment, 600bp, Tubes					0	Pass
2004	Functional genomics of photosynthesis in Chlamydomonas, JGI‚Äôs flagship alga	Niyogi, Kris	CSP	1109659	Chlamydomonas reinhardtii 4A+ sak3 Resequencing	1109782	Chlamydomonas reinhardtii 4A+ sak3 Resequencing	Algal Resequencing, Isolate	Plant	Complete	2016-08-23	Barry, Kerrie	116169	BAR12894A1	27-27374	sak3		Guan, Katharine	katharine.guan@gmail.com	DNA	liquid culture	Berkeley, California, USA	NIYOGIChlamyReseqP5	H8	2016-06-02	Dry Ice Intact	Pass			2016-06-07	10	100	10	74		Y			Illumina Regular Fragment, 475bp	Illumina Regular Fragment, 600bp, Tubes	BBGNO	Illumina Regular Fragment, 600bp, Tubes					0	Pass
2004	Functional genomics of photosynthesis in Chlamydomonas, JGI‚Äôs flagship alga	Niyogi, Kris	CSP	1109661	Chlamydomonas reinhardtii 4A+ CAL028_01_07 Resequencing	1109783	Chlamydomonas reinhardtii 4A+ CAL028_01_07 Resequencing	Algal Resequencing, Isolate	Plant	Complete	2016-08-23	Barry, Kerrie	116170	BAR12980A1	27-27374	CAL028_01_07		Guan, Katharine	katharine.guan@gmail.com	DNA	liquid culture	Berkeley, California, USA	NIYOGIChlamyReseqP5	A9	2016-06-02	Dry Ice Intact	Pass			2016-06-07	10	100	43	92		Y			Illumina Regular Fragment, 475bp	Illumina Regular Fragment, 600bp, Tubes	BBGNP	Illumina Regular Fragment, 600bp, Tubes					0	Pass
2004	Functional genomics of photosynthesis in Chlamydomonas, JGI‚Äôs flagship alga	Niyogi, Kris	CSP	1109663	Chlamydomonas reinhardtii 4A+ CAL028_01_13 Resequencing	1109784	Chlamydomonas reinhardtii 4A+ CAL028_01_13 Resequencing	Algal Resequencing, Isolate	Plant	Complete	2016-08-23	Barry, Kerrie	116171	BAR12896A1	27-27374	CAL028_01_13		Guan, Katharine	katharine.guan@gmail.com	DNA	liquid culture	Berkeley, California, USA	NIYOGIChlamyReseqP5	B9	2016-06-02	Dry Ice Intact	Pass			2016-06-07	10	100	3	43		Y			Illumina Regular Fragment, 475bp	Illumina Regular Fragment, 600bp, Tubes	BBGNS	Illumina Regular Fragment, 600bp, Tubes					0	Pass
2004	Functional genomics of photosynthesis in Chlamydomonas, JGI‚Äôs flagship alga	Niyogi, Kris	CSP	1109665	Chlamydomonas reinhardtii 4A+ CAL028_01_15 Resequencing	1109785	Chlamydomonas reinhardtii 4A+ CAL028_01_15 Resequencing	Algal Resequencing, Isolate	Plant	Complete	2016-08-23	Barry, Kerrie	116172	BAR12897A1	27-27374	CAL028_01_15		Guan, Katharine	katharine.guan@gmail.com	DNA	liquid culture	Berkeley, California, USA	NIYOGIChlamyReseqP5	C9	2016-06-02	Dry Ice Intact	Pass			2016-06-07	10	100	27	84		Y			Illumina Regular Fragment, 475bp	Illumina Regular Fragment, 600bp, Tubes	BBGNT	Illumina Regular Fragment, 600bp, Tubes					0	Pass
2004	Functional genomics of photosynthesis in Chlamydomonas, JGI‚Äôs flagship alga	Niyogi, Kris	CSP	1109667	Chlamydomonas reinhardtii 4A+ CAL028_01_22 Resequencing	1109786	Chlamydomonas reinhardtii 4A+ CAL028_01_22 Resequencing	Algal Resequencing, Isolate	Plant	Complete	2016-08-23	Barry, Kerrie	116173	BAR12898A1	27-27374	CAL028_01_22		Guan, Katharine	katharine.guan@gmail.com	DNA	liquid culture	Berkeley, California, USA	NIYOGIChlamyReseqP5	D9	2016-06-02	Dry Ice Intact	Pass			2016-06-07	10	100	40	83		Y			Illumina Regular Fragment, 475bp	Illumina Regular Fragment, 600bp, Tubes	BBGNU	Illumina Regular Fragment, 600bp, Tubes					0	Pass
2004	Functional genomics of photosynthesis in Chlamydomonas, JGI‚Äôs flagship alga	Niyogi, Kris	CSP	1109669	Chlamydomonas reinhardtii 4A+ CAL028_01_23 Resequencing	1109787	Chlamydomonas reinhardtii 4A+ CAL028_01_23 Resequencing	Algal Resequencing, Isolate	Plant	Complete	2016-08-23	Barry, Kerrie	116174	BAR12899A1	27-27374	CAL028_01_23		Guan, Katharine	katharine.guan@gmail.com	DNA	liquid culture	Berkeley, California, USA	NIYOGIChlamyReseqP5	E9	2016-06-02	Dry Ice Intact	Pass			2016-06-07	10	100	24	76		Y			Illumina Regular Fragment, 475bp	Illumina Regular Fragment, 600bp, Tubes	BBGNW	Illumina Regular Fragment, 600bp, Tubes					0	Pass
2004	Functional genomics of photosynthesis in Chlamydomonas, JGI‚Äôs flagship alga	Niyogi, Kris	CSP	1109671	Chlamydomonas reinhardtii 4A+ CAL028_01_25 Resequencing	1109788	Chlamydomonas reinhardtii 4A+ CAL028_01_25 Resequencing	Algal Resequencing, Isolate	Plant	Complete	2016-08-23	Barry, Kerrie	116175	BAR12900A1	27-27374	CAL028_01_25		Guan, Katharine	katharine.guan@gmail.com	DNA	liquid culture	Berkeley, California, USA	NIYOGIChlamyReseqP5	F9	2016-06-02	Dry Ice Intact	Pass			2016-06-07	10	100	7	59		Y			Illumina Regular Fragment, 475bp	Illumina Regular Fragment, 600bp, Tubes	BBGNX	Illumina Regular Fragment, 600bp, Tubes					0	Pass
2004	Functional genomics of photosynthesis in Chlamydomonas, JGI‚Äôs flagship alga	Niyogi, Kris	CSP	1109673	Chlamydomonas reinhardtii 4A+ CAL028_01_26 Resequencing	1109789	Chlamydomonas reinhardtii 4A+ CAL028_01_26 Resequencing	Algal Resequencing, Isolate	Plant	Complete	2016-08-23	Barry, Kerrie	116176	BAR12901A1	27-27374	CAL028_01_26		Guan, Katharine	katharine.guan@gmail.com	DNA	liquid culture	Berkeley, California, USA	NIYOGIChlamyReseqP5	G9	2016-06-02	Dry Ice Intact	Pass			2016-06-07	10	100	37	87		Y			Illumina Regular Fragment, 475bp	Illumina Regular Fragment, 600bp, Tubes	BBGNY	Illumina Regular Fragment, 600bp, Tubes					0	Pass
2004	Functional genomics of photosynthesis in Chlamydomonas, JGI‚Äôs flagship alga	Niyogi, Kris	CSP	1109675	Chlamydomonas reinhardtii 4A+ CAL028_01_35 Resequencing	1109790	Chlamydomonas reinhardtii 4A+ CAL028_01_35 Resequencing	Algal Resequencing, Isolate	Plant	Complete	2016-08-23	Barry, Kerrie	116177	BAR12902A1	27-27374	CAL028_01_35		Guan, Katharine	katharine.guan@gmail.com	DNA	liquid culture	Berkeley, California, USA	NIYOGIChlamyReseqP5	H9	2016-06-02	Dry Ice Intact	Pass			2016-06-07	10	100	10	74		Y			Illumina Regular Fragment, 475bp	Illumina Regular Fragment, 600bp, Tubes	BBGNZ	Illumina Regular Fragment, 600bp, Tubes					0	Pass
2004	Functional genomics of photosynthesis in Chlamydomonas, JGI‚Äôs flagship alga	Niyogi, Kris	CSP	1109677	Chlamydomonas reinhardtii 4A+ CAL028_01_37 Resequencing	1109791	Chlamydomonas reinhardtii 4A+ CAL028_01_37 Resequencing	Algal Resequencing, Isolate	Plant	Complete	2016-08-23	Barry, Kerrie	116178	BAR12903A1	27-27374	CAL028_01_37		Guan, Katharine	katharine.guan@gmail.com	DNA	liquid culture	Berkeley, California, USA	NIYOGIChlamyReseqP5	A10	2016-06-02	Dry Ice Intact	Pass			2016-06-07	10	100	31	88		Y			Illumina Regular Fragment, 475bp	Illumina Regular Fragment, 600bp, Tubes	BBGOA	Illumina Regular Fragment, 600bp, Tubes					0	Pass
2004	Functional genomics of photosynthesis in Chlamydomonas, JGI‚Äôs flagship alga	Niyogi, Kris	CSP	1109679	Chlamydomonas reinhardtii 4A+ CAL028_01_39 Resequencing	1109792	Chlamydomonas reinhardtii 4A+ CAL028_01_39 Resequencing	Algal Resequencing, Isolate	Plant	Complete	2016-08-23	Barry, Kerrie	116179	BAR12993A1	27-27374	CAL028_01_39		Guan, Katharine	katharine.guan@gmail.com	DNA	liquid culture	Berkeley, California, USA	NIYOGIChlamyReseqP5	B10	2016-06-02	Dry Ice Intact	Pass			2016-06-07	10	100	38	91		Y			Illumina Regular Fragment, 475bp	Illumina Regular Fragment, 600bp, Tubes	BBGOB	Illumina Regular Fragment, 600bp, Tubes					0	Pass
2004	Functional genomics of photosynthesis in Chlamydomonas, JGI‚Äôs flagship alga	Niyogi, Kris	CSP	1109681	Chlamydomonas reinhardtii 4A+ CAL028_01_40 Resequencing	1109793	Chlamydomonas reinhardtii 4A+ CAL028_01_40 Resequencing	Algal Resequencing, Isolate	Plant	Complete	2016-08-23	Barry, Kerrie	116180	BAR12904A1	27-27374	CAL028_01_40		Guan, Katharine	katharine.guan@gmail.com	DNA	liquid culture	Berkeley, California, USA	NIYOGIChlamyReseqP5	C10	2016-06-02	Dry Ice Intact	Pass			2016-06-07	10	100	51	89		Y			Illumina Regular Fragment, 475bp	Illumina Regular Fragment, 600bp, Tubes	BBGOC	Illumina Regular Fragment, 600bp, Tubes					0	Pass
2004	Functional genomics of photosynthesis in Chlamydomonas, JGI‚Äôs flagship alga	Niyogi, Kris	CSP	1109683	Chlamydomonas reinhardtii 4A+ CAL028_01_44 Resequencing	1109794	Chlamydomonas reinhardtii 4A+ CAL028_01_44 Resequencing	Algal Resequencing, Isolate	Plant	Complete	2016-08-23	Barry, Kerrie	116181	BAR13013A1	27-27374	CAL028_01_44		Guan, Katharine	katharine.guan@gmail.com	DNA	liquid culture	Berkeley, California, USA	NIYOGIChlamyReseqP5	D10	2016-06-02	Dry Ice Intact	Pass			2016-06-07	10	100	30	87		Y			Illumina Regular Fragment, 475bp	Illumina Regular Fragment, 600bp, Tubes	BBGOG	Illumina Regular Fragment, 600bp, Tubes					0	Pass
2004	Functional genomics of photosynthesis in Chlamydomonas, JGI‚Äôs flagship alga	Niyogi, Kris	CSP	1109685	Chlamydomonas reinhardtii 4A+ CAL028_02_09 Resequencing	1109795	Chlamydomonas reinhardtii 4A+ CAL028_02_09 Resequencing	Algal Resequencing, Isolate	Plant	Complete	2016-08-23	Barry, Kerrie	116182	BAR12988A1	27-27374	CAL028_02_09		Guan, Katharine	katharine.guan@gmail.com	DNA	liquid culture	Berkeley, California, USA	NIYOGIChlamyReseqP5	E10	2016-06-02	Dry Ice Intact	Pass			2016-06-07	10	100	11	76		Y			Illumina Regular Fragment, 475bp	Illumina Regular Fragment, 600bp, Tubes	BBGOH	Illumina Regular Fragment, 600bp, Tubes					0	Pass
2004	Functional genomics of photosynthesis in Chlamydomonas, JGI‚Äôs flagship alga	Niyogi, Kris	CSP	1109687	Chlamydomonas reinhardtii 4A+ CAL028_02_11 Resequencing	1109796	Chlamydomonas reinhardtii 4A+ CAL028_02_11 Resequencing	Algal Resequencing, Isolate	Plant	Complete	2016-08-23	Barry, Kerrie	116183	BAR12905A1	27-27374	CAL028_02_11		Guan, Katharine	katharine.guan@gmail.com	DNA	liquid culture	Berkeley, California, USA	NIYOGIChlamyReseqP5	F10	2016-06-02	Dry Ice Intact	Pass			2016-06-07	10	100	18	82		Y			Illumina Regular Fragment, 475bp	Illumina Regular Fragment, 600bp, Tubes	BBGON	Illumina Regular Fragment, 600bp, Tubes					0	Pass
2004	Functional genomics of photosynthesis in Chlamydomonas, JGI‚Äôs flagship alga	Niyogi, Kris	CSP	1109689	Chlamydomonas reinhardtii 4A+ CAL028_02_12 Resequencing	1109797	Chlamydomonas reinhardtii 4A+ CAL028_02_12 Resequencing	Algal Resequencing, Isolate	Plant	Complete	2016-08-23	Barry, Kerrie	116184	BAR12906A1	27-27374	CAL028_02_12		Guan, Katharine	katharine.guan@gmail.com	DNA	liquid culture	Berkeley, California, USA	NIYOGIChlamyReseqP5	G10	2016-06-02	Dry Ice Intact	Pass			2016-06-07	10	100	57	87		Y			Illumina Regular Fragment, 475bp	Illumina Regular Fragment, 600bp, Tubes	BBGOO	Illumina Regular Fragment, 600bp, Tubes					0	Pass
2004	Functional genomics of photosynthesis in Chlamydomonas, JGI‚Äôs flagship alga	Niyogi, Kris	CSP	1109691	Chlamydomonas reinhardtii 4A+ CAL028_02_22 Resequencing	1109798	Chlamydomonas reinhardtii 4A+ CAL028_02_22 Resequencing	Algal Resequencing, Isolate	Plant	Complete	2016-08-23	Barry, Kerrie	116185	BAR13008A1	27-27374	CAL028_02_22		Guan, Katharine	katharine.guan@gmail.com	DNA	liquid culture	Berkeley, California, USA	NIYOGIChlamyReseqP5	H10	2016-06-02	Dry Ice Intact	Pass			2016-06-07	10	100	17	79		Y			Illumina Regular Fragment, 475bp	Illumina Regular Fragment, 600bp, Tubes	BBGOP	Illumina Regular Fragment, 600bp, Tubes					0	Pass
2004	Functional genomics of photosynthesis in Chlamydomonas, JGI‚Äôs flagship alga	Niyogi, Kris	CSP	1109693	Chlamydomonas reinhardtii 4A+ CAL028_02_23 Resequencing	1109799	Chlamydomonas reinhardtii 4A+ CAL028_02_23 Resequencing	Algal Resequencing, Isolate	Plant	Complete	2016-08-23	Barry, Kerrie	116186	BAR13017A1	27-27374	CAL028_02_23		Guan, Katharine	katharine.guan@gmail.com	DNA	liquid culture	Berkeley, California, USA	NIYOGIChlamyReseqP5	A11	2016-06-02	Dry Ice Intact	Pass			2016-06-07	10	100	21	85		Y			Illumina Regular Fragment, 475bp	Illumina Regular Fragment, 600bp, Tubes	BBGOS	Illumina Regular Fragment, 600bp, Tubes					0	Pass
2004	Functional genomics of photosynthesis in Chlamydomonas, JGI‚Äôs flagship alga	Niyogi, Kris	CSP	1109695	Chlamydomonas reinhardtii 4A+ CAL028_02_24 Resequencing	1109800	Chlamydomonas reinhardtii 4A+ CAL028_02_24 Resequencing	Algal Resequencing, Isolate	Plant	Complete	2016-08-23	Barry, Kerrie	116187	BAR12907A1	27-27374	CAL028_02_24		Guan, Katharine	katharine.guan@gmail.com	DNA	liquid culture	Berkeley, California, USA	NIYOGIChlamyReseqP5	B11	2016-06-02	Dry Ice Intact	Pass			2016-06-07	10	100	29	88		Y			Illumina Regular Fragment, 475bp	Illumina Regular Fragment, 600bp, Tubes	BBGOT	Illumina Regular Fragment, 600bp, Tubes					0	Pass
2004	Functional genomics of photosynthesis in Chlamydomonas, JGI‚Äôs flagship alga	Niyogi, Kris	CSP	1109697	Chlamydomonas reinhardtii 4A+ CAL028_02_30 Resequencing	1109801	Chlamydomonas reinhardtii 4A+ CAL028_02_30 Resequencing	Algal Resequencing, Isolate	Plant	Complete	2016-08-23	Barry, Kerrie	116188	BAR12999A1	27-27374	CAL028_02_30		Guan, Katharine	katharine.guan@gmail.com	DNA	liquid culture	Berkeley, California, USA	NIYOGIChlamyReseqP5	C11	2016-06-02	Dry Ice Intact	Pass			2016-06-07	10	100	37	89		Y			Illumina Regular Fragment, 475bp	Illumina Regular Fragment, 600bp, Tubes	BBGOU	Illumina Regular Fragment, 600bp, Tubes					0	Pass
2004	Functional genomics of photosynthesis in Chlamydomonas, JGI‚Äôs flagship alga	Niyogi, Kris	CSP	1109699	Chlamydomonas reinhardtii 4A+ CAL028_02_39 Resequencing	1109802	Chlamydomonas reinhardtii 4A+ CAL028_02_39 Resequencing	Algal Resequencing, Isolate	Plant	Complete	2016-08-23	Barry, Kerrie	116189	BAR12908A1	27-27374	CAL028_02_39		Guan, Katharine	katharine.guan@gmail.com	DNA	liquid culture	Berkeley, California, USA	NIYOGIChlamyReseqP5	D11	2016-06-02	Dry Ice Intact	Pass			2016-06-07	10	100	24	83		Y			Illumina Regular Fragment, 475bp	Illumina Regular Fragment, 600bp, Tubes	BBGOW	Illumina Regular Fragment, 600bp, Tubes					0	Pass
2004	Functional genomics of photosynthesis in Chlamydomonas, JGI‚Äôs flagship alga	Niyogi, Kris	CSP	1109701	Chlamydomonas reinhardtii 4A+ CAL028_01_11 Resequencing	1109803	Chlamydomonas reinhardtii 4A+ CAL028_01_11 Resequencing	Algal Resequencing, Isolate	Plant	Complete	2016-08-23	Barry, Kerrie	116190	BAR12983A1	27-27374	CAL028_01_11		Guan, Katharine	katharine.guan@gmail.com	DNA	liquid culture	Berkeley, California, USA	NIYOGIChlamyReseqP5	E11	2016-06-02	Dry Ice Intact	Pass			2016-06-07	10	100	35	88		Y			Illumina Regular Fragment, 475bp	Illumina Regular Fragment, 600bp, Tubes	BBGOX	Illumina Regular Fragment, 600bp, Tubes					0	Pass
2004	Functional genomics of photosynthesis in Chlamydomonas, JGI‚Äôs flagship alga	Niyogi, Kris	CSP	1109703	Chlamydomonas reinhardtii 4A+ CAL028_01_36 Resequencing	1109804	Chlamydomonas reinhardtii 4A+ CAL028_01_36 Resequencing	Algal Resequencing, Isolate	Plant	Complete	2016-08-23	Barry, Kerrie	116191	BAR12909A1	27-27374	CAL028_01_36		Guan, Katharine	katharine.guan@gmail.com	DNA	liquid culture	Berkeley, California, USA	NIYOGIChlamyReseqP5	F11	2016-06-02	Dry Ice Intact	Pass			2016-06-07	10	100	25	86		Y			Illumina Regular Fragment, 475bp	Illumina Regular Fragment, 600bp, Tubes	BBGOY	Illumina Regular Fragment, 600bp, Tubes					0	Pass
2004	Functional genomics of photosynthesis in Chlamydomonas, JGI‚Äôs flagship alga	Niyogi, Kris	CSP	1109705	Chlamydomonas reinhardtii 4A+ CAL028_02_03 Resequencing	1109805	Chlamydomonas reinhardtii 4A+ CAL028_02_03 Resequencing	Algal Resequencing, Isolate	Plant	Complete	2016-08-23	Barry, Kerrie	116192	BAR13012A1	27-27374	CAL028_02_03		Guan, Katharine	katharine.guan@gmail.com	DNA	liquid culture	Berkeley, California, USA	NIYOGIChlamyReseqP5	G11	2016-06-02	Dry Ice Intact	Pass			2016-06-07	10	100	12	71		Y			Illumina Regular Fragment, 475bp	Illumina Regular Fragment, 600bp, Tubes	BBGOZ	Illumina Regular Fragment, 600bp, Tubes					0	Pass
2004	Functional genomics of photosynthesis in Chlamydomonas, JGI‚Äôs flagship alga	Niyogi, Kris	CSP	1109707	Chlamydomonas reinhardtii 4A+ CAL028_02_10 Resequencing	1109806	Chlamydomonas reinhardtii 4A+ CAL028_02_10 Resequencing	Algal Resequencing, Isolate	Plant	Complete	2016-08-23	Barry, Kerrie	116193	BAR12910A1	27-27374	CAL028_02_10		Guan, Katharine	katharine.guan@gmail.com	DNA	liquid culture	Berkeley, California, USA	NIYOGIChlamyReseqP5	H11	2016-06-02	Dry Ice Intact	Pass			2016-06-07	10	100	33	88		Y			Illumina Regular Fragment, 475bp	Illumina Regular Fragment, 600bp, Tubes	BBGPA	Illumina Regular Fragment, 600bp, Tubes					0	Pass
2004	Functional genomics of photosynthesis in Chlamydomonas, JGI‚Äôs flagship alga	Niyogi, Kris	CSP	1109709	Chlamydomonas reinhardtii 4A+ CAL028_02_13 Resequencing	1109807	Chlamydomonas reinhardtii 4A+ CAL028_02_13 Resequencing	Algal Resequencing, Isolate	Plant	Complete	2016-08-23	Barry, Kerrie	116194	BAR12995A1	27-27374	CAL028_02_13		Guan, Katharine	katharine.guan@gmail.com	DNA	liquid culture	Berkeley, California, USA	NIYOGIChlamyReseqP5	B12	2016-06-02	Dry Ice Intact	Pass			2016-06-07	10	100	21	85		Y			Illumina Regular Fragment, 475bp	Illumina Regular Fragment, 600bp, Tubes	BBGPB	Illumina Regular Fragment, 600bp, Tubes					0	Pass
2004	Functional genomics of photosynthesis in Chlamydomonas, JGI‚Äôs flagship alga	Niyogi, Kris	CSP	1109711	Chlamydomonas reinhardtii 4A+ CAL028_02_15 Resequencing	1109808	Chlamydomonas reinhardtii 4A+ CAL028_02_15 Resequencing	Algal Resequencing, Isolate	Plant	Complete	2016-08-23	Barry, Kerrie	116195	BAR13009A1	27-27374	CAL028_02_15		Guan, Katharine	katharine.guan@gmail.com	DNA	liquid culture	Berkeley, California, USA	NIYOGIChlamyReseqP5	C12	2016-06-02	Dry Ice Intact	Pass			2016-06-07	10	100	44	90		Y			Illumina Regular Fragment, 475bp	Illumina Regular Fragment, 600bp, Tubes	BBGPC	Illumina Regular Fragment, 600bp, Tubes					0	Pass
2004	Functional genomics of photosynthesis in Chlamydomonas, JGI‚Äôs flagship alga	Niyogi, Kris	CSP	1109713	Chlamydomonas reinhardtii 4A+ CAL029_03_31 Resequencing	1109809	Chlamydomonas reinhardtii 4A+ CAL029_03_31 Resequencing	Algal Resequencing, Isolate	Plant	Complete	2016-08-23	Barry, Kerrie	116196	BAR12911A1	27-27374	CAL029_03_31		Guan, Katharine	katharine.guan@gmail.com	DNA	liquid culture	Berkeley, California, USA	NIYOGIChlamyReseqP5	D12	2016-06-02	Dry Ice Intact	Pass			2016-06-07	10	100	62	91		Y			Illumina Regular Fragment, 475bp	Illumina Regular Fragment, 600bp, Tubes	BBGPG	Illumina Regular Fragment, 600bp, Tubes					0	Pass
2004	Functional genomics of photosynthesis in Chlamydomonas, JGI‚Äôs flagship alga	Niyogi, Kris	CSP	1109715	Chlamydomonas reinhardtii 4A+ CAL035_03_23 Resequencing	1109810	Chlamydomonas reinhardtii 4A+ CAL035_03_23 Resequencing	Algal Resequencing, Isolate	Plant	Complete	2016-08-23	Barry, Kerrie	116197	BAR12912A1	27-27374	CAL035_03_23		Guan, Katharine	katharine.guan@gmail.com	DNA	liquid culture	Berkeley, California, USA	NIYOGIChlamyReseqP5	E12	2016-06-02	Dry Ice Intact	Pass			2016-06-07	10	100	66	91		Y			Illumina Regular Fragment, 475bp	Illumina Regular Fragment, 600bp, Tubes	BBGPH	Illumina Regular Fragment, 600bp, Tubes					0	Pass
2004	Functional genomics of photosynthesis in Chlamydomonas, JGI‚Äôs flagship alga	Niyogi, Kris	CSP	1109717	Chlamydomonas reinhardtii 4A+ CAL036_02_09 Resequencing	1109811	Chlamydomonas reinhardtii 4A+ CAL036_02_09 Resequencing	Algal Resequencing, Isolate	Plant	Complete	2016-08-23	Barry, Kerrie	116198	BAR12998A1	27-27374	CAL036_02_09		Guan, Katharine	katharine.guan@gmail.com	DNA	liquid culture	Berkeley, California, USA	NIYOGIChlamyReseqP5	F12	2016-06-02	Dry Ice Intact	Pass			2016-06-07	10	100	26	85		Y			Illumina Regular Fragment, 475bp	Illumina Regular Fragment, 600bp, Tubes	BBGPN	Illumina Regular Fragment, 600bp, Tubes					0	Pass
2004	Functional genomics of photosynthesis in Chlamydomonas, JGI‚Äôs flagship alga	Niyogi, Kris	CSP	1109719	Chlamydomonas reinhardtii 4A+ CAL036_02_17 Resequencing	1109812	Chlamydomonas reinhardtii 4A+ CAL036_02_17 Resequencing	Algal Resequencing, Isolate	Plant	Complete	2016-08-23	Barry, Kerrie	116199	BAR12992A1	27-27374	CAL036_02_17		Guan, Katharine	katharine.guan@gmail.com	DNA	liquid culture	Berkeley, California, USA	NIYOGIChlamyReseqP5	G12	2016-06-02	Dry Ice Intact	Pass			2016-06-07	10	100	34	81		Y			Illumina Regular Fragment, 475bp	Illumina Regular Fragment, 600bp, Tubes	BBGPO	Illumina Regular Fragment, 600bp, Tubes					0	Pass
2004	Functional genomics of photosynthesis in Chlamydomonas, JGI‚Äôs flagship alga	Niyogi, Kris	CSP	1112661	Chlamydomonas reinhardtii CAL015_01_10 Resequencing	1112759	Chlamydomonas reinhardtii CAL015_01_10 Resequencing	Algal Resequencing, Isolate	Plant	Complete	2016-09-20	Barry, Kerrie	118436	BAR2999A1	27-16228	CAL015_01_10		Guan, Katharine	katharine.guan@gmail.com	DNA	liquid culture	Berkeley, California, USA	NIYOGIChlamyReseqP6	G2	2016-06-29	Dry Ice Intact	Pass			2016-07-06	10	100	16	67		Y			Illumina Regular Fragment, 475bp	Illumina Regular Fragment, 600bp, Plates	BCAHT	Illumina Regular Fragment, 600bp, Plates					0	Fail
2004	Functional genomics of photosynthesis in Chlamydomonas, JGI‚Äôs flagship alga	Niyogi, Kris	CSP	1112659	Chlamydomonas reinhardtii CAL015_01_09 Resequencing	1112758	Chlamydomonas reinhardtii CAL015_01_09 Resequencing	Algal Resequencing, Isolate	Plant	Complete	2016-09-20	Barry, Kerrie	118435	BAR2984A1	27-16228	CAL015_01_09		Guan, Katharine	katharine.guan@gmail.com	DNA	liquid culture	Berkeley, California, USA	NIYOGIChlamyReseqP6	F2	2016-06-29	Dry Ice Intact	Pass			2016-07-06	10	100	21	74		Y			Illumina Regular Fragment, 475bp	Illumina Regular Fragment, 600bp, Plates	BCAHU	Illumina Regular Fragment, 600bp, Plates					0	Fail
2004	Functional genomics of photosynthesis in Chlamydomonas, JGI‚Äôs flagship alga	Niyogi, Kris	CSP	1112677	Chlamydomonas reinhardtii CAL017_01_27 Resequencing	1112767	Chlamydomonas reinhardtii CAL017_01_27 Resequencing	Algal Resequencing, Isolate	Plant	Complete	2016-09-20	Barry, Kerrie	118444	BAR2959A1	27-16228	CAL017_01_27		Guan, Katharine	katharine.guan@gmail.com	DNA	liquid culture	Berkeley, California, USA	NIYOGIChlamyReseqP6	G3	2016-06-29	Dry Ice Intact	Pass			2016-07-06	10	100	22	74		Y			Illumina Regular Fragment, 475bp	Illumina Regular Fragment, 600bp, Plates	BCAHW	Illumina Regular Fragment, 600bp, Plates					0	Fail
2004	Functional genomics of photosynthesis in Chlamydomonas, JGI‚Äôs flagship alga	Niyogi, Kris	CSP	1112675	Chlamydomonas reinhardtii CAL017_01_25 Resequencing	1112766	Chlamydomonas reinhardtii CAL017_01_25 Resequencing	Algal Resequencing, Isolate	Plant	Complete	2016-09-20	Barry, Kerrie	118443	BAR2979A1	27-16228	CAL017_01_25		Guan, Katharine	katharine.guan@gmail.com	DNA	liquid culture	Berkeley, California, USA	NIYOGIChlamyReseqP6	F3	2016-06-29	Dry Ice Intact	Pass			2016-07-06	10	100	52	85		Y			Illumina Regular Fragment, 475bp	Illumina Regular Fragment, 600bp, Plates	BCAHX	Illumina Regular Fragment, 600bp, Plates					0	Fail
2004	Functional genomics of photosynthesis in Chlamydomonas, JGI‚Äôs flagship alga	Niyogi, Kris	CSP	1112673	Chlamydomonas reinhardtii CAL015_01_25 Resequencing	1112765	Chlamydomonas reinhardtii CAL015_01_25 Resequencing	Algal Resequencing, Isolate	Plant	Complete	2016-09-20	Barry, Kerrie	118442	BAR2990A1	27-16228	CAL015_01_25		Guan, Katharine	katharine.guan@gmail.com	DNA	liquid culture	Berkeley, California, USA	NIYOGIChlamyReseqP6	E3	2016-06-29	Dry Ice Intact	Pass			2016-07-06	10	100	27	78		Y			Illumina Regular Fragment, 475bp	Illumina Regular Fragment, 600bp, Plates	BCAHY	Illumina Regular Fragment, 600bp, Plates					0	Fail
2004	Functional genomics of photosynthesis in Chlamydomonas, JGI‚Äôs flagship alga	Niyogi, Kris	CSP	1112739	Chlamydomonas reinhardtii CAL021_01_07 Resequencing	1112798	Chlamydomonas reinhardtii CAL021_01_07 Resequencing	Algal Resequencing, Isolate	Plant	Complete	2016-09-20	Barry, Kerrie	118475	BAR2957A1	27-16228	CAL021_01_07		Guan, Katharine	katharine.guan@gmail.com	DNA	liquid culture	Berkeley, California, USA	NIYOGIChlamyReseqP6	D8	2016-06-29	Dry Ice Intact	Pass			2016-07-06	10	100	31	80		Y			Illumina Regular Fragment, 475bp	Illumina Regular Fragment, 600bp, Plates	BCAHZ	Illumina Regular Fragment, 600bp, Plates					0	Fail
2004	Functional genomics of photosynthesis in Chlamydomonas, JGI‚Äôs flagship alga	Niyogi, Kris	CSP	1094257	Chlamydomonas reinhardtii 4A+ CAL026.02.11 Resequencing	1094436	Chlamydomonas reinhardtii 4A+ CAL026.02.11 Resequencing	Algal Resequencing, Isolate	Plant	Complete	2016-09-20	Barry, Kerrie	118481	BAR1976A2	27-16228	CAL026_02_11		Guan, Katharine	katharine.guan@gmail.com	DNA	liquid culture	Berkeley, California, USA	NIYOGIChlamyReseqP6	A9	2016-06-29	Dry Ice Intact	Pass			2016-07-06	10	100	32	83		Y			Illumina Regular Fragment, 475bp	Illumina Regular Fragment, 600bp, Plates	BCANA	Illumina Regular Fragment, 600bp, Plates					0	Fail
2004	Functional genomics of photosynthesis in Chlamydomonas, JGI‚Äôs flagship alga	Niyogi, Kris	CSP	1112671	Chlamydomonas reinhardtii CAL015_01_24 Resequencing	1112764	Chlamydomonas reinhardtii CAL015_01_24 Resequencing	Algal Resequencing, Isolate	Plant	Complete	2016-09-20	Barry, Kerrie	118441	BAR2969A1	27-16228	CAL015_01_24		Guan, Katharine	katharine.guan@gmail.com	DNA	liquid culture	Berkeley, California, USA	NIYOGIChlamyReseqP6	D3	2016-06-29	Dry Ice Intact	Pass			2016-07-06	10	100	36	83		Y			Illumina Regular Fragment, 475bp	Illumina Regular Fragment, 600bp, Plates	BCANB	Illumina Regular Fragment, 600bp, Plates					0	Fail
2004	Functional genomics of photosynthesis in Chlamydomonas, JGI‚Äôs flagship alga	Niyogi, Kris	CSP	1094255	Chlamydomonas reinhardtii 4A+ CAL021.01.32 Resequencing	1094435	Chlamydomonas reinhardtii 4A+ CAL021.01.32 Resequencing	Algal Resequencing, Isolate	Plant	Complete	2016-09-20	Barry, Kerrie	118480	BAR1972A2	27-16228	CAL021_01_32		Guan, Katharine	katharine.guan@gmail.com	DNA	liquid culture	Berkeley, California, USA	NIYOGIChlamyReseqP6	G8	2016-06-29	Dry Ice Intact	Pass			2016-07-06	10	100	43	83		Y			Illumina Regular Fragment, 475bp	Illumina Regular Fragment, 600bp, Plates	BCANC	Illumina Regular Fragment, 600bp, Plates					0	Fail
2004	Functional genomics of photosynthesis in Chlamydomonas, JGI‚Äôs flagship alga	Niyogi, Kris	CSP	1112669	Chlamydomonas reinhardtii CAL015_01_21 Resequencing	1112763	Chlamydomonas reinhardtii CAL015_01_21 Resequencing	Algal Resequencing, Isolate	Plant	Complete	2016-09-20	Barry, Kerrie	118440	BAR2951A1	27-16228	CAL015_01_21		Guan, Katharine	katharine.guan@gmail.com	DNA	liquid culture	Berkeley, California, USA	NIYOGIChlamyReseqP6	C3	2016-06-29	Dry Ice Intact	Pass			2016-07-06	10	100	12	61		Y			Illumina Regular Fragment, 475bp	Illumina Regular Fragment, 600bp, Plates	BCANG	Illumina Regular Fragment, 600bp, Plates					0	Fail
2004	Functional genomics of photosynthesis in Chlamydomonas, JGI‚Äôs flagship alga	Niyogi, Kris	CSP	1094253	Chlamydomonas reinhardtii 4A+ CAL021.01.21 Resequencing	1094434	Chlamydomonas reinhardtii 4A+ CAL021.01.21 Resequencing	Algal Resequencing, Isolate	Plant	Complete	2016-09-20	Barry, Kerrie	118479	BAR1971A2	27-16228	CAL021_01_21		Guan, Katharine	katharine.guan@gmail.com	DNA	liquid culture	Berkeley, California, USA	NIYOGIChlamyReseqP6	F8	2016-06-29	Dry Ice Intact	Pass			2016-07-06	10	100	13	63		Y			Illumina Regular Fragment, 475bp	Illumina Regular Fragment, 600bp, Plates	BCANH	Illumina Regular Fragment, 600bp, Plates					0	Fail
2004	Functional genomics of photosynthesis in Chlamydomonas, JGI‚Äôs flagship alga	Niyogi, Kris	CSP	1112667	Chlamydomonas reinhardtii CAL015_01_20 Resequencing	1112762	Chlamydomonas reinhardtii CAL015_01_20 Resequencing	Algal Resequencing, Isolate	Plant	Complete	2016-09-20	Barry, Kerrie	118439	BAR2996A1	27-16228	CAL015_01_20		Guan, Katharine	katharine.guan@gmail.com	DNA	liquid culture	Berkeley, California, USA	NIYOGIChlamyReseqP6	B3	2016-06-29	Dry Ice Intact	Pass			2016-07-06	10	100	7	44		Y			Illumina Regular Fragment, 475bp	Illumina Regular Fragment, 600bp, Plates	BCANN	Illumina Regular Fragment, 600bp, Plates					0	Fail
2004	Functional genomics of photosynthesis in Chlamydomonas, JGI‚Äôs flagship alga	Niyogi, Kris	CSP	1112665	Chlamydomonas reinhardtii CAL015_01_18 Resequencing	1112761	Chlamydomonas reinhardtii CAL015_01_18 Resequencing	Algal Resequencing, Isolate	Plant	Complete	2016-09-20	Barry, Kerrie	118438	BAR2981A1	27-16228	CAL015_01_18		Guan, Katharine	katharine.guan@gmail.com	DNA	liquid culture	Berkeley, California, USA	NIYOGIChlamyReseqP6	A3	2016-06-29	Dry Ice Intact	Pass			2016-07-06	10	100	13	66		Y			Illumina Regular Fragment, 475bp	Illumina Regular Fragment, 600bp, Plates	BCANO	Illumina Regular Fragment, 600bp, Plates					0	Fail
2004	Functional genomics of photosynthesis in Chlamydomonas, JGI‚Äôs flagship alga	Niyogi, Kris	CSP	1112663	Chlamydomonas reinhardtii CAL015_01_15 Resequencing	1112760	Chlamydomonas reinhardtii CAL015_01_15 Resequencing	Algal Resequencing, Isolate	Plant	Complete	2016-09-20	Barry, Kerrie	118437	BAR2960A1	27-16228	CAL015_01_15		Guan, Katharine	katharine.guan@gmail.com	DNA	liquid culture	Berkeley, California, USA	NIYOGIChlamyReseqP6	H2	2016-06-29	Dry Ice Intact	Pass			2016-07-06	10	100	79	85		Y			Illumina Regular Fragment, 475bp	Illumina Regular Fragment, 600bp, Plates	BCANP	Illumina Regular Fragment, 600bp, Plates					0	Fail
2004	Functional genomics of photosynthesis in Chlamydomonas, JGI‚Äôs flagship alga	Niyogi, Kris	CSP	1112657	Chlamydomonas reinhardtii CAL015_01_08 Resequencing	1112757	Chlamydomonas reinhardtii CAL015_01_08 Resequencing	Algal Resequencing, Isolate	Plant	Complete	2016-09-20	Barry, Kerrie	118434	BAR2967A1	27-16228	CAL015_01_08		Guan, Katharine	katharine.guan@gmail.com	DNA	liquid culture	Berkeley, California, USA	NIYOGIChlamyReseqP6	E2	2016-06-29	Dry Ice Intact	Pass			2016-07-06	10	100	21	74		Y			Illumina Regular Fragment, 475bp	Illumina Regular Fragment, 600bp, Plates	BCANS	Illumina Regular Fragment, 600bp, Plates					0	Fail
2004	Functional genomics of photosynthesis in Chlamydomonas, JGI‚Äôs flagship alga	Niyogi, Kris	CSP	1094287	Chlamydomonas reinhardtii 4A+ CAL021.01.20 Resequencing	1094451	Chlamydomonas reinhardtii 4A+ CAL021.01.20 Resequencing	Algal Resequencing, Isolate	Plant	Complete	2016-09-20	Barry, Kerrie	118487	BAR1985A2	27-16228	CAL021_01_20		Guan, Katharine	katharine.guan@gmail.com	DNA	liquid culture	Berkeley, California, USA	NIYOGIChlamyReseqP6	E8	2016-06-29	Dry Ice Intact	Pass			2016-07-06	10	100	38	83		Y			Illumina Regular Fragment, 475bp	Illumina Regular Fragment, 600bp, Plates	BCANT	Illumina Regular Fragment, 600bp, Plates					0	Fail
2004	Functional genomics of photosynthesis in Chlamydomonas, JGI‚Äôs flagship alga	Niyogi, Kris	CSP	1112683	Chlamydomonas reinhardtii CAL017_01_30 Resequencing	1112770	Chlamydomonas reinhardtii CAL017_01_30 Resequencing	Algal Resequencing, Isolate	Plant	Complete	2016-09-20	Barry, Kerrie	118447	BAR2982A1	27-16228	CAL017_01_30		Guan, Katharine	katharine.guan@gmail.com	DNA	liquid culture	Berkeley, California, USA	NIYOGIChlamyReseqP6	B4	2016-06-29	Dry Ice Intact	Pass			2016-07-06	10	100	36	84		Y			Illumina Regular Fragment, 475bp	Illumina Regular Fragment, 600bp, Plates	BCANU	Illumina Regular Fragment, 600bp, Plates					0	Fail
2004	Functional genomics of photosynthesis in Chlamydomonas, JGI‚Äôs flagship alga	Niyogi, Kris	CSP	1094285	Chlamydomonas reinhardtii 4A+ CAL018.02.18 Resequencing	1094450	Chlamydomonas reinhardtii 4A+ CAL018.02.18 Resequencing	Algal Resequencing, Isolate	Plant	Complete	2016-09-20	Barry, Kerrie	118486	BAR1984A2	27-16228	CAL018_02_18		Guan, Katharine	katharine.guan@gmail.com	DNA	liquid culture	Berkeley, California, USA	NIYOGIChlamyReseqP6	H7	2016-06-29	Dry Ice Intact	Pass			2016-07-06	10	100	28	78		Y			Illumina Regular Fragment, 475bp	Illumina Regular Fragment, 600bp, Plates	BCANW	Illumina Regular Fragment, 600bp, Plates					0	Fail
2004	Functional genomics of photosynthesis in Chlamydomonas, JGI‚Äôs flagship alga	Niyogi, Kris	CSP	1112681	Chlamydomonas reinhardtii CAL017_01_29 Resequencing	1112769	Chlamydomonas reinhardtii CAL017_01_29 Resequencing	Algal Resequencing, Isolate	Plant	Complete	2016-09-20	Barry, Kerrie	118446	BAR2995A1	27-16228	CAL017_01_29		Guan, Katharine	katharine.guan@gmail.com	DNA	liquid culture	Berkeley, California, USA	NIYOGIChlamyReseqP6	A4	2016-06-29	Dry Ice Intact	Pass			2016-07-06	10	100	55	88		Y			Illumina Regular Fragment, 475bp	Illumina Regular Fragment, 600bp, Plates	BCANX	Illumina Regular Fragment, 600bp, Plates					0	Fail
2004	Functional genomics of photosynthesis in Chlamydomonas, JGI‚Äôs flagship alga	Niyogi, Kris	CSP	1094283	Chlamydomonas reinhardtii 4A+ CAL018.02.17 Resequencing	1094449	Chlamydomonas reinhardtii 4A+ CAL018.02.17 Resequencing	Algal Resequencing, Isolate	Plant	Complete	2016-09-20	Barry, Kerrie	118485	BAR1983A2	27-16228	CAL018_02_17		Guan, Katharine	katharine.guan@gmail.com	DNA	liquid culture	Berkeley, California, USA	NIYOGIChlamyReseqP6	G7	2016-06-29	Dry Ice Intact	Pass			2016-07-06	10	100	10	56		Y			Illumina Regular Fragment, 475bp	Illumina Regular Fragment, 600bp, Plates	BCANY	Illumina Regular Fragment, 600bp, Plates					0	Fail
2004	Functional genomics of photosynthesis in Chlamydomonas, JGI‚Äôs flagship alga	Niyogi, Kris	CSP	1112679	Chlamydomonas reinhardtii CAL017_01_28 Resequencing	1112768	Chlamydomonas reinhardtii CAL017_01_28 Resequencing	Algal Resequencing, Isolate	Plant	Complete	2016-09-20	Barry, Kerrie	118445	BAR2955A1	27-16228	CAL017_01_28		Guan, Katharine	katharine.guan@gmail.com	DNA	liquid culture	Berkeley, California, USA	NIYOGIChlamyReseqP6	H3	2016-06-29	Dry Ice Intact	Pass			2016-07-06	10	100	26	76		Y			Illumina Regular Fragment, 475bp	Illumina Regular Fragment, 600bp, Plates	BCANZ	Illumina Regular Fragment, 600bp, Plates					0	Fail
2004	Functional genomics of photosynthesis in Chlamydomonas, JGI‚Äôs flagship alga	Niyogi, Kris	CSP	1094271	Chlamydomonas reinhardtii 4A+ CAL007.01.30 Resequencing	1094443	Chlamydomonas reinhardtii 4A+ CAL007.01.30 Resequencing	Algal Resequencing, Isolate	Plant	Complete	2016-09-20	Barry, Kerrie	118484	BAR1979A2	27-16228	CAL007_01_30		Guan, Katharine	katharine.guan@gmail.com	DNA	liquid culture	Berkeley, California, USA	NIYOGIChlamyReseqP6	B7	2016-06-29	Dry Ice Intact	Pass			2016-07-06	10	100	4	0		Y			Illumina Regular Fragment, 475bp	Illumina Regular Fragment, 600bp, Plates	BCAOA	Illumina Regular Fragment, 600bp, Plates					0	Fail
2004	Functional genomics of photosynthesis in Chlamydomonas, JGI‚Äôs flagship alga	Niyogi, Kris	CSP	1094269	Chlamydomonas reinhardtii 4A+ CAL007.01.20 Resequencing	1094442	Chlamydomonas reinhardtii 4A+ CAL007.01.20 Resequencing	Algal Resequencing, Isolate	Plant	Complete	2016-09-20	Barry, Kerrie	118483	BAR1978A2	27-16228	CAL007_01_20		Guan, Katharine	katharine.guan@gmail.com	DNA	liquid culture	Berkeley, California, USA	NIYOGIChlamyReseqP6	A7	2016-06-29	Dry Ice Intact	Pass			2016-07-06	10	100	17	60		Y			Illumina Regular Fragment, 475bp	Illumina Regular Fragment, 600bp, Plates	BCAOB	Illumina Regular Fragment, 600bp, Plates					0	Fail
2004	Functional genomics of photosynthesis in Chlamydomonas, JGI‚Äôs flagship alga	Niyogi, Kris	CSP	1094267	Chlamydomonas reinhardtii 4A+ CAL026.04.41 Resequencing	1094441	Chlamydomonas reinhardtii 4A+ CAL026.04.41 Resequencing	Algal Resequencing, Isolate	Plant	Complete	2016-09-20	Barry, Kerrie	118482	BAR1977A2	27-16228	CAL026_04_41		Guan, Katharine	katharine.guan@gmail.com	DNA	liquid culture	Berkeley, California, USA	NIYOGIChlamyReseqP6	E9	2016-06-29	Dry Ice Intact	Pass			2016-07-06	10	100	53	85		Y			Illumina Regular Fragment, 475bp	Illumina Regular Fragment, 600bp, Plates	BCAOC	Illumina Regular Fragment, 600bp, Plates					0	Fail
2004	Functional genomics of photosynthesis in Chlamydomonas, JGI‚Äôs flagship alga	Niyogi, Kris	CSP	1100318	Chlamydomonas reinhardtii CAL029_02_15 Resequencing	1100504	Chlamydomonas reinhardtii CAL029_02_15 Resequencing	Algal Resequencing, Isolate	Plant	Complete	2016-09-20	Barry, Kerrie	118494	BAR2006A2	27-16228	CAL029_02_15 redo		Guan, Katharine	katharine.guan@gmail.com	DNA	liquid culture	Berkeley, California, USA	NIYOGIChlamyReseqP6	A10	2016-06-29	Dry Ice Intact	Pass			2016-07-06	10	100	37	84		Y			Illumina Regular Fragment, 475bp	Illumina Regular Fragment, 600bp, Plates	BCAOG	Illumina Regular Fragment, 600bp, Plates					0	Fail
2004	Functional genomics of photosynthesis in Chlamydomonas, JGI‚Äôs flagship alga	Niyogi, Kris	CSP	1112697	Chlamydomonas reinhardtii CAL024_01_21 Resequencing	1112777	Chlamydomonas reinhardtii CAL024_01_21 Resequencing	Algal Resequencing, Isolate	Plant	Complete	2016-09-20	Barry, Kerrie	118454	BAR2985A1	27-16228	CAL024_01_21		Guan, Katharine	katharine.guan@gmail.com	DNA	liquid culture	Berkeley, California, USA	NIYOGIChlamyReseqP6	B5	2016-06-29	Dry Ice Intact	Pass			2016-07-06	10	100	34	82		Y			Illumina Regular Fragment, 475bp	Illumina Regular Fragment, 600bp, Plates	BCAOH	Illumina Regular Fragment, 600bp, Plates					0	Fail
2004	Functional genomics of photosynthesis in Chlamydomonas, JGI‚Äôs flagship alga	Niyogi, Kris	CSP	1100302	Chlamydomonas reinhardtii CAL029_01_19 Resequencing	1100490	Chlamydomonas reinhardtii CAL029_01_19 Resequencing	Algal Resequencing, Isolate	Plant	Complete	2016-09-20	Barry, Kerrie	118493	BAR2005A2	27-16228	CAL029_01_19 redo		Guan, Katharine	katharine.guan@gmail.com	DNA	liquid culture	Berkeley, California, USA	NIYOGIChlamyReseqP6	H9	2016-06-29	Dry Ice Intact	Pass			2016-07-06	10	100	37	82		Y			Illumina Regular Fragment, 475bp	Illumina Regular Fragment, 600bp, Plates	BCAON	Illumina Regular Fragment, 600bp, Plates					0	Fail
2004	Functional genomics of photosynthesis in Chlamydomonas, JGI‚Äôs flagship alga	Niyogi, Kris	CSP	1112695	Chlamydomonas reinhardtii CAL024_01_17 Resequencing	1112776	Chlamydomonas reinhardtii CAL024_01_17 Resequencing	Algal Resequencing, Isolate	Plant	Complete	2016-09-20	Barry, Kerrie	118453	BAR2980A1	27-16228	CAL024_01_17		Guan, Katharine	katharine.guan@gmail.com	DNA	liquid culture	Berkeley, California, USA	NIYOGIChlamyReseqP6	A5	2016-06-29	Dry Ice Intact	Pass			2016-07-06	10	100	18	74		Y			Illumina Regular Fragment, 475bp	Illumina Regular Fragment, 600bp, Plates	BCAOO	Illumina Regular Fragment, 600bp, Plates					0	Fail
2004	Functional genomics of photosynthesis in Chlamydomonas, JGI‚Äôs flagship alga	Niyogi, Kris	CSP	1100288	Chlamydomonas reinhardtii CAL027_01_20 Resequencing	1100482	Chlamydomonas reinhardtii CAL027_01_20 Resequencing	Algal Resequencing, Isolate	Plant	Complete	2016-09-20	Barry, Kerrie	118492	BAR2003A2	27-16228	CAL027_01_20 redo		Guan, Katharine	katharine.guan@gmail.com	DNA	liquid culture	Berkeley, California, USA	NIYOGIChlamyReseqP6	G9	2016-06-29	Dry Ice Intact	Pass			2016-07-06	10	100	4	0		Y			Illumina Regular Fragment, 475bp	Illumina Regular Fragment, 600bp, Plates	BCAOP	Illumina Regular Fragment, 600bp, Plates					0	Fail
2004	Functional genomics of photosynthesis in Chlamydomonas, JGI‚Äôs flagship alga	Niyogi, Kris	CSP	1112693	Chlamydomonas reinhardtii CAL024_01_13 Resequencing	1112775	Chlamydomonas reinhardtii CAL024_01_13 Resequencing	Algal Resequencing, Isolate	Plant	Complete	2016-09-20	Barry, Kerrie	118452	BAR2948A1	27-16228	CAL024_01_13		Guan, Katharine	katharine.guan@gmail.com	DNA	liquid culture	Berkeley, California, USA	NIYOGIChlamyReseqP6	H4	2016-06-29	Dry Ice Intact	Pass			2016-07-06	10	100	19	71		Y			Illumina Regular Fragment, 475bp	Illumina Regular Fragment, 600bp, Plates	BCAOS	Illumina Regular Fragment, 600bp, Plates					0	Fail
2004	Functional genomics of photosynthesis in Chlamydomonas, JGI‚Äôs flagship alga	Niyogi, Kris	CSP	1098302	Chlamydomonas reinhardtii 4A+ CAL014.01.29 Resequencing	1098402	Chlamydomonas reinhardtii 4A+ CAL014.01.29 Resequencing	Algal Resequencing, Isolate	Plant	Complete	2016-09-20	Barry, Kerrie	118491	BAR1980A2	27-16228	CAL014_01_29		Guan, Katharine	katharine.guan@gmail.com	DNA	liquid culture	Berkeley, California, USA	NIYOGIChlamyReseqP6	E4	2016-06-29	Dry Ice Intact	Pass			2016-07-06	10	100	62	86		Y			Illumina Regular Fragment, 475bp	Illumina Regular Fragment, 600bp, Plates	BCAOT	Illumina Regular Fragment, 600bp, Plates					0	Fail
2004	Functional genomics of photosynthesis in Chlamydomonas, JGI‚Äôs flagship alga	Niyogi, Kris	CSP	1112637	Chlamydomonas reinhardtii CAL014_01_42 Resequencing	1112747	Chlamydomonas reinhardtii CAL014_01_42 Resequencing	Algal Resequencing, Isolate	Plant	Complete	2016-09-20	Barry, Kerrie	118424	BAR2992A1	27-16228	CAL014_01_42		Guan, Katharine	katharine.guan@gmail.com	DNA	liquid culture	Berkeley, California, USA	NIYOGIChlamyReseqP6	B1	2016-06-29	Dry Ice Intact	Pass			2016-07-06	10	100	20	74		Y			Illumina Regular Fragment, 475bp	Illumina Regular Fragment, 600bp, Plates	BCAOU	Illumina Regular Fragment, 600bp, Plates					0	Fail
2004	Functional genomics of photosynthesis in Chlamydomonas, JGI‚Äôs flagship alga	Niyogi, Kris	CSP	1112691	Chlamydomonas reinhardtii CAL024_01_04 Resequencing	1112774	Chlamydomonas reinhardtii CAL024_01_04 Resequencing	Algal Resequencing, Isolate	Plant	Complete	2016-09-20	Barry, Kerrie	118451	BAR2963A1	27-16228	CAL024_01_04		Guan, Katharine	katharine.guan@gmail.com	DNA	liquid culture	Berkeley, California, USA	NIYOGIChlamyReseqP6	G4	2016-06-29	Dry Ice Intact	Pass			2016-07-06	10	100	21	71		Y			Illumina Regular Fragment, 475bp	Illumina Regular Fragment, 600bp, Plates	BCAOW	Illumina Regular Fragment, 600bp, Plates					0	Fail
2004	Functional genomics of photosynthesis in Chlamydomonas, JGI‚Äôs flagship alga	Niyogi, Kris	CSP	1112745	Chlamydomonas reinhardtii CAL028_01_16 Resequencing	1112801	Chlamydomonas reinhardtii CAL028_01_16 Resequencing	Algal Resequencing, Isolate	Plant	Complete	2016-09-20	Barry, Kerrie	118478	BAR2946A1	27-16228	CAL028_01_16		Guan, Katharine	katharine.guan@gmail.com	DNA	liquid culture	Berkeley, California, USA	NIYOGIChlamyReseqP6	F9	2016-06-29	Dry Ice Intact	Pass			2016-07-06	10	100	111	88		Y			Illumina Regular Fragment, 475bp	Illumina Regular Fragment, 600bp, Plates	BCAOX	Illumina Regular Fragment, 600bp, Plates					0	Fail
2004	Functional genomics of photosynthesis in Chlamydomonas, JGI‚Äôs flagship alga	Niyogi, Kris	CSP	1094317	Chlamydomonas reinhardtii 4A+ CAL007.03.34 Resequencing	1094466	Chlamydomonas reinhardtii 4A+ CAL007.03.34 Resequencing	Algal Resequencing, Isolate	Plant	Complete	2016-09-20	Barry, Kerrie	118490	BAR1988A2	27-16228	CAL007_03_34		Guan, Katharine	katharine.guan@gmail.com	DNA	liquid culture	Berkeley, California, USA	NIYOGIChlamyReseqP6	D7	2016-06-29	Dry Ice Intact	Pass			2016-07-06	10	100	18	72		Y			Illumina Regular Fragment, 475bp	Illumina Regular Fragment, 600bp, Plates	BCAOY	Illumina Regular Fragment, 600bp, Plates					0	Fail
2004	Functional genomics of photosynthesis in Chlamydomonas, JGI‚Äôs flagship alga	Niyogi, Kris	CSP	1112689	Chlamydomonas reinhardtii CAL018_01_32 Resequencing	1112773	Chlamydomonas reinhardtii CAL018_01_32 Resequencing	Algal Resequencing, Isolate	Plant	Complete	2016-09-20	Barry, Kerrie	118450	BAR2976A1	27-16228	CAL018_01_32		Guan, Katharine	katharine.guan@gmail.com	DNA	liquid culture	Berkeley, California, USA	NIYOGIChlamyReseqP6	F4	2016-06-29	Dry Ice Intact	Pass			2016-07-06	10	100	6	34		Y			Illumina Regular Fragment, 475bp	Illumina Regular Fragment, 600bp, Plates	BCAOZ	Illumina Regular Fragment, 600bp, Plates					0	Fail
2004	Functional genomics of photosynthesis in Chlamydomonas, JGI‚Äôs flagship alga	Niyogi, Kris	CSP	1112743	Chlamydomonas reinhardtii CAL026_02_21 Resequencing	1112800	Chlamydomonas reinhardtii CAL026_02_21 Resequencing	Algal Resequencing, Isolate	Plant	Complete	2016-09-20	Barry, Kerrie	118477	BAR2988A1	27-16228	CAL026_02_21		Guan, Katharine	katharine.guan@gmail.com	DNA	liquid culture	Berkeley, California, USA	NIYOGIChlamyReseqP6	B9	2016-06-29	Dry Ice Intact	Pass			2016-07-06	10	100	41	84		Y			Illumina Regular Fragment, 475bp	Illumina Regular Fragment, 600bp, Plates	BCAPA	Illumina Regular Fragment, 600bp, Plates					0	Fail
2004	Functional genomics of photosynthesis in Chlamydomonas, JGI‚Äôs flagship alga	Niyogi, Kris	CSP	1094301	Chlamydomonas reinhardtii 4A+ CAL026.04.26 Resequencing	1094458	Chlamydomonas reinhardtii 4A+ CAL026.04.26 Resequencing	Algal Resequencing, Isolate	Plant	Complete	2016-09-20	Barry, Kerrie	118489	BAR1987A2	27-16228	CAL026_04_26		Guan, Katharine	katharine.guan@gmail.com	DNA	liquid culture	Berkeley, California, USA	NIYOGIChlamyReseqP6	D9	2016-06-29	Dry Ice Intact	Pass			2016-07-06	10	100	46	85		Y			Illumina Regular Fragment, 475bp	Illumina Regular Fragment, 600bp, Plates	BCAPB	Illumina Regular Fragment, 600bp, Plates					0	Fail
2004	Functional genomics of photosynthesis in Chlamydomonas, JGI‚Äôs flagship alga	Niyogi, Kris	CSP	1112687	Chlamydomonas reinhardtii CAL017_01_38 Resequencing	1112772	Chlamydomonas reinhardtii CAL017_01_38 Resequencing	Algal Resequencing, Isolate	Plant	Complete	2016-09-20	Barry, Kerrie	118449	BAR2997A1	27-16228	CAL017_01_38		Guan, Katharine	katharine.guan@gmail.com	DNA	liquid culture	Berkeley, California, USA	NIYOGIChlamyReseqP6	D4	2016-06-29	Dry Ice Intact	Pass			2016-07-06	10	100	12	62		Y			Illumina Regular Fragment, 475bp	Illumina Regular Fragment, 600bp, Plates	BCAPC	Illumina Regular Fragment, 600bp, Plates					0	Fail
2004	Functional genomics of photosynthesis in Chlamydomonas, JGI‚Äôs flagship alga	Niyogi, Kris	CSP	1112741	Chlamydomonas reinhardtii CAL026_02_02 Resequencing	1112799	Chlamydomonas reinhardtii CAL026_02_02 Resequencing	Algal Resequencing, Isolate	Plant	Complete	2016-09-20	Barry, Kerrie	118476	BAR2966A1	27-16228	CAL026_02_02		Guan, Katharine	katharine.guan@gmail.com	DNA	liquid culture	Berkeley, California, USA	NIYOGIChlamyReseqP6	H8	2016-06-29	Dry Ice Intact	Pass			2016-07-06	10	100	40	82		Y			Illumina Regular Fragment, 475bp	Illumina Regular Fragment, 600bp, Plates	BCAPG	Illumina Regular Fragment, 600bp, Plates					0	Fail
2004	Functional genomics of photosynthesis in Chlamydomonas, JGI‚Äôs flagship alga	Niyogi, Kris	CSP	1094299	Chlamydomonas reinhardtii 4A+ CAL026.04.11 Resequencing	1094457	Chlamydomonas reinhardtii 4A+ CAL026.04.11 Resequencing	Algal Resequencing, Isolate	Plant	Complete	2016-09-20	Barry, Kerrie	118488	BAR1986A2	27-16228	CAL026_04_11		Guan, Katharine	katharine.guan@gmail.com	DNA	liquid culture	Berkeley, California, USA	NIYOGIChlamyReseqP6	C9	2016-06-29	Dry Ice Intact	Pass			2016-07-06	10	100	24	77		Y			Illumina Regular Fragment, 475bp	Illumina Regular Fragment, 600bp, Plates	BCAPH	Illumina Regular Fragment, 600bp, Plates					0	Fail
2004	Functional genomics of photosynthesis in Chlamydomonas, JGI‚Äôs flagship alga	Niyogi, Kris	CSP	1112685	Chlamydomonas reinhardtii CAL017_01_37 Resequencing	1112771	Chlamydomonas reinhardtii CAL017_01_37 Resequencing	Algal Resequencing, Isolate	Plant	Complete	2016-09-20	Barry, Kerrie	118448	BAR2952A1	27-16228	CAL017_01_37		Guan, Katharine	katharine.guan@gmail.com	DNA	liquid culture	Berkeley, California, USA	NIYOGIChlamyReseqP6	C4	2016-06-29	Dry Ice Intact	Pass			2016-07-06	10	100	32	82		Y			Illumina Regular Fragment, 475bp	Illumina Regular Fragment, 600bp, Plates	BCAPN	Illumina Regular Fragment, 600bp, Plates					0	Fail
2004	Functional genomics of photosynthesis in Chlamydomonas, JGI‚Äôs flagship alga	Niyogi, Kris	CSP	1112705	Chlamydomonas reinhardtii CAL024_01_34 Resequencing	1112781	Chlamydomonas reinhardtii CAL024_01_34 Resequencing	Algal Resequencing, Isolate	Plant	Complete	2016-09-20	Barry, Kerrie	118458	BAR2953A1	27-16228	CAL024_01_34		Guan, Katharine	katharine.guan@gmail.com	DNA	liquid culture	Berkeley, California, USA	NIYOGIChlamyReseqP6	F5	2016-06-29	Dry Ice Intact	Pass			2016-07-06	10	100	15	67		Y			Illumina Regular Fragment, 475bp	Illumina Regular Fragment, 600bp, Plates	BCAPO	Illumina Regular Fragment, 600bp, Plates					0	Fail
2004	Functional genomics of photosynthesis in Chlamydomonas, JGI‚Äôs flagship alga	Niyogi, Kris	CSP	1100326	Chlamydomonas reinhardtii CAL029_02_23 Resequencing	1100508	Chlamydomonas reinhardtii CAL029_02_23 Resequencing	Algal Resequencing, Isolate	Plant	Complete	2016-09-20	Barry, Kerrie	118497	BAR2009A2	27-16228	CAL029_02_23 redo		Guan, Katharine	katharine.guan@gmail.com	DNA	liquid culture	Berkeley, California, USA	NIYOGIChlamyReseqP6	D10	2016-06-29	Dry Ice Intact	Pass			2016-07-06	10	100	27	78		Y			Illumina Regular Fragment, 475bp	Illumina Regular Fragment, 600bp, Plates	BCAPP	Illumina Regular Fragment, 600bp, Plates					0	Fail
2004	Functional genomics of photosynthesis in Chlamydomonas, JGI‚Äôs flagship alga	Niyogi, Kris	CSP	1112703	Chlamydomonas reinhardtii CAL024_01_31 Resequencing	1112780	Chlamydomonas reinhardtii CAL024_01_31 Resequencing	Algal Resequencing, Isolate	Plant	Complete	2016-09-20	Barry, Kerrie	118457	BAR2989A1	27-16228	CAL024_01_31		Guan, Katharine	katharine.guan@gmail.com	DNA	liquid culture	Berkeley, California, USA	NIYOGIChlamyReseqP6	E5	2016-06-29	Dry Ice Intact	Pass			2016-07-06	10	100	51	84		Y			Illumina Regular Fragment, 475bp	Illumina Regular Fragment, 600bp, Plates	BCAPS	Illumina Regular Fragment, 600bp, Plates					0	Fail
2004	Functional genomics of photosynthesis in Chlamydomonas, JGI‚Äôs flagship alga	Niyogi, Kris	CSP	1112701	Chlamydomonas reinhardtii CAL024_01_25 Resequencing	1112779	Chlamydomonas reinhardtii CAL024_01_25 Resequencing	Algal Resequencing, Isolate	Plant	Complete	2016-09-20	Barry, Kerrie	118456	BAR2968A1	27-16228	CAL024_01_25		Guan, Katharine	katharine.guan@gmail.com	DNA	liquid culture	Berkeley, California, USA	NIYOGIChlamyReseqP6	D5	2016-06-29	Dry Ice Intact	Pass			2016-07-06	10	100	40	83		Y			Illumina Regular Fragment, 475bp	Illumina Regular Fragment, 600bp, Plates	BCAPT	Illumina Regular Fragment, 600bp, Plates					0	Fail
2004	Functional genomics of photosynthesis in Chlamydomonas, JGI‚Äôs flagship alga	Niyogi, Kris	CSP	1112699	Chlamydomonas reinhardtii CAL024_01_23 Resequencing	1112778	Chlamydomonas reinhardtii CAL024_01_23 Resequencing	Algal Resequencing, Isolate	Plant	Complete	2016-09-20	Barry, Kerrie	118455	BAR2958A1	27-16228	CAL024_01_23		Guan, Katharine	katharine.guan@gmail.com	DNA	liquid culture	Berkeley, California, USA	NIYOGIChlamyReseqP6	C5	2016-06-29	Dry Ice Intact	Pass			2016-07-06	10	100	20	74		Y			Illumina Regular Fragment, 475bp	Illumina Regular Fragment, 600bp, Plates	BCAPU	Illumina Regular Fragment, 600bp, Plates					0	Fail
2004	Functional genomics of photosynthesis in Chlamydomonas, JGI‚Äôs flagship alga	Niyogi, Kris	CSP	1100346	Chlamydomonas reinhardtii CAL029_03_18 Resequencing	1100518	Chlamydomonas reinhardtii CAL029_03_18 Resequencing	Algal Resequencing, Isolate	Plant	Complete	2016-09-20	Barry, Kerrie	118505	BAR2013A2	27-16228	CAL029_03_18 redo		Guan, Katharine	katharine.guan@gmail.com	DNA	liquid culture	Berkeley, California, USA	NIYOGIChlamyReseqP6	D11	2016-06-29	Dry Ice Intact	Pass			2016-07-06	10	100	31	80		Y			Illumina Regular Fragment, 475bp	Illumina Regular Fragment, 600bp, Plates	BCAPW	Illumina Regular Fragment, 600bp, Plates					0	Fail
2004	Functional genomics of photosynthesis in Chlamydomonas, JGI‚Äôs flagship alga	Niyogi, Kris	CSP	1100344	Chlamydomonas reinhardtii CAL029_03_15 Resequencing	1100517	Chlamydomonas reinhardtii CAL029_03_15 Resequencing	Algal Resequencing, Isolate	Plant	Complete	2016-09-20	Barry, Kerrie	118504	BAR2018A2	27-16228	CAL029_03_15 redo		Guan, Katharine	katharine.guan@gmail.com	DNA	liquid culture	Berkeley, California, USA	NIYOGIChlamyReseqP6	C11	2016-06-29	Dry Ice Intact	Pass			2016-07-06	10	100	29	81		Y			Illumina Regular Fragment, 475bp	Illumina Regular Fragment, 600bp, Plates	BCAPX	Illumina Regular Fragment, 600bp, Plates					0	Fail
2004	Functional genomics of photosynthesis in Chlamydomonas, JGI‚Äôs flagship alga	Niyogi, Kris	CSP	1112717	Chlamydomonas reinhardtii CAL026_04_25 Resequencing	1112787	Chlamydomonas reinhardtii CAL026_04_25 Resequencing	Algal Resequencing, Isolate	Plant	Complete	2016-09-20	Barry, Kerrie	118464	BAR2961A1	27-16228	CAL026_04_25		Guan, Katharine	katharine.guan@gmail.com	DNA	liquid culture	Berkeley, California, USA	NIYOGIChlamyReseqP6	D6	2016-06-29	Dry Ice Intact	Pass			2016-07-06	10	100	28	77		Y			Illumina Regular Fragment, 475bp	Illumina Regular Fragment, 600bp, Plates	BCAPY	Illumina Regular Fragment, 600bp, Plates					0	Fail
2004	Functional genomics of photosynthesis in Chlamydomonas, JGI‚Äôs flagship alga	Niyogi, Kris	CSP	1100342	Chlamydomonas reinhardtii CAL029_03_08 Resequencing	1100516	Chlamydomonas reinhardtii CAL029_03_08 Resequencing	Algal Resequencing, Isolate	Plant	Complete	2016-09-20	Barry, Kerrie	118503	BAR2043A2	27-16228	CAL029_03_08 redo		Guan, Katharine	katharine.guan@gmail.com	DNA	liquid culture	Berkeley, California, USA	NIYOGIChlamyReseqP6	B11	2016-06-29	Dry Ice Intact	Pass			2016-07-06	10	100	2	0		Y			Illumina Regular Fragment, 475bp	Illumina Regular Fragment, 600bp, Plates	BCAPZ	Illumina Regular Fragment, 600bp, Plates					0	Fail
2004	Functional genomics of photosynthesis in Chlamydomonas, JGI‚Äôs flagship alga	Niyogi, Kris	CSP	1112639	Chlamydomonas reinhardtii CAL014_01_45 Resequencing	1112748	Chlamydomonas reinhardtii CAL014_01_45 Resequencing	Algal Resequencing, Isolate	Plant	Complete	2016-09-20	Barry, Kerrie	118425	BAR2983A1	27-16228	CAL014_01_45		Guan, Katharine	katharine.guan@gmail.com	DNA	liquid culture	Berkeley, California, USA	NIYOGIChlamyReseqP6	C1	2016-06-29	Dry Ice Intact	Pass			2016-07-06	10	100	22	77		Y			Illumina Regular Fragment, 475bp	Illumina Regular Fragment, 600bp, Plates	BCASA	Illumina Regular Fragment, 600bp, Plates					0	Fail
2004	Functional genomics of photosynthesis in Chlamydomonas, JGI‚Äôs flagship alga	Niyogi, Kris	CSP	1112715	Chlamydomonas reinhardtii CAL026_03_37 Resequencing	1112786	Chlamydomonas reinhardtii CAL026_03_37 Resequencing	Algal Resequencing, Isolate	Plant	Complete	2016-09-20	Barry, Kerrie	118463	BAR2975A1	27-16228	CAL026_03_37		Guan, Katharine	katharine.guan@gmail.com	DNA	liquid culture	Berkeley, California, USA	NIYOGIChlamyReseqP6	C6	2016-06-29	Dry Ice Intact	Pass			2016-07-06	10	100	48	85		Y			Illumina Regular Fragment, 475bp	Illumina Regular Fragment, 600bp, Plates	BCASB	Illumina Regular Fragment, 600bp, Plates					0	Fail
2004	Functional genomics of photosynthesis in Chlamydomonas, JGI‚Äôs flagship alga	Niyogi, Kris	CSP	1100336	Chlamydomonas reinhardtii CAL029_02_48 Resequencing	1100513	Chlamydomonas reinhardtii CAL029_02_48 Resequencing	Algal Resequencing, Isolate	Plant	Complete	2016-09-20	Barry, Kerrie	118502	BAR2012A2	27-16228	CAL029_02_48 redo		Guan, Katharine	katharine.guan@gmail.com	DNA	liquid culture	Berkeley, California, USA	NIYOGIChlamyReseqP6	A11	2016-06-29	Dry Ice Intact	Pass			2016-07-06	10	100	24	78		Y			Illumina Regular Fragment, 475bp	Illumina Regular Fragment, 600bp, Plates	BCASC	Illumina Regular Fragment, 600bp, Plates					0	Fail
2004	Functional genomics of photosynthesis in Chlamydomonas, JGI‚Äôs flagship alga	Niyogi, Kris	CSP	1112713	Chlamydomonas reinhardtii CAL026_02_08 Resequencing	1112785	Chlamydomonas reinhardtii CAL026_02_08 Resequencing	Algal Resequencing, Isolate	Plant	Complete	2016-09-20	Barry, Kerrie	118462	BAR2949A1	27-16228	CAL026_02_08		Guan, Katharine	katharine.guan@gmail.com	DNA	liquid culture	Berkeley, California, USA	NIYOGIChlamyReseqP6	B6	2016-06-29	Dry Ice Intact	Pass			2016-07-06	10	100	23	77		Y			Illumina Regular Fragment, 475bp	Illumina Regular Fragment, 600bp, Plates	BCASG	Illumina Regular Fragment, 600bp, Plates					0	Fail
2004	Functional genomics of photosynthesis in Chlamydomonas, JGI‚Äôs flagship alga	Niyogi, Kris	CSP	1100334	Chlamydomonas reinhardtii CAL029_02_32 Resequencing	1100512	Chlamydomonas reinhardtii CAL029_02_32 Resequencing	Algal Resequencing, Isolate	Plant	Complete	2016-09-20	Barry, Kerrie	118501	BAR2011A2	27-16228	CAL029_02_32 redo		Guan, Katharine	katharine.guan@gmail.com	DNA	liquid culture	Berkeley, California, USA	NIYOGIChlamyReseqP6	H10	2016-06-29	Dry Ice Intact	Pass			2016-07-06	10	100	32	79		Y			Illumina Regular Fragment, 475bp	Illumina Regular Fragment, 600bp, Plates	BCASH	Illumina Regular Fragment, 600bp, Plates					0	Fail
2004	Functional genomics of photosynthesis in Chlamydomonas, JGI‚Äôs flagship alga	Niyogi, Kris	CSP	1112711	Chlamydomonas reinhardtii CAL025_01_23 Resequencing	1112784	Chlamydomonas reinhardtii CAL025_01_23 Resequencing	Algal Resequencing, Isolate	Plant	Complete	2016-09-20	Barry, Kerrie	118461	BAR2987A1	27-16228	CAL025_01_23		Guan, Katharine	katharine.guan@gmail.com	DNA	liquid culture	Berkeley, California, USA	NIYOGIChlamyReseqP6	A6	2016-06-29	Dry Ice Intact	Pass			2016-07-06	10	100	14	65		Y			Illumina Regular Fragment, 475bp	Illumina Regular Fragment, 600bp, Plates	BCASN	Illumina Regular Fragment, 600bp, Plates					0	Fail
2004	Functional genomics of photosynthesis in Chlamydomonas, JGI‚Äôs flagship alga	Niyogi, Kris	CSP	1100332	Chlamydomonas reinhardtii CAL029_02_30 Resequencing	1100511	Chlamydomonas reinhardtii CAL029_02_30 Resequencing	Algal Resequencing, Isolate	Plant	Complete	2016-09-20	Barry, Kerrie	118500	BAR2017A2	27-16228	CAL029_02_30 redo		Guan, Katharine	katharine.guan@gmail.com	DNA	liquid culture	Berkeley, California, USA	NIYOGIChlamyReseqP6	G10	2016-06-29	Dry Ice Intact	Pass			2016-07-06	10	100	34	81		Y			Illumina Regular Fragment, 475bp	Illumina Regular Fragment, 600bp, Plates	BCASO	Illumina Regular Fragment, 600bp, Plates					0	Fail
2004	Functional genomics of photosynthesis in Chlamydomonas, JGI‚Äôs flagship alga	Niyogi, Kris	CSP	1112709	Chlamydomonas reinhardtii CAL025_01_03 Resequencing	1112783	Chlamydomonas reinhardtii CAL025_01_03 Resequencing	Algal Resequencing, Isolate	Plant	Complete	2016-09-20	Barry, Kerrie	118460	BAR2974A1	27-16228	CAL025_01_03		Guan, Katharine	katharine.guan@gmail.com	DNA	liquid culture	Berkeley, California, USA	NIYOGIChlamyReseqP6	H5	2016-06-29	Dry Ice Intact	Pass			2016-07-06	10	100	24	76		Y			Illumina Regular Fragment, 475bp	Illumina Regular Fragment, 600bp, Plates	BCASP	Illumina Regular Fragment, 600bp, Plates					0	Fail
2004	Functional genomics of photosynthesis in Chlamydomonas, JGI‚Äôs flagship alga	Niyogi, Kris	CSP	1100330	Chlamydomonas reinhardtii CAL029_02_26 Resequencing	1100510	Chlamydomonas reinhardtii CAL029_02_26 Resequencing	Algal Resequencing, Isolate	Plant	Complete	2016-09-20	Barry, Kerrie	118499	BAR2016A2	27-16228	CAL029_02_26 redo		Guan, Katharine	katharine.guan@gmail.com	DNA	liquid culture	Berkeley, California, USA	NIYOGIChlamyReseqP6	F10	2016-06-29	Dry Ice Intact	Pass			2016-07-06	10	100	39	83		Y			Illumina Regular Fragment, 475bp	Illumina Regular Fragment, 600bp, Plates	BCASS	Illumina Regular Fragment, 600bp, Plates					0	Fail
2004	Functional genomics of photosynthesis in Chlamydomonas, JGI‚Äôs flagship alga	Niyogi, Kris	CSP	1112707	Chlamydomonas reinhardtii CAL024_01_45 Resequencing	1112782	Chlamydomonas reinhardtii CAL024_01_45 Resequencing	Algal Resequencing, Isolate	Plant	Complete	2016-09-20	Barry, Kerrie	118459	BAR2972A1	27-16228	CAL024_01_45		Guan, Katharine	katharine.guan@gmail.com	DNA	liquid culture	Berkeley, California, USA	NIYOGIChlamyReseqP6	G5	2016-06-29	Dry Ice Intact	Pass			2016-07-06	10	100	33	80		Y			Illumina Regular Fragment, 475bp	Illumina Regular Fragment, 600bp, Plates	BCAST	Illumina Regular Fragment, 600bp, Plates					0	Fail
2004	Functional genomics of photosynthesis in Chlamydomonas, JGI‚Äôs flagship alga	Niyogi, Kris	CSP	1100328	Chlamydomonas reinhardtii CAL029_02_25 Resequencing	1100509	Chlamydomonas reinhardtii CAL029_02_25 Resequencing	Algal Resequencing, Isolate	Plant	Complete	2016-09-20	Barry, Kerrie	118498	BAR2010A2	27-16228	CAL029_02_25 redo		Guan, Katharine	katharine.guan@gmail.com	DNA	liquid culture	Berkeley, California, USA	NIYOGIChlamyReseqP6	E10	2016-06-29	Dry Ice Intact	Pass			2016-07-06	10	100	24	77		Y			Illumina Regular Fragment, 475bp	Illumina Regular Fragment, 600bp, Plates	BCASU	Illumina Regular Fragment, 600bp, Plates					0	Fail
2004	Functional genomics of photosynthesis in Chlamydomonas, JGI‚Äôs flagship alga	Niyogi, Kris	CSP	1100324	Chlamydomonas reinhardtii CAL029_02_22 Resequencing	1100507	Chlamydomonas reinhardtii CAL029_02_22 Resequencing	Algal Resequencing, Isolate	Plant	Complete	2016-09-20	Barry, Kerrie	118496	BAR2008A2	27-16228	CAL029_02_22 redo		Guan, Katharine	katharine.guan@gmail.com	DNA	liquid culture	Berkeley, California, USA	NIYOGIChlamyReseqP6	C10	2016-06-29	Dry Ice Intact	Pass			2016-07-06	10	100	42	84		Y			Illumina Regular Fragment, 475bp	Illumina Regular Fragment, 600bp, Plates	BCASW	Illumina Regular Fragment, 600bp, Plates					0	Fail
2004	Functional genomics of photosynthesis in Chlamydomonas, JGI‚Äôs flagship alga	Niyogi, Kris	CSP	1100320	Chlamydomonas reinhardtii CAL029_02_16 Resequencing	1100505	Chlamydomonas reinhardtii CAL029_02_16 Resequencing	Algal Resequencing, Isolate	Plant	Complete	2016-09-20	Barry, Kerrie	118495	BAR2007A2	27-16228	CAL029_02_16 redo		Guan, Katharine	katharine.guan@gmail.com	DNA	liquid culture	Berkeley, California, USA	NIYOGIChlamyReseqP6	B10	2016-06-29	Dry Ice Intact	Pass			2016-07-06	10	100	8	49		Y			Illumina Regular Fragment, 475bp	Illumina Regular Fragment, 600bp, Plates	BCASX	Illumina Regular Fragment, 600bp, Plates					0	Fail
2004	Functional genomics of photosynthesis in Chlamydomonas, JGI‚Äôs flagship alga	Niyogi, Kris	CSP	1112727	Chlamydomonas reinhardtii CAL007_03_32 Resequencing	1112792	Chlamydomonas reinhardtii CAL007_03_32 Resequencing	Algal Resequencing, Isolate	Plant	Complete	2016-09-20	Barry, Kerrie	118469	BAR3000A1	27-16228	CAL007_03_32		Guan, Katharine	katharine.guan@gmail.com	DNA	liquid culture	Berkeley, California, USA	NIYOGIChlamyReseqP6	C7	2016-06-29	Dry Ice Intact	Pass			2016-07-06	10	100	79	87		Y			Illumina Regular Fragment, 475bp	Illumina Regular Fragment, 600bp, Plates	BCASY	Illumina Regular Fragment, 600bp, Plates					0	Fail
2004	Functional genomics of photosynthesis in Chlamydomonas, JGI‚Äôs flagship alga	Niyogi, Kris	CSP	1100352	Chlamydomonas reinhardtii CAL029_03_36 Resequencing	1100521	Chlamydomonas reinhardtii CAL029_03_36 Resequencing	Algal Resequencing, Isolate	Plant	Complete	2016-09-20	Barry, Kerrie	118508	BAR2020A2	27-16228	CAL029_03_36 redo		Guan, Katharine	katharine.guan@gmail.com	DNA	liquid culture	Berkeley, California, USA	NIYOGIChlamyReseqP6	G11	2016-06-29	Dry Ice Intact	Pass			2016-07-06	10	100	43	83		Y			Illumina Regular Fragment, 475bp	Illumina Regular Fragment, 600bp, Plates	BCASZ	Illumina Regular Fragment, 600bp, Plates					0	Fail
2004	Functional genomics of photosynthesis in Chlamydomonas, JGI‚Äôs flagship alga	Niyogi, Kris	CSP	1112725	Chlamydomonas reinhardtii CAL026_04_38 Resequencing	1112791	Chlamydomonas reinhardtii CAL026_04_38 Resequencing	Algal Resequencing, Isolate	Plant	Complete	2016-09-20	Barry, Kerrie	118468	BAR2947A1	27-16228	CAL026_04_38		Guan, Katharine	katharine.guan@gmail.com	DNA	liquid culture	Berkeley, California, USA	NIYOGIChlamyReseqP6	H6	2016-06-29	Dry Ice Intact	Pass			2016-07-06	10	100	39	83		Y			Illumina Regular Fragment, 475bp	Illumina Regular Fragment, 600bp, Plates	BCATA	Illumina Regular Fragment, 600bp, Plates					0	Fail
2004	Functional genomics of photosynthesis in Chlamydomonas, JGI‚Äôs flagship alga	Niyogi, Kris	CSP	1100350	Chlamydomonas reinhardtii CAL029_03_32 Resequencing	1100520	Chlamydomonas reinhardtii CAL029_03_32 Resequencing	Algal Resequencing, Isolate	Plant	Complete	2016-09-20	Barry, Kerrie	118507	BAR2014A2	27-16228	CAL029_03_32 redo		Guan, Katharine	katharine.guan@gmail.com	DNA	liquid culture	Berkeley, California, USA	NIYOGIChlamyReseqP6	F11	2016-06-29	Dry Ice Intact	Pass			2016-07-06	10	100	74	87		Y			Illumina Regular Fragment, 475bp	Illumina Regular Fragment, 600bp, Plates	BCATB	Illumina Regular Fragment, 600bp, Plates					0	Fail
2004	Functional genomics of photosynthesis in Chlamydomonas, JGI‚Äôs flagship alga	Niyogi, Kris	CSP	1112723	Chlamydomonas reinhardtii CAL026_04_35 Resequencing	1112790	Chlamydomonas reinhardtii CAL026_04_35 Resequencing	Algal Resequencing, Isolate	Plant	Complete	2016-09-20	Barry, Kerrie	118467	BAR2964A1	27-16228	CAL026_04_35		Guan, Katharine	katharine.guan@gmail.com	DNA	liquid culture	Berkeley, California, USA	NIYOGIChlamyReseqP6	G6	2016-06-29	Dry Ice Intact	Pass			2016-07-06	10	100	35	81		Y			Illumina Regular Fragment, 475bp	Illumina Regular Fragment, 600bp, Plates	BCATC	Illumina Regular Fragment, 600bp, Plates					0	Fail
2004	Functional genomics of photosynthesis in Chlamydomonas, JGI‚Äôs flagship alga	Niyogi, Kris	CSP	1112721	Chlamydomonas reinhardtii CAL026_04_29 Resequencing	1112789	Chlamydomonas reinhardtii CAL026_04_29 Resequencing	Algal Resequencing, Isolate	Plant	Complete	2016-09-20	Barry, Kerrie	118466	BAR2993A1	27-16228	CAL026_04_29		Guan, Katharine	katharine.guan@gmail.com	DNA	liquid culture	Berkeley, California, USA	NIYOGIChlamyReseqP6	F6	2016-06-29	Dry Ice Intact	Pass			2016-07-06	10	100	80	87		Y			Illumina Regular Fragment, 475bp	Illumina Regular Fragment, 600bp, Plates	BCATG	Illumina Regular Fragment, 600bp, Plates					0	Fail
2004	Functional genomics of photosynthesis in Chlamydomonas, JGI‚Äôs flagship alga	Niyogi, Kris	CSP	1112719	Chlamydomonas reinhardtii CAL026_04_27 Resequencing	1112788	Chlamydomonas reinhardtii CAL026_04_27 Resequencing	Algal Resequencing, Isolate	Plant	Complete	2016-09-20	Barry, Kerrie	118465	BAR2954A1	27-16228	CAL026_04_27		Guan, Katharine	katharine.guan@gmail.com	DNA	liquid culture	Berkeley, California, USA	NIYOGIChlamyReseqP6	E6	2016-06-29	Dry Ice Intact	Pass			2016-07-06	10	100	56	85		Y			Illumina Regular Fragment, 475bp	Illumina Regular Fragment, 600bp, Plates	BCATH	Illumina Regular Fragment, 600bp, Plates					0	Fail
2004	Functional genomics of photosynthesis in Chlamydomonas, JGI‚Äôs flagship alga	Niyogi, Kris	CSP	1112655	Chlamydomonas reinhardtii CAL015_01_07 Resequencing	1112756	Chlamydomonas reinhardtii CAL015_01_07 Resequencing	Algal Resequencing, Isolate	Plant	Complete	2016-09-20	Barry, Kerrie	118433	BAR2950A1	27-16228	CAL015_01_07		Guan, Katharine	katharine.guan@gmail.com	DNA	liquid culture	Berkeley, California, USA	NIYOGIChlamyReseqP6	D2	2016-06-29	Dry Ice Intact	Pass			2016-07-06	10	100	18	72		Y			Illumina Regular Fragment, 475bp	Illumina Regular Fragment, 600bp, Plates	BCATN	Illumina Regular Fragment, 600bp, Plates					0	Fail
2004	Functional genomics of photosynthesis in Chlamydomonas, JGI‚Äôs flagship alga	Niyogi, Kris	CSP	1112653	Chlamydomonas reinhardtii CAL015_01_06 Resequencing	1112755	Chlamydomonas reinhardtii CAL015_01_06 Resequencing	Algal Resequencing, Isolate	Plant	Complete	2016-09-20	Barry, Kerrie	118432	BAR2965A1	27-16228	CAL015_01_06		Guan, Katharine	katharine.guan@gmail.com	DNA	liquid culture	Berkeley, California, USA	NIYOGIChlamyReseqP6	C2	2016-06-29	Dry Ice Intact	Pass			2016-07-06	10	100	9	53		Y			Illumina Regular Fragment, 475bp	Illumina Regular Fragment, 600bp, Plates	BCATO	Illumina Regular Fragment, 600bp, Plates					0	Fail
2004	Functional genomics of photosynthesis in Chlamydomonas, JGI‚Äôs flagship alga	Niyogi, Kris	CSP	1100414	Chlamydomonas reinhardtii CAL032_01_42 Resequencing	1100552	Chlamydomonas reinhardtii CAL032_01_42 Resequencing	Algal Resequencing, Isolate	Plant	Complete	2016-09-20	Barry, Kerrie	118515	BAR2024A2	27-16228	CAL032_01_42 redo		Guan, Katharine	katharine.guan@gmail.com	DNA	liquid culture	Berkeley, California, USA	NIYOGIChlamyReseqP6	G12	2016-06-29	Dry Ice Intact	Pass			2016-07-06	10	100	44	82		Y			Illumina Regular Fragment, 475bp	Illumina Regular Fragment, 600bp, Plates	BCATP	Illumina Regular Fragment, 600bp, Plates					0	Fail
2004	Functional genomics of photosynthesis in Chlamydomonas, JGI‚Äôs flagship alga	Niyogi, Kris	CSP	1112281	Chlamydomonas reinhardtii 4A+ CAL014_01_42 Resequencing	1112373	Chlamydomonas reinhardtii 4A+ CAL014_01_42 Resequencing	Algal Resequencing, Isolate	Plant	Awaiting Collaborator Metadata	2016-06-06	Barry, Kerrie	117910					Guan, Katharine	katharine.guan@gmail.com	DNA																			Illumina Regular Fragment, 500bp
2004	Functional genomics of photosynthesis in Chlamydomonas, JGI‚Äôs flagship alga	Niyogi, Kris	CSP	1112283	Chlamydomonas reinhardtii 4A+ CAL014_01_45 Resequencing	1112374	Chlamydomonas reinhardtii 4A+ CAL014_01_45 Resequencing	Algal Resequencing, Isolate	Plant	Awaiting Collaborator Metadata	2016-06-06	Barry, Kerrie	117911					Guan, Katharine	katharine.guan@gmail.com	DNA																			Illumina Regular Fragment, 500bp
2004	Functional genomics of photosynthesis in Chlamydomonas, JGI‚Äôs flagship alga	Niyogi, Kris	CSP	1112285	Chlamydomonas reinhardtii 4A+ CAL014_01_46 Resequencing	1112375	Chlamydomonas reinhardtii 4A+ CAL014_01_46 Resequencing	Algal Resequencing, Isolate	Plant	Awaiting Collaborator Metadata	2016-06-06	Barry, Kerrie	117912					Guan, Katharine	katharine.guan@gmail.com	DNA																			Illumina Regular Fragment, 500bp
2004	Functional genomics of photosynthesis in Chlamydomonas, JGI‚Äôs flagship alga	Niyogi, Kris	CSP	1112287	Chlamydomonas reinhardtii 4A+ CAL014_01_47 Resequencing	1112376	Chlamydomonas reinhardtii 4A+ CAL014_01_47 Resequencing	Algal Resequencing, Isolate	Plant	Awaiting Collaborator Metadata	2016-06-06	Barry, Kerrie	117913					Guan, Katharine	katharine.guan@gmail.com	DNA																			Illumina Regular Fragment, 500bp
2004	Functional genomics of photosynthesis in Chlamydomonas, JGI‚Äôs flagship alga	Niyogi, Kris	CSP	1112289	Chlamydomonas reinhardtii 4A+ CAL015_01_02 Resequencing	1112377	Chlamydomonas reinhardtii 4A+ CAL015_01_02 Resequencing	Algal Resequencing, Isolate	Plant	Awaiting Collaborator Metadata	2016-06-06	Barry, Kerrie	117914					Guan, Katharine	katharine.guan@gmail.com	DNA																			Illumina Regular Fragment, 500bp
2004	Functional genomics of photosynthesis in Chlamydomonas, JGI‚Äôs flagship alga	Niyogi, Kris	CSP	1112291	Chlamydomonas reinhardtii 4A+ CAL015_01_03 Resequencing	1112378	Chlamydomonas reinhardtii 4A+ CAL015_01_03 Resequencing	Algal Resequencing, Isolate	Plant	Awaiting Collaborator Metadata	2016-06-06	Barry, Kerrie	117915					Guan, Katharine	katharine.guan@gmail.com	DNA																			Illumina Regular Fragment, 500bp
2004	Functional genomics of photosynthesis in Chlamydomonas, JGI‚Äôs flagship alga	Niyogi, Kris	CSP	1112293	Chlamydomonas reinhardtii 4A+ CAL015_01_04 Resequencing	1112379	Chlamydomonas reinhardtii 4A+ CAL015_01_04 Resequencing	Algal Resequencing, Isolate	Plant	Awaiting Collaborator Metadata	2016-06-06	Barry, Kerrie	117916					Guan, Katharine	katharine.guan@gmail.com	DNA																			Illumina Regular Fragment, 500bp
2004	Functional genomics of photosynthesis in Chlamydomonas, JGI‚Äôs flagship alga	Niyogi, Kris	CSP	1112295	Chlamydomonas reinhardtii 4A+ CAL015_01_05 Resequencing	1112380	Chlamydomonas reinhardtii 4A+ CAL015_01_05 Resequencing	Algal Resequencing, Isolate	Plant	Awaiting Collaborator Metadata	2016-06-06	Barry, Kerrie	117917					Guan, Katharine	katharine.guan@gmail.com	DNA																			Illumina Regular Fragment, 500bp
2004	Functional genomics of photosynthesis in Chlamydomonas, JGI‚Äôs flagship alga	Niyogi, Kris	CSP	1112297	Chlamydomonas reinhardtii 4A+ CAL015_01_06 Resequencing	1112381	Chlamydomonas reinhardtii 4A+ CAL015_01_06 Resequencing	Algal Resequencing, Isolate	Plant	Awaiting Collaborator Metadata	2016-06-06	Barry, Kerrie	117918					Guan, Katharine	katharine.guan@gmail.com	DNA																			Illumina Regular Fragment, 500bp
2004	Functional genomics of photosynthesis in Chlamydomonas, JGI‚Äôs flagship alga	Niyogi, Kris	CSP	1112299	Chlamydomonas reinhardtii 4A+ CAL015_01_07 Resequencing	1112382	Chlamydomonas reinhardtii 4A+ CAL015_01_07 Resequencing	Algal Resequencing, Isolate	Plant	Awaiting Collaborator Metadata	2016-06-06	Barry, Kerrie	117919					Guan, Katharine	katharine.guan@gmail.com	DNA																			Illumina Regular Fragment, 500bp
2004	Functional genomics of photosynthesis in Chlamydomonas, JGI‚Äôs flagship alga	Niyogi, Kris	CSP	1112301	Chlamydomonas reinhardtii 4A+ CAL015_01_08 Resequencing	1112383	Chlamydomonas reinhardtii 4A+ CAL015_01_08 Resequencing	Algal Resequencing, Isolate	Plant	Awaiting Collaborator Metadata	2016-06-06	Barry, Kerrie	117920					Guan, Katharine	katharine.guan@gmail.com	DNA																			Illumina Regular Fragment, 500bp
2004	Functional genomics of photosynthesis in Chlamydomonas, JGI‚Äôs flagship alga	Niyogi, Kris	CSP	1112303	Chlamydomonas reinhardtii 4A+ CAL015_01_09 Resequencing	1112384	Chlamydomonas reinhardtii 4A+ CAL015_01_09 Resequencing	Algal Resequencing, Isolate	Plant	Awaiting Collaborator Metadata	2016-06-06	Barry, Kerrie	117921					Guan, Katharine	katharine.guan@gmail.com	DNA																			Illumina Regular Fragment, 500bp
2004	Functional genomics of photosynthesis in Chlamydomonas, JGI‚Äôs flagship alga	Niyogi, Kris	CSP	1112305	Chlamydomonas reinhardtii 4A+ CAL015_01_10 Resequencing	1112385	Chlamydomonas reinhardtii 4A+ CAL015_01_10 Resequencing	Algal Resequencing, Isolate	Plant	Awaiting Collaborator Metadata	2016-06-06	Barry, Kerrie	117922					Guan, Katharine	katharine.guan@gmail.com	DNA																			Illumina Regular Fragment, 500bp
2004	Functional genomics of photosynthesis in Chlamydomonas, JGI‚Äôs flagship alga	Niyogi, Kris	CSP	1112307	Chlamydomonas reinhardtii 4A+ CAL015_01_15 Resequencing	1112386	Chlamydomonas reinhardtii 4A+ CAL015_01_15 Resequencing	Algal Resequencing, Isolate	Plant	Awaiting Collaborator Metadata	2016-06-06	Barry, Kerrie	117923					Guan, Katharine	katharine.guan@gmail.com	DNA																			Illumina Regular Fragment, 500bp
2004	Functional genomics of photosynthesis in Chlamydomonas, JGI‚Äôs flagship alga	Niyogi, Kris	CSP	1112309	Chlamydomonas reinhardtii 4A+ CAL015_01_18 Resequencing	1112387	Chlamydomonas reinhardtii 4A+ CAL015_01_18 Resequencing	Algal Resequencing, Isolate	Plant	Awaiting Collaborator Metadata	2016-06-06	Barry, Kerrie	117924					Guan, Katharine	katharine.guan@gmail.com	DNA																			Illumina Regular Fragment, 500bp
2004	Functional genomics of photosynthesis in Chlamydomonas, JGI‚Äôs flagship alga	Niyogi, Kris	CSP	1112311	Chlamydomonas reinhardtii 4A+ CAL015_01_20 Resequencing	1112388	Chlamydomonas reinhardtii 4A+ CAL015_01_20 Resequencing	Algal Resequencing, Isolate	Plant	Awaiting Collaborator Metadata	2016-06-06	Barry, Kerrie	117925					Guan, Katharine	katharine.guan@gmail.com	DNA																			Illumina Regular Fragment, 500bp
2004	Functional genomics of photosynthesis in Chlamydomonas, JGI‚Äôs flagship alga	Niyogi, Kris	CSP	1112313	Chlamydomonas reinhardtii 4A+ CAL015_01_21 Resequencing	1112389	Chlamydomonas reinhardtii 4A+ CAL015_01_21 Resequencing	Algal Resequencing, Isolate	Plant	Awaiting Collaborator Metadata	2016-06-06	Barry, Kerrie	117926					Guan, Katharine	katharine.guan@gmail.com	DNA																			Illumina Regular Fragment, 500bp
2004	Functional genomics of photosynthesis in Chlamydomonas, JGI‚Äôs flagship alga	Niyogi, Kris	CSP	1112315	Chlamydomonas reinhardtii 4A+ CAL015_01_24 Resequencing	1112390	Chlamydomonas reinhardtii 4A+ CAL015_01_24 Resequencing	Algal Resequencing, Isolate	Plant	Awaiting Collaborator Metadata	2016-06-06	Barry, Kerrie	117927					Guan, Katharine	katharine.guan@gmail.com	DNA																			Illumina Regular Fragment, 500bp
2004	Functional genomics of photosynthesis in Chlamydomonas, JGI‚Äôs flagship alga	Niyogi, Kris	CSP	1112317	Chlamydomonas reinhardtii 4A+ CAL015_01_25 Resequencing	1112391	Chlamydomonas reinhardtii 4A+ CAL015_01_25 Resequencing	Algal Resequencing, Isolate	Plant	Awaiting Collaborator Metadata	2016-06-06	Barry, Kerrie	117928					Guan, Katharine	katharine.guan@gmail.com	DNA																			Illumina Regular Fragment, 500bp
2004	Functional genomics of photosynthesis in Chlamydomonas, JGI‚Äôs flagship alga	Niyogi, Kris	CSP	1112319	Chlamydomonas reinhardtii 4A+ CAL017_01_25 Resequencing	1112392	Chlamydomonas reinhardtii 4A+ CAL017_01_25 Resequencing	Algal Resequencing, Isolate	Plant	Awaiting Collaborator Metadata	2016-06-06	Barry, Kerrie	117929					Guan, Katharine	katharine.guan@gmail.com	DNA																			Illumina Regular Fragment, 500bp
2004	Functional genomics of photosynthesis in Chlamydomonas, JGI‚Äôs flagship alga	Niyogi, Kris	CSP	1112321	Chlamydomonas reinhardtii 4A+ CAL017_01_27 Resequencing	1112393	Chlamydomonas reinhardtii 4A+ CAL017_01_27 Resequencing	Algal Resequencing, Isolate	Plant	Awaiting Collaborator Metadata	2016-06-06	Barry, Kerrie	117930					Guan, Katharine	katharine.guan@gmail.com	DNA																			Illumina Regular Fragment, 500bp
2004	Functional genomics of photosynthesis in Chlamydomonas, JGI‚Äôs flagship alga	Niyogi, Kris	CSP	1112323	Chlamydomonas reinhardtii 4A+ CAL017_01_28 Resequencing	1112394	Chlamydomonas reinhardtii 4A+ CAL017_01_28 Resequencing	Algal Resequencing, Isolate	Plant	Awaiting Collaborator Metadata	2016-06-06	Barry, Kerrie	117931					Guan, Katharine	katharine.guan@gmail.com	DNA																			Illumina Regular Fragment, 500bp
2004	Functional genomics of photosynthesis in Chlamydomonas, JGI‚Äôs flagship alga	Niyogi, Kris	CSP	1112325	Chlamydomonas reinhardtii 4A+ CAL017_01_29 Resequencing	1112395	Chlamydomonas reinhardtii 4A+ CAL017_01_29 Resequencing	Algal Resequencing, Isolate	Plant	Awaiting Collaborator Metadata	2016-06-06	Barry, Kerrie	117932					Guan, Katharine	katharine.guan@gmail.com	DNA																			Illumina Regular Fragment, 500bp
2004	Functional genomics of photosynthesis in Chlamydomonas, JGI‚Äôs flagship alga	Niyogi, Kris	CSP	1112327	Chlamydomonas reinhardtii 4A+ CAL017_01_30 Resequencing	1112396	Chlamydomonas reinhardtii 4A+ CAL017_01_30 Resequencing	Algal Resequencing, Isolate	Plant	Awaiting Collaborator Metadata	2016-06-06	Barry, Kerrie	117933					Guan, Katharine	katharine.guan@gmail.com	DNA																			Illumina Regular Fragment, 500bp
2004	Functional genomics of photosynthesis in Chlamydomonas, JGI‚Äôs flagship alga	Niyogi, Kris	CSP	1112329	Chlamydomonas reinhardtii 4A+ CAL017_01_37 Resequencing	1112397	Chlamydomonas reinhardtii 4A+ CAL017_01_37 Resequencing	Algal Resequencing, Isolate	Plant	Awaiting Collaborator Metadata	2016-06-06	Barry, Kerrie	117934					Guan, Katharine	katharine.guan@gmail.com	DNA																			Illumina Regular Fragment, 500bp
2004	Functional genomics of photosynthesis in Chlamydomonas, JGI‚Äôs flagship alga	Niyogi, Kris	CSP	1112331	Chlamydomonas reinhardtii 4A+ CAL017_01_38 Resequencing	1112398	Chlamydomonas reinhardtii 4A+ CAL017_01_38 Resequencing	Algal Resequencing, Isolate	Plant	Awaiting Collaborator Metadata	2016-06-06	Barry, Kerrie	117935					Guan, Katharine	katharine.guan@gmail.com	DNA																			Illumina Regular Fragment, 500bp
2004	Functional genomics of photosynthesis in Chlamydomonas, JGI‚Äôs flagship alga	Niyogi, Kris	CSP	1112333	Chlamydomonas reinhardtii 4A+ CAL018_01_32 Resequencing	1112399	Chlamydomonas reinhardtii 4A+ CAL018_01_32 Resequencing	Algal Resequencing, Isolate	Plant	Awaiting Collaborator Metadata	2016-06-06	Barry, Kerrie	117936					Guan, Katharine	katharine.guan@gmail.com	DNA																			Illumina Regular Fragment, 500bp
[truncated: 129 more rows]
[truncated: 13 more columns]
